# Supplementary material for: Maternal Melatonin Supplementation Modulates Placental DNA Methylation and Gene Expression in Nutrient-Restricted Cattle
Source: Int J Mol Sci. 2025 Nov 25;26(23):11387. doi: 10.3390/ijms262311387 (PMC12691978; doi:10.3390/ijms262311387)
Supplement: Supplementary file 1 [file ijms-26-11387-s001.zip]

Archive with 11 entries (11 files):
- Supplementary figures.pdf
- Table S1.xlsx
- Table S10.xlsx
- Table S2.xlsx
- Table S3.xlsx
- Table S4.xlsx
- Table S5.xlsx
- Table S6.xlsx
- Table S7.xlsx
- Table S8.pdf
- Table S9.xlsx
