# Supplementary material for: Maternal Melatonin Supplementation Modulates Placental DNA Methylation and Gene Expression in Nutrient-Restricted Cattle
Source: Int J Mol Sci. 2025 Nov 25;26(23):11387. doi: 10.3390/ijms262311387 (PMC12691978; doi:10.3390/ijms262311387)
Supplement: Supplementary file 1 [file ijms-26-11387-s001.zip › Table S1.xlsx]

## Sheet: Sequence information
Sample Name	M Seqs	% GC	% Reads PF	% Aligned	% Dups	% rRNA	% Assigned	M Assigned	Numbers of genes detected
S3241	57	0.46	0.998	0.965	0.364	0.0017	0.552	30.9	18609
S4591	45.8	0.47	0.998	0.962	0.342	0.0028	0.622	27.9	18363
S5392	52.8	0.48	0.998	0.957	0.372	0.0023	0.687	35.5	19745
S5741	43.6	0.47	0.997	0.963	0.334	0.0029	0.622	26.6	18848
S5828	44.5	0.48	0.997	0.965	0.353	0.0034	0.67	29.2	18428
S5893	48.8	0.47	0.998	0.964	0.332	0.002	0.592	28.3	18532
S6223	46.7	0.47	0.998	0.961	0.332	0.0024	0.578	26.4	19010
S653	54.7	0.48	0.997	0.962	0.353	0.0027	0.636	34	18511
S6721	49.5	0.47	0.997	0.961	0.35	0.0033	0.598	29	18661
S676	54.5	0.47	0.997	0.96	0.347	0.0036	0.641	34.2	18604
S6768	52	0.47	0.998	0.961	0.339	0.0014	0.548	27.9	18566
S7069	47	0.47	0.998	0.964	0.344	0.0027	0.626	28.9	18752
S7475	42.8	0.47	0.997	0.961	0.345	0.0034	0.63	26.4	18310
S8556	48.4	0.48	0.998	0.95	0.297	0.002	0.487	22.9	18846
S859	44.1	0.47	0.997	0.964	0.326	0.0032	0.602	26	18414
S865	48.9	0.46	0.998	0.963	0.336	0.0023	0.578	27.7	18507
S8788	53.9	0.46	0.998	0.957	0.365	0.003	0.599	31.6	18568
S8950	43.4	0.47	0.999	0.961	0.355	0.0025	0.657	28	18082
S8961	47.8	0.46	0.998	0.959	0.366	0.0028	0.563	26.3	18092
S9078	46.7	0.47	0.998	0.96	0.332	0.0022	0.553	25.3	18599
S9094	59.4	0.47	0.998	0.962	0.394	0.0026	0.622	36.2	18525
S9240	43.9	0.47	0.998	0.962	0.334	0.0036	0.602	25.9	18346
S9309	49.9	0.47	0.998	0.961	0.342	0.0028	0.589	28.8	18444
S9737	45.9	0.47	0.998	0.962	0.329	0.0029	0.601	27	18380
S9738	53.5	0.46	0.997	0.959	0.332	0.0025	0.549	28.7	18944
S9866	47.1	0.47	0.998	0.96	0.331	0.0028	0.602	27.8	18360
S9869	51.6	0.48	0.996	0.96	0.349	0.0046	0.602	30.4	18291
S9957	51.4	0.48	0.998	0.962	0.349	0.0037	0.644	32.5	18327
S9964	45.1	0.48	0.997	0.958	0.337	0.0051	0.631	27.9	18915
