# Supplementary material for: Maternal Melatonin Supplementation Modulates Placental DNA Methylation and Gene Expression in Nutrient-Restricted Cattle
Source: Int J Mol Sci. 2025 Nov 25;26(23):11387. doi: 10.3390/ijms262311387 (PMC12691978; doi:10.3390/ijms262311387)
Supplement: Supplementary file 1 [file ijms-26-11387-s001.zip › Table S10.xlsx]

## Sheet: RES-MEL vs. RES-CON
Methylation																	RNA-Seq
chr	start	end	length	nCG	group1Mean	group2Mean	methDiff	NCBI gene	promoter	exon	intron	cgi	Gene ID	chr	start	stop	score	strand	distance	Ensemble Name	baseMean	log2FoldChange	lfcSE	stat	pvalue	padj	Mel_Res_Cotyledon	Con_Res_Cotyledon	lfcShrink
chr15	76646419	76646705	287	24	0.3104	0.4798	-0.1694	ZNF408		XM_005216509.4:4;NM_001193157.1:5		CGI.chr15.641	ENSBTAG00000027557	15	76642965	76648412	gene	+	0	ZNF408	617.996	0.0391553	0.095918	0.408216	0.683115	1	616.499	607.309	0.000119548
chr17	72334647	72334987	341	24	0.484	0.3174	0.1667	LZTR1		XM_024977097.1:9;XM_024977096.1:9;XM_024977095.1:9;NM_001192111.1:9	XM_024977097.1:9;XM_024977096.1:9;XM_024977095.1:9;NM_001192111.1:9	CGI.chr17.1145	ENSBTAG00000011292	17	72327211	72339983	gene	+	0	LZTR1	645.991	0.0341235	0.0986792	0.345802	0.729491	1	632.684	622.559	9.84531e-05
chr17	71781552	71781705	154	26	0.4987	0.3581	0.1406	BCR			XM_024977857.1:22	CGI.chr17.1035	ENSBTAG00000020566	17	71710951	71794863	gene	-	0	BCR	1906.03	0.0704314	0.0754529	0.933449	0.350588	1	1929.72	1863.42	0.000346859
chr13	58458084	58458244	161	19	0.2352	0.4287	-0.1935						ENSBTAG00000054668	13	58456059	58457612	gene	-	-473	ENSBTAG00000054668	0.477602	-0.504977	1.82435	-0.276798	0.781935	1	0.475221	0.476284	-4.27496e-06
chr17	68398550	68398882	333	24	0.4637	0.3289	0.1347	ZNRF3		XM_024977815.1:8		CGI.chr17.724	ENSBTAG00000022036	17	68227492	68400924	gene	+	0	ZNRF3	1385.26	-0.0632853	0.113054	-0.559781	0.575629	1	1389.28	1431.22	-0.000139206
chr16	80138300	80138490	191	15	0.2651	0.5193	-0.2541	PPP1R12B		XM_024976592.1:1;XM_024976593.1:1;XM_024976590.1:1;XM_024976591.1:1;XM_024976582.1:1;XM_024976579.1:1;XM_024976581.1:1;XM_024976580.1:1;XR_003029633.1:1			ENSBTAG00000011772	16	80138743	80301780	gene	-	254	PPP1R12B	365.696	-0.109428	0.127113	-0.860872	0.389308	1	347.641	364.389	-0.000190491
chr18	46705338	46705460	123	21	0.4218	0.2772	0.1446	THAP8		NM_001102200.1:2;XM_010814777.3:2;XM_010814775.2:2;XM_010814776.3:2;XM_024978412.1:2		CGI.chr18.956	ENSBTAG00000014995	18	46703035	46718010	gene	-	0	THAP8	64.1304	-0.0793289	0.169618	-0.467692	0.640005	1	62.8223	63.7866	-7.76149e-05
chr12	86598400	86598601	202	19	0.4533	0.2821	0.1712	LAMP1			NM_001075124.2:2	CGI.chr12.855	ENSBTAG00000010242	12	86593181	86605278	gene	+	0	LAMP1	9326.17	-0.0159188	0.0817235	-0.194789	0.845558	1	9485.76	9564.47	-6.68761e-05
chr21	65204412	65204560	149	21	0.5173	0.3732	0.1442	SLC25A29		NM_001077871.1:1;XM_024981682.1:1;XM_005222162.4:1		CGI.chr21.728	ENSBTAG00000013666	21	65203061	65216307	gene	-	0	SLC25A29	649.462	-0.0182498	0.100967	-0.18075	0.856564	1	638.584	646.752	-5.03018e-05
chr12	86206827	86207076	250	16	0.5112	0.3795	0.1317	TUBGCP3			NM_001192632.1:15	CGI.chr12.749	ENSBTAG00000044184	12	86186155	86222088	gene	-	0	TUBGCP3	1155.32	0.0991521	0.0527885	1.87829	0.0603415	1	1177.5	1125.66	0.000992512
chr29	49718524	49718702	179	15	0.4173	0.2653	0.152	CTSD		XM_005227296.3:5;NM_001166521.1:5;XM_024986989.1:5;XM_005227295.4:5	XM_005227296.3:4;NM_001166521.1:4;XM_024986989.1:4;XM_005227295.4:4	CGI.chr29.1131	ENSBTAG00000007622	29	49712699	49722179	gene	+	0	CTSD	7061.43	-0.252514	0.160298	-1.57528	0.115193	1	6852.77	7806.34	-0.000276589
chr16	80227388	80227578	191	15	0.5045	0.3396	0.1649	PPP1R12B			XM_024976585.1:1;XM_024976590.1:12;XM_024976591.1:12;XM_024976579.1:11;XM_024976580.1:12;XR_003029633.1:10;XM_024976583.1:6;XM_024976589.1:1;XM_024976582.1:11;XM_024976581.1:12	CGI.chr16.1066	ENSBTAG00000011772	16	80138743	80301780	gene	-	0	PPP1R12B	365.696	-0.109428	0.127113	-0.860872	0.389308	1	347.641	364.389	-0.000190491
chr29	50649857	50650004	148	14	0.5681	0.3804	0.1877	DEAF1		XM_024987619.1:7	XM_024987619.1:7		ENSBTAG00000050837	29	50639438	50667622	gene	+	0	DEAF1	314.028	-0.0612546	0.108286	-0.565676	0.571614	1	306.669	313.092	-0.000146837
chr25	37266757	37266876	120	14	0.3439	0.1712	0.1727	TRRAP		NM_001192137.2:1	NM_001192137.2:1	CGI.chr25.1104	ENSBTAG00000007113	25	37265875	37353871	gene	-	0	TRRAP	9344.03	-0.104955	0.114189	-0.919132	0.358027	1	9120.75	9629.26	-0.000226307
chr19	55986700	55986886	187	16	0.3204	0.4545	-0.1341	LLGL2		NM_001099098.1:7;XM_024980344.1:7		CGI.chr19.1588	ENSBTAG00000020067	19	55984815	56020314	gene	-	0	LLGL2	5159.97	0.107734	0.076956	1.39995	0.161529	1	5232.79	4972.08	0.000510141
chr15	22368921	22369074	154	14	0.2563	0.428	-0.1716	DLAT			NM_001205730.2:11		ENSBTAG00000010709	15	22340055	22374925	gene	+	0	DLAT	907.2	0.00301095	0.0685656	0.0439135	0.964973	1	909.66	905.617	1.79382e-05
chr23	9061672	9061869	198	14	0.5285	0.3613	0.1672	H2B;ANKS1A		XM_024983955.1:23;XM_005223301.4:24;XM_005223298.3:25;XM_002697185.6:23;XM_005223299.3:24;XM_005223300.4:24;XM_005223297.4:25;XM_024983956.1:23	XM_024983955.1:22;XM_002697185.6:22;XM_005223301.4:23;XM_005223300.4:23;XM_005223299.3:23;XM_005223298.3:24;XM_005223297.4:24;XM_024983956.1:22;XM_024983955.1:23;XM_005223301.4:24;XM_005223298.3:25	CGI.chr23.166	ENSBTAG00000016890	23	8896218	9063638	gene	+	0	ANKS1A	1207.77	0.0853335	0.0878433	0.971429	0.331335	1	1239.7	1192.66	0.000310457
chr27	44202089	44202220	132	15	0.3042	0.4496	-0.1454	ZNF385D			XM_024986354.1:3;XM_024986356.1:2;XM_024986355.1:2	CGI.chr27.568	ENSBTAG00000050535	27	44086949	44434779	gene	+	0	ZNF385D	72.3592	-0.294824	0.357504	-0.824675	0.409556	1	64.6061	70.9501	-6.49813e-05
chr1	145016433	145016590	158	14	0.1914	0.3382	-0.1468	ADARB1		XM_015473820.2:4;XR_233448.4:6;XM_010801659.3:5;XM_024996862.1:5;XM_005202042.4:5;XM_005202041.4:6;XM_002685126.6:6;XM_005202040.4:6		CGI.chr1.778	ENSBTAG00000017486	1	144937737	145050738	gene	+	0	ADARB1	365.238	0.105314	0.13209	0.79729	0.425283	1	365.59	351.406	0.000169797
chr21	68691986	68692137	152	14	0.4247	0.2832	0.1415	KIF26A		XM_024982195.1:6	XM_024982195.1:5	CGI.chr21.1000	ENSBTAG00000021904	21	68658628	68701100	gene	+	0	KIF26A	757.678	-0.00309685	0.275143	-0.0112554	0.99102	1	665.872	688.893	-1.15218e-06
chr6	117384494	117384665	172	15	0.5037	0.3542	0.1495	IDUA;SLC26A1		XM_002688445.5:2	XM_010806365.3:12;XM_010806363.2:12;XM_010806364.3:11;XM_002688446.4:12;XM_010806367.3:11;XM_002688445.5:2	CGI.chr6.1073	ENSBTAG00000007002	6	117374269	117388382	gene	-	0	IDUA	380.144	0.134394	0.243786	0.551279	0.581443	1	371.248	357.177	6.36851e-05
chr25	1183794	1183922	129	13	0.3781	0.228	0.1501	TELO2		XM_024985377.1:21;XM_010819185.3:20;XM_005224613.4:21;XM_010819183.3:21	XM_024985377.1:20;XM_010819185.3:19;XM_005224613.4:20;XM_010819183.3:20		ENSBTAG00000019086	25	1173827	1185501	gene	+	0	TELO2	286.877	-0.0263526	0.090601	-0.290864	0.771155	1	281.126	284.402	-9.01468e-05
chr22	52534303	52534461	159	12	0.2129	0.3778	-0.165	NBEAL2		XM_024983286.1:49			ENSBTAG00000011311	22	52548483	52585071	gene	+	14023	CCDC12	253.516	0.131473	0.092303	1.42436	0.154342	1	260.899	247.246	0.000433363
chr18	14756436	14756666	231	10	0.2449	0.4716	-0.2267	LOC532875			XM_024978929.1:9;XM_015475792.2:9;XM_002694867.5:9;XM_005218788.2:9;XM_024978928.1:9		ENSBTAG00000038051	18	14742473	14762933	gene	+	0	ENSBTAG00000038051	1094.2	-0.045548	0.0668713	-0.681129	0.49579	1	1095.53	1119.83	-0.000285196
chr17	60084798	60084934	137	13	0.2952	0.4431	-0.1479	LOC107133302			XR_003030041.1:2	CGI.chr17.440	ENSBTAG00000021706	17	60088082	60101025	gene	+	3149	TBX3	6865.81	-0.00138565	0.0972285	-0.0142515	0.988629	1	6850.3	6834.66	-4.11771e-06
chr19	62385333	62385490	158	10	0.2888	0.1587	0.1301	CEP112		XM_015459032.2:7;XM_024981120.1:7;XM_024981127.1:5;XM_024981123.1:7;XM_024981125.1:7;XM_024981126.1:7;XM_024981124.1:7;XM_024981122.1:7;XM_024981128.1:4	XM_024981127.1:4;XM_015459032.2:6;XM_024981120.1:6;XM_024981123.1:6;XM_024981125.1:6;XM_024981126.1:6;XM_024981124.1:6;XM_024981122.1:6;XM_024981128.1:3	CGI.chr19.1888	ENSBTAG00000051482	19	62426185	62427987	gene	+	40696	ENSBTAG00000051482	0.0341795	0.432093	4.15722	0.103938	0.917219	1	0.196459	0.19643	7.04454e-07
chr14	3444186	3444366	181	11	0.2599	0.4414	-0.1814	TRAPPC9			XM_025001632.1:19;XM_025001629.1:19;XR_003038034.1:19;XM_010811858.2:18;XM_010811856.2:19;XM_025001630.1:19;XM_025001631.1:19;XM_005215216.3:19;NM_001037474.3:18		ENSBTAG00000013955	14	3200371	3587738	gene	+	0	TRAPPC9	643.425	0.0401192	0.100818	0.397937	0.690677	1	637.243	624.802	0.000110906
chr8	111054234	111054296	63	13	0.2886	0.4417	-0.1531	TRAPPC12		XM_024995943.1:1;NM_001102290.1:1		CGI.chr8.834	ENSBTAG00000008685	8	111053753	111089492	gene	-	0	TRAPPC12	569.021	0.0247952	0.0684705	0.36213	0.717255	1	570.369	562.604	0.000148129
chr1	154027575	154027737	163	11	0.4606	0.282	0.1785	PLCL2			NM_001192255.1:3	CGI.chr1.977	ENSBTAG00000009942	1	153882095	154095595	gene	+	0	PLCL2	2414.19	0.174167	0.12038	1.44681	0.147951	1	2527.11	2324.45	0.000337983
chr12	86615131	86615320	190	13	0.4893	0.3435	0.1458	GRTP1			NM_001103336.1:4;XM_024999773.1:4;XM_024999772.1:3	CGI.chr12.861	ENSBTAG00000010246	12	86605074	86623712	gene	-	0	GRTP1	432.014	-0.139869	0.108788	-1.2857	0.198548	1	424.122	451.618	-0.000332205
chr13	48213250	48213310	61	11	0.3534	0.1825	0.1709	LRRN4		XM_002707724.6:1		CGI.chr13.400	ENSBTAG00000000066	13	48213046	48233309	gene	-	0	LRRN4	0.472503	-0.392299	2.18112	-0.179861	0.857261	1	0.469719	0.470433	-2.32347e-06
chr15	46490131	46490293	163	12	0.3101	0.1615	0.1486	DNHD1		XM_015474720.2:2		CGI.chr15.346
chr1	153402920	153403066	147	13	0.2566	0.3973	-0.1407	RFTN1			XM_024997199.1:5;XM_024997196.1:5;XM_024997194.1:5;XM_024997190.1:5;XM_024997193.1:5;XM_024997191.1:5	CGI.chr1.941	ENSBTAG00000030593	1	153335375	153514351	gene	-	0	ENSBTAG00000030593	278.488	-0.142567	0.127895	-1.11471	0.264973	1	267.276	282.362	-0.000245157
chr6	116052512	116053728	1217	14	0.4583	0.3005	0.1579	FAM193A		XM_024993744.1:9;XM_024993746.1:9;XM_024993745.1:9	XM_024993744.1:8;XM_024993746.1:8;XM_024993745.1:8	CGI.chr6.849	ENSBTAG00000009744	6	116021090	116168611	gene	-	0	FAM193A	1187.28	-0.123178	0.0636821	-1.93426	0.0530808	1	1159.48	1226.11	-0.000849911
chr14	888832	888961	130	10	0.3377	0.5326	-0.1949	PLEC		XM_025001907.1:33;XM_025001909.1:32;XM_025001908.1:33;XM_025001917.1:31;XM_025001916.1:32;XM_025001920.1:31;XM_025001918.1:32;XM_025001906.1:31;XM_025001905.1:32;XM_025001921.1:31;XM_025001919.1:32;XM_025001923.1:31;XM_025001922.1:32;XM_025001915.1:31;XM_025001913.1:32;XM_025001911.1:31;XM_025001910.1:32;XM_025001914.1:31;XM_025001912.1:32		CGI.chr14.97	ENSBTAG00000011922	14	839971	896647	gene	+	0	PLEC	82464.1	-0.0374995	0.127434	-0.294265	0.768556	1	81312.5	82497.3	-6.49502e-05
chr17	72461053	72461201	149	11	0.3969	0.2412	0.1557	MED15			XM_010814251.3:16;XM_010814252.3:15;XM_010814253.3:15;NM_001099175.2:16		ENSBTAG00000018048	17	72431575	72476026	gene	-	0	MED15	813.096	0.0861937	0.0797654	1.08059	0.279879	1	817.673	786.505	0.000380022
chr2	43460699	43460861	163	12	0.3324	0.4933	-0.1609	ARL6IP6			NM_001034281.2:2		ENSBTAG00000001435	2	43427947	43469180	gene	-	0	ARL6IP6	894.401	-0.01318	0.0875806	-0.15049	0.880378	1	889.294	891.613	-4.82381e-05
chr2	43460699	43460861	163	12	0.3324	0.4933	-0.1609	ARL6IP6			NM_001034281.2:2		ENSBTAG00000047365	2	43458206	43462208	gene	-	0	ENSBTAG00000047365	198.432	-0.220022	0.171149	-1.28556	0.198598	1	187.695	203.001	-0.000211436
chr22	52271482	52271607	126	11	0.3215	0.4741	-0.1526	PTPN23			NM_001206526.1:23;XM_024982749.1:23	CGI.chr22.562	ENSBTAG00000002774	22	52263500	52284441	gene	-	0	PTPN23	2817.5	0.0815854	0.102437	0.796444	0.425774	1	2820.24	2722.25	0.000218482
chr22	56175926	56176194	269	12	0.267	0.4125	-0.1455	PLXND1		XM_002697122.4:24	XM_002697122.4:23;XM_002697122.4:24		ENSBTAG00000001814	22	56134780	56182636	gene	+	0	PLXND1	614.273	-0.158079	0.218235	-0.724351	0.46885	1	585.58	617.462	-9.34649e-05
chr14	630664	630921	258	11	0.496	0.3274	0.1686	HSF1			XM_010811828.3:12;XM_010811825.3:13;XM_010811826.3:13;XM_010811827.3:12;XM_005215150.2:13;NM_001076809.1:12;XM_025001456.1:12;XM_005215151.4:13		ENSBTAG00000020751	14	613327	634349	gene	-	0	HSF1	802.983	-0.0533759	0.081086	-0.658263	0.510369	1	779.117	798.974	-0.00022776
chr3	21493223	21493413	191	10	0.3539	0.5236	-0.1696	ANKRD35		XR_233898.4:10;NM_001192377.1:10		CGI.chr3.371	ENSBTAG00000038844	3	21481383	21498215	gene	+	0	ANKRD35	197.727	0.109738	0.191102	0.574239	0.565806	1	199.708	192.802	8.46006e-05
chr17	71731131	71731278	148	10	0.5152	0.3553	0.1598	BCR			XM_024977858.1:13;XM_024977857.1:13		ENSBTAG00000020566	17	71710951	71794863	gene	-	0	BCR	1906.03	0.0704314	0.0754529	0.933449	0.350588	1	1929.72	1863.42	0.000346859
chr5	117099847	117099968	122	11	0.437	0.2903	0.1467	TBC1D22A			XM_005207532.4:8;XM_015471464.2:8;NM_001076520.1:8		ENSBTAG00000012291	5	116973677	117230659	gene	+	0	TBC1D22A	516.714	0.0768815	0.0672528	1.14317	0.252967	1	522.483	505.525	0.000475977
chrX	41852281	41852406	126	9	0.03996	0.1747	-0.1348						ENSBTAG00000011277	X	42168527	42169311	gene	+	316122	FAM133A	0.360527	-1.16782	3.58723	-0.32555	0.744765	1	0.364319	0.365628	-2.55705e-06
chr15	51245335	51245466	132	11	0.383	0.5365	-0.1535	PGAP2		XM_010812666.3:4;XM_005216200.4:4;XM_010812669.2:4;XM_010812668.3:4;XM_024975495.1:4;XM_010812665.3:4;XM_010812664.3:4;NM_001099111.1:4	XM_010812666.3:3;XM_005216200.4:3;XM_010812669.2:3;XM_010812668.3:3;XM_024975495.1:3;XM_010812665.3:3;XM_010812664.3:3;NM_001099111.1:3;XM_024975493.1:3;XM_024975494.1:3		ENSBTAG00000008433	15	51243180	51264664	gene	-	0	PGAP2	344.15	0.137818	0.0885752	1.55595	0.119721	1	354.945	336.406	0.000493182
chr2	126794166	126794243	78	10	0.2906	0.4678	-0.1772	CRYBG2		XR_003037441.1:14;XM_005203089.4:14;XM_015460083.2:13;NM_001109791.1:12		CGI.chr2.832	ENSBTAG00000005629	2	126775471	126806913	gene	+	0	CRYBG2	616.389	-0.107529	0.233544	-0.460424	0.645212	1	588.696	609.096	-5.55196e-05
chrX	36607258	36607397	140	11	0.2853	0.4282	-0.1429	ZNF275		XM_010821576.3:4;XM_015461528.2:4;XM_015461527.2:4;XM_015461526.2:4;XM_024988379.1:4		CGI.chrX.244	ENSBTAG00000020185	X	36606458	36607631	gene	+	0	ENSBTAG00000020185	5.85871	-0.0167397	0.575557	-0.0290843	0.976797	1	5.69805	5.7032	-1.42369e-06
chr11	103890083	103890262	180	10	0.4079	0.2434	0.1645	SEC16A		XR_003037310.1:2;XR_003037311.1:2;XR_003037312.1:2;XM_002691659.6:4;XM_005213464.4:3;XM_024999641.1:3;XM_024999639.1:2;XM_024999640.1:2	XM_005213464.4:2;XM_024999641.1:2;XM_005213465.4:2;XM_002691659.6:3;XM_024999639.1:1;XM_024999640.1:1	CGI.chr11.1284	ENSBTAG00000023933	11	103886569	103916459	gene	-	0	SEC16A	2524.84	-0.0828948	0.0794209	-1.04374	0.296605	1	2438.47	2540.86	-0.000368642
chr29	45375986	45376146	161	10	0.2621	0.4115	-0.1494	PITPNM1		XM_024987640.1:6;XM_024987639.1:6	XM_024987640.1:5;XM_024987639.1:5	CGI.chr29.659	ENSBTAG00000010482	29	45373820	45388348	gene	-	0	PITPNM1	811.875	0.0758185	0.0969747	0.781838	0.43431	1	821.868	796.166	0.000226486
chr7	38930978	38931096	119	9	0.3394	0.4872	-0.1477	GRK6		XM_024994253.1:2;XM_024994254.1:3;XM_024994251.1:3;NM_001205390.1:3;NM_001191530.1:3	XM_024994251.1:3;NM_001205390.1:3;NM_001191530.1:3;XM_024994254.1:3;XM_024994253.1:2		ENSBTAG00000043994	7	38925912	38940622	gene	+	0	GRK6	2991.53	0.0676084	0.0946824	0.714054	0.475194	1	3014.29	2921.1	0.000211827
chr18	52219978	52220129	152	9	0.3111	0.1571	0.154	ZNF235			XM_010815145.3:1;XM_010815150.3:1;XM_015458204.2:1;XM_010815146.3:1;XM_015458203.2:1;XM_002695085.6:1;XM_010815148.3:1;XM_010815149.3:1		ENSBTAG00000007714	18	52211529	52225621	gene	-	0	ZNF235	170.567	0.0412167	0.104786	0.393342	0.694067	1	172.606	170.152	0.000105496
chr24	57971807	57971983	177	9	0.2853	0.4472	-0.1619	ZNF532			XM_024984576.1:3;XM_024984574.1:3;XM_024984572.1:4;XM_015460161.2:3;XM_024984573.1:4;XM_024984575.1:2		ENSBTAG00000013588	24	57933910	58044908	gene	+	0	ZNF532	311.759	-0.15017	0.186897	-0.803493	0.42169	1	291.008	312.256	-0.000121035
chr29	43589724	43589833	110	10	0.3359	0.4891	-0.1532	FRMD8		XM_005227080.3:8;NM_001098985.2:7	XM_005227080.3:8;NM_001098985.2:7	CGI.chr29.488	ENSBTAG00000002039	29	43582046	43603325	gene	+	0	FRMD8	576.091	-0.0973252	0.11666	-0.834262	0.404133	1	576.35	603.749	-0.000201078
chr3	118202749	118202893	145	8	0.09251	0.2568	-0.1643						ENSBTAG00000017764	3	118225397	118462734	gene	-	22505	HDAC4	254.274	0.00279661	0.129136	0.0216564	0.982722	1	248.715	248.813	4.71724e-06
chr10	97628022	97628163	142	10	0.2384	0.4004	-0.1619					CGI.chr10.969	ENSBTAG00000021393	10	97254038	97256021	gene	+	-372002	FLRT2	138.799	-0.236641	0.247976	-0.954287	0.339938	1	134.72	141.068	-0.000108381
chr18	13225930	13226110	181	8	0.4841	0.3013	0.1828	KLHDC4			XM_024978910.1:1;XM_024978912.1:1;XM_024978907.1:1;XM_024978911.1:1;XM_024978908.1:1;XM_024978909.1:1;XM_002694759.5:1;XM_010814589.3:1	CGI.chr18.403	ENSBTAG00000006905	18	13225246	13256630	gene	-	0	KLHDC4	523.878	-0.0274793	0.0897623	-0.306134	0.759502	1	523.196	529.603	-9.57599e-05
chrX	37168891	37169049	159	10	0.3863	0.2419	0.1445	HCFC1		XM_024988693.1:11;XM_024988696.1:11;XM_015461524.2:11;XM_024988695.1:11;XM_024988691.1:11;XM_024988692.1:11;XM_024988687.1:11;XM_024988688.1:11;XM_024988689.1:11;XM_024988694.1:11;XM_024988690.1:11	XM_024988693.1:10;XM_024988696.1:10;XM_015461524.2:10;XM_024988695.1:10;XM_024988691.1:10;XM_024988692.1:10;XM_024988687.1:10;XM_024988688.1:10;XM_024988689.1:10;XM_024988694.1:10;XM_024988690.1:10	CGI.chrX.278	ENSBTAG00000011904	X	37161312	37182132	gene	-	0	HCFC1	3929.07	-0.00113019	0.0516299	-0.0218902	0.982536	1	3976.88	3974.71	-1.18213e-05
chr3	102441417	102441577	161	9	0.3724	0.5243	-0.1519	PTPRF		XM_024987581.1:24;NM_001101079.1:23;XM_024987577.1:23;XM_024987591.1:22;XM_024987579.1:22;XM_024987593.1:21;XM_024987574.1:24;XM_024987584.1:23	XM_024987577.1:22;XM_024987591.1:21;XM_024987579.1:21;XM_024987593.1:20;XM_024987581.1:23;NM_001101079.1:22;XM_024987574.1:23;XM_024987584.1:22		ENSBTAG00000000253	3	102414017	102498351	gene	-	0	PTPRF	9565.54	0.106586	0.155999	0.683248	0.49445	1	9567.35	9199.71	0.000123264
chr28	43670622	43670807	186	9	0.3917	0.239	0.1528	ERCC6			XM_024986669.1:15;XM_024986668.1:15;NM_001191343.1:15		ENSBTAG00000032527	28	43633381	43704103	gene	-	0	ERCC6	2103.86	-0.00469591	0.107329	-0.0437523	0.965102	1	2034.16	2047.97	-1.14579e-05
chr13	55182453	55182576	124	9	0.3984	0.5743	-0.176	CDH4		XM_002692260.5:6	XM_002692260.5:5		ENSBTAG00000015058	13	55175302	55306529	gene	-	0	CDH4	1.49713	-0.276088	0.835255	-0.330543	0.74099	1	1.47357	1.47811	-1.115e-05
chr22	48590299	48590422	124	9	0.5275	0.3795	0.1481	GLYCTK		NM_001045987.2:1;XM_024982525.1:1;XM_024982526.1:1			ENSBTAG00000021695	22	48589695	48595068	gene	-	0	GLYCTK	339.185	-0.221477	0.187934	-1.17848	0.238605	1	315.74	344.133	-0.000176544
chr3	120503969	120504151	183	7	0.3304	0.5728	-0.2425	SEPT2			NM_001046092.2:8		ENSBTAG00000002608	3	120482706	120511035	gene	+	0	SEPTIN2	4128.78	0.0435623	0.0524767	0.830125	0.406468	1	4145.49	4060.3	0.000441202
chr3	98485589	98485719	131	9	0.2786	0.435	-0.1563	TRABD2B		XM_005204874.4:5;XM_002686409.5:6		CGI.chr3.804	ENSBTAG00000054324	3	98278654	98494949	gene	+	0	TRABD2B	460.075	0.0718938	0.133668	0.537854	0.590678	1	459.127	451.484	0.000113197
chr2	135222214	135222373	160	9	0.4977	0.3345	0.1632	RCC2			NM_001101911.2:4	CGI.chr2.1221	ENSBTAG00000008579	2	135211438	135237283	gene	+	0	RCC2	8792.93	-0.230907	0.227628	-1.0144	0.31039	1	8313.57	9271.29	-0.000125496
chr22	59538003	59538077	75	8	0.417	0.2406	0.1764	RUVBL1			XM_024982592.1:10;NM_001101076.1:9	CGI.chr22.1112	ENSBTAG00000020998	22	59509017	59540337	gene	+	0	RUVBL1	826.766	-0.0529581	0.0592993	-0.893064	0.371823	1	825.152	846.715	-0.000420967
chr6	117580554	117580639	86	8	0.3509	0.5442	-0.1934	PCGF3			NM_001046567.1:8	CGI.chr6.1116	ENSBTAG00000014017	6	117551687	117594229	gene	-	0	PCGF3	672.01	-0.0406719	0.0642273	-0.63325	0.52657	1	666.213	679.546	-0.000275919
chr29	47468894	47469007	114	9	0.4949	0.3383	0.1566	PPFIA1			XM_024986955.1:14;XM_024986956.1:14;XM_024986954.1:14;XM_024986952.1:14;XM_024986953.1:14;XM_005227265.4:14;XM_024986959.1:15;NM_001191377.2:13;XM_024986958.1:13;XM_024986957.1:13		ENSBTAG00000022188	29	47421136	47498030	gene	+	0	PPFIA1	9594.4	0.0179034	0.0990882	0.180681	0.856618	1	9525.89	9475.45	5.12305e-05
chr19	27621754	27621897	144	9	0.4049	0.572	-0.1671	CNTROB		XM_024980760.1:11;XM_024980761.1:11;XM_024980758.1:12;XM_024980757.1:11;XM_024980759.1:10;XM_024980762.1:9	XM_024980760.1:11;XM_024980761.1:11;XM_024980758.1:12;XM_024980757.1:11;XM_024980759.1:10;XM_024980762.1:9		ENSBTAG00000047756	19	27612383	27627113	gene	+	0	CNTROB	625.086	0.0129636	0.105588	0.122776	0.902285	1	619.143	618.155	3.26802e-05
chr22	58731531	58731640	110	10	0.43	0.2767	0.1533					CGI.chr22.928	ENSBTAG00000003237	22	58736451	58878769	gene	+	4812	IQSEC1	8762.99	0.00794308	0.119486	0.066477	0.946998	1	8697.7	8579.42	1.56451e-05
chr23	50057027	50057203	177	8	0.389	0.2214	0.1676	ECI2;C23H6orf201		NM_001034242.2:10;XM_024983435.1:11;XM_024983432.1:10;XM_024983434.1:10;XM_024983433.1:10	XR_003032126.1:1		ENSBTAG00000015176	23	50052409	50064249	gene	-	0	ENSBTAG00000015176	0.10471	0.792764	4.15722	0.190696	0.848764	1	0.225591	0.225411	1.29246e-06
chr23	50057027	50057203	177	8	0.389	0.2214	0.1676	ECI2;C23H6orf201		NM_001034242.2:10;XM_024983435.1:11;XM_024983432.1:10;XM_024983434.1:10;XM_024983433.1:10	XR_003032126.1:1		ENSBTAG00000015178	23	50039717	50057712	gene	+	0	ECI2	396.572	-0.236974	0.257541	-0.920141	0.357499	1	363.869	397.738	-0.000100625
chr12	87206779	87206910	132	8	0.2863	0.4629	-0.1766	LOC112449111		XM_025000212.1:8	XM_025000212.1:8		ENSBTAG00000053845	12	87175198	87216102	gene	+	0	ENSBTAG00000053845	8.44863	-0.0378294	0.453268	-0.0834593	0.933486	1	8.22712	8.24791	-5.18731e-06
chr6	115630153	115630318	166	9	0.4861	0.3206	0.1656	HTT			XM_002688430.5:26;XM_024993718.1:26;XR_003035245.1:15		ENSBTAG00000001506	6	115600972	115711270	gene	-	0	HTT	3665.55	0.0545957	0.0543137	1.00519	0.314804	1	3719.81	3625.77	0.000516527
chr3	118326017	118326176	160	9	0.4751	0.3113	0.1638	HDAC4			XM_024990280.1:23;XM_024990279.1:23;XM_024990277.1:24;XM_024990278.1:24;XM_024990285.1:24;XM_024990284.1:24;XM_024990282.1:24;XM_024990283.1:24;XM_024990281.1:24		ENSBTAG00000017764	3	118225397	118462734	gene	-	0	HDAC4	254.274	0.00279661	0.129136	0.0216564	0.982722	1	248.715	248.813	4.71724e-06
chr19	13439804	13439945	142	8	0.4026	0.575	-0.1724	ACACA		XM_005219975.4:1;XM_024979601.1:1;XM_024979606.1:1;XM_024979605.1:1;XM_005219978.4:1;XM_005219976.4:1;XM_024979603.1:1;XM_024979604.1:1;XM_024979602.1:1;XM_010815743.3:1;XM_024979607.1:1;XM_005219977.4:1		CGI.chr19.164	ENSBTAG00000017567	19	13441161	13726679	gene	-	1217	ACACA	6428.57	-0.0714981	0.0837156	-0.854059	0.393072	1	6347.91	6580.13	-0.0002863
chr3	116843135	116843282	148	9	0.3291	0.4795	-0.1504	COL6A3		XM_024990265.1:40;XM_024990266.1:39;XM_024990263.1:39;XM_024990264.1:40;XM_024990262.1:40	XM_024990267.1:38	CGI.chr3.1211	ENSBTAG00000030190	3	116782464	116855219	gene	-	0	COL6A3	1203.04	-0.921366	0.483275	-1.9065	0.056585	1	877.254	1088.19	-0.000111141
chr11	103518861	103518918	58	9	0.3988	0.2442	0.1546	NACC2		XM_024998799.1:1;XM_024998800.1:1;XM_005213295.4:1;XM_005213294.3:1;NM_001192649.1:1		CGI.chr11.1208	ENSBTAG00000020490	11	103518409	103598058	gene	-	0	NACC2	90.4578	0.136579	0.181753	0.75145	0.452382	1	90.3323	87.4011	0.000116394
chr15	64741081	64741195	115	7	0.3271	0.1351	0.192						ENSBTAG00000016747	15	64702012	64740844	gene	+	-238	NAT10	965.414	-0.0436047	0.0650876	-0.669938	0.502897	1	955.431	974.634	-0.000288097
chr18	50905802	50905992	191	7	0.1831	0.3795	-0.1963	LIPE		XM_024977961.1:9;XM_010815001.3:9;XM_010814998.3:9;NM_001080220.1:9;XM_010815000.3:9			ENSBTAG00000038321	18	50889178	50907197	gene	+	0	LIPE	155.637	0.0856907	0.126647	0.67661	0.498654	1	154.88	150.514	0.000150266
chr11	106697226	106697369	144	8	0.4923	0.334	0.1583						ENSBTAG00000012148	11	106578899	106687654	gene	+	-9573	EHMT1	2843.01	-0.0606875	0.0445886	-1.36106	0.173496	1	2821.69	2903.54	-0.000848053
chr14	388890	389019	130	7	0.2467	0.4505	-0.2038	ARHGAP39			XM_025001608.1:4;XM_025001609.1:4;XM_010811855.3:4;XM_015474348.2:4;NM_001205997.1:3		ENSBTAG00000007186	14	359394	414811	gene	+	0	ARHGAP39	432.682	-0.0354017	0.084098	-0.420958	0.673786	1	423.493	430.218	-0.000140478
chr24	61566897	61566973	77	8	0.3709	0.2168	0.1541	BCL2		XM_005224105.4:1	NM_001166486.1:1;XM_024984174.1:2	CGI.chr24.757	ENSBTAG00000019302	24	61396512	61588241	gene	-	0	BCL2	43.0052	-0.217343	0.234361	-0.927384	0.353727	1	41.6925	43.3783	-0.000111438
chr23	51571486	51571537	52	7	0.1995	0.3987	-0.1991	GMDS			NM_001080331.1:9;XM_024983738.1:10	CGI.chr23.1128	ENSBTAG00000012058	23	51168215	51604000	gene	+	0	GMDS	704.657	-0.160061	0.139916	-1.14398	0.252631	1	667.403	718.739	-0.000230043
chr9	102409000	102409120	121	8	0.3867	0.2226	0.1642	KIF25			XM_024997157.1:1;XM_024997158.1:2;XM_024997156.1:2;XM_024997155.1:2		ENSBTAG00000007694	9	102410505	102444599	gene	+	1386	ENSBTAG00000007694	17.6382	0.280482	0.359191	0.78087	0.434879	1	17.4047	16.9546	6.12407e-05
chr13	45122010	45122144	135	8	0.3829	0.2342	0.1487	PFKP			NM_001193220.2:8;XM_025000416.1:9;XM_025000417.1:8		ENSBTAG00000002683	13	45107040	45161102	gene	-	0	PFKP	7686.87	0.114039	0.119106	0.957459	0.338336	1	7667.02	7173.55	0.000226051
chr19	50783576	50783775	200	7	0.5289	0.3591	0.1698	FASN		XM_005220997.3:11;NM_001012669.1:11	XM_005220997.3:11;NM_001012669.1:11		ENSBTAG00000015980	19	50775673	50796012	gene	+	0	FASN	9805.48	-0.128588	0.107728	-1.19363	0.232621	1	9832.47	10348.8	-0.000311437
chr29	48317155	48317310	156	8	0.3625	0.5132	-0.1508	NADSYN1		XM_005227336.4:5;XM_024987077.1:5;XM_024987078.1:5;XM_024987079.1:4;XM_005227338.4:6;XM_024987082.1:4;XM_024987081.1:5;NM_001034443.2:5	XM_005227336.4:4;XM_024987077.1:4;XM_024987078.1:4;XM_024987079.1:3;XM_005227338.4:5;XM_024987082.1:3;XM_024987081.1:4;NM_001034443.2:4		ENSBTAG00000016470	29	48309500	48338158	gene	+	0	NADSYN1	541.313	-0.0250019	0.102623	-0.243629	0.807518	1	534.21	537.274	-6.67122e-05
chr25	41131103	41131186	84	8	0.4929	0.3403	0.1526	MAD1L1			NM_001102044.1:12;XM_024984863.1:12;XM_024984865.1:11;XM_024984862.1:12;XM_024984866.1:7;XM_015460465.2:4;XM_024984867.1:4	CGI.chr25.1542	ENSBTAG00000002474	25	40984696	41222673	gene	+	0	MAD1L1	815.488	0.0586571	0.0746792	0.785455	0.432187	1	824.18	802.945	0.000294859
chr22	59928920	59929010	91	8	0.2858	0.4376	-0.1518	TPRA1			NM_001102314.1:9;XM_024983048.1:10	CGI.chr22.1182	ENSBTAG00000022575	22	59919818	59929774	gene	+	0	TPRA1	543.982	0.136429	0.0888326	1.5358	0.124587	1	563.168	530.101	0.000485396
chr4	118211587	118211669	83	7	0.5688	0.3864	0.1824	LMBR1			XM_024990681.1:7;XM_024990684.1:8;XM_024990685.1:8;XM_024990682.1:7;XM_024990683.1:8;NM_001075786.2:8;XM_024990680.1:8	CGI.chr4.981	ENSBTAG00000030817	4	118164562	118297036	gene	-	0	LMBR1	1040.15	0.0575218	0.0777931	0.739421	0.459651	1	1034.51	1008.77	0.000266572
chr20	11424494	11424637	144	8	0.4801	0.3207	0.1594	PIK3R1			XM_024981213.1:14;XM_005221436.4:14;NM_174575.1:14		ENSBTAG00000010989	20	11397627	11480087	gene	-	0	PIK3R1	1273.3	-0.115266	0.0619069	-1.86193	0.0626128	1	1236.12	1306.08	-0.00084125
chr17	72722266	72722335	70	8	0.4703	0.3131	0.1572	CDC45			XM_005218208.3:6;XM_005218206.3:6;XM_005218207.4:5;NM_001024490.1:6	CGI.chr17.1216	ENSBTAG00000004286	17	72716769	72732379	gene	+	0	CDC45	340.649	-0.154506	0.0625806	-2.46891	0.0135526	1	332.272	354.396	-0.00110366
chr24	41661985	41662144	160	7	0.4986	0.3043	0.1942	PPP4R1			XM_024984603.1:8;XM_024984600.1:8;XM_024984599.1:8;XM_024984601.1:8;XM_024984602.1:8		ENSBTAG00000009822	24	41652234	41701148	gene	-	0	PPP4R1	9167.6	0.06268	0.14173	0.44225	0.658308	1	9091.64	8922.36	8.77972e-05
chr25	1643147	1643200	54	7	0.3247	0.4967	-0.172	PKD1		XM_003587798.5:32;XM_024985432.1:31		CGI.chr25.267	ENSBTAG00000020617	25	1595163	1626005	gene	+	-17143	TSC2	2675.15	0.0403557	0.0603252	0.66897	0.503515	1	2670.55	2618.21	0.000310056
chr10	101907277	101907332	56	6	0.2939	0.5183	-0.2244	NRDE2			NM_001206507.1:12;XM_024997208.1:10		ENSBTAG00000005427	10	101875398	101923805	gene	-	0	NRDE2	859.075	0.112398	0.120179	0.935261	0.349654	1	849.354	805.368	0.000218847
chr14	3018713	3018846	134	7	0.3444	0.5009	-0.1565	PTK2			NM_001075250.2:28		ENSBTAG00000009578	14	2844133	3037063	gene	+	0	PTK2	15462.4	-0.0311505	0.10839	-0.287393	0.773811	1	15246.4	15455.1	-7.45296e-05
chr26	45307969	45308103	135	7	0.3146	0.4643	-0.1497	UROS		XM_024985790.1:1	XR_003032735.1:3;XR_003032734.1:2;NM_001191369.1:4;XM_005225857.4:4;XM_024985789.1:4;XR_003032733.1:4;XM_005225856.4:4;XR_003032732.1:5		ENSBTAG00000005791	26	45300493	45324610	gene	-	0	UROS	101.346	-0.156203	0.171473	-0.910945	0.362324	1	95.9354	100.854	-0.000149541
chr6	115612605	115612661	57	7	0.3257	0.4874	-0.1617	HTT			XM_002688430.5:14;XM_024993718.1:14;XR_003035245.1:3	CGI.chr6.778	ENSBTAG00000001506	6	115600972	115711270	gene	-	0	HTT	3665.55	0.0545957	0.0543137	1.00519	0.314804	1	3719.81	3625.77	0.000516527
chr5	109179443	109179528	86	8	0.5037	0.3481	0.1556	MICAL3		XM_024992773.1:8;XM_024992775.1:7;XM_024992776.1:8;XM_024992774.1:8;XM_024992778.1:8;XM_024992781.1:7;XM_024992780.1:8;XM_024992772.1:8;XM_024992777.1:8;XM_024992779.1:8;XM_024992782.1:8;XM_024992783.1:8;XM_010805720.3:8;XM_010805721.3:8;XM_024992784.1:7			ENSBTAG00000048271	5	109160002	109274608	gene	-	0	MICAL3	4659.07	0.0123903	0.134698	0.0919858	0.926709	1	4503.69	4492.22	1.92117e-05
chr23	41504794	41504852	59	7	0.3273	0.4869	-0.1596	JARID2			XM_005223837.4:11;XM_005223838.4:11;XM_024984095.1:11;XM_005223839.4:11;XM_002697579.6:11		ENSBTAG00000012938	23	41486441	41715140	gene	-	0	JARID2	8569.16	-0.0590483	0.094709	-0.623472	0.532975	1	8569.74	8818.45	-0.000184904
chr29	45340831	45340903	73	6	0.3031	0.4519	-0.1489	GPR152		XM_015461317.2:1			ENSBTAG00000046728	29	45340102	45341524	gene	-	0	GPR152	0.68146	0.501069	1.34986	0.3712	0.710488	1	0.675832	0.673999	7.74809e-06
chr19	47801461	47801576	116	7	0.4045	0.253	0.1514	ACE		NM_001206668.1:5	NM_001206668.1:5		ENSBTAG00000024950	19	47798388	47819083	gene	+	0	ACE	261.362	-0.127421	0.252324	-0.50499	0.613566	1	254.665	264.102	-5.63655e-05
chr11	82373378	82373430	53	7	0.5276	0.3684	0.1592						ENSBTAG00000023372	11	82407830	82412205	gene	-	34401	MYCN	204.162	0.0950201	0.182327	0.521151	0.602261	1	198.126	191.797	8.04686e-05
chr2	130968563	130968637	75	7	0.5428	0.3811	0.1617	HSPG2		XM_010802656.3:83;XM_015460855.2:87;XM_015460858.2:84;XM_024982825.1:87;XM_015460850.2:88;XM_015460856.2:86;XM_010802652.3:88;XM_010802651.3:88;XM_005203324.4:88;XM_015460860.2:83;XM_010802655.3:83;XM_015460859.2:83	XM_010802656.3:83;XM_015460855.2:87;XM_015460858.2:84;XM_024982825.1:87;XM_015460850.2:88;XM_015460856.2:86;XM_010802652.3:88;XM_010802651.3:88;XM_005203324.4:88;XM_015460860.2:83;XM_010802655.3:83;XM_015460859.2:83	CGI.chr2.967	ENSBTAG00000017122	2	130906817	130976365	gene	+	0	HSPG2	13288.7	-0.0472733	0.131749	-0.358814	0.719734	1	13343.7	13638.5	-7.66127e-05
chr16	41916005	41916120	116	7	0.2943	0.4604	-0.1661						ENSBTAG00000009384	16	41927835	41947957	gene	-	11716	AGTRAP	674.301	-0.00272281	0.124981	-0.0217858	0.982619	1	675.376	678.138	-4.90263e-06
chr28	34401988	34402081	94	7	0.3639	0.5156	-0.1516	LOC112444769			XR_003033127.1:2;XR_003033126.1:2		ENSBTAG00000019313	28	34753086	34944991	gene	+	351006	ZMIZ1	1070.06	-0.0801405	0.0824844	-0.971583	0.331258	1	1041.01	1082.15	-0.000330518
chr5	114088781	114088865	85	6	0.3771	0.5731	-0.1959	SCUBE1			XM_024992819.1:20;XM_024992818.1:21		ENSBTAG00000011275	5	113976802	114102640	gene	-	0	SCUBE1	5.64746	0.115699	1.14064	0.101433	0.919207	1	4.63091	4.61767	2.50555e-06
chr16	79071242	79071334	93	6	0.4064	0.2398	0.1666					CGI.chr16.888	ENSBTAG00000047428	16	79118409	79121031	gene	-	47076	ZNF281	836.538	-0.0765266	0.0508157	-1.50597	0.132076	1	823.563	852.427	-0.000826012
chr18	43872681	43872863	183	6	0.4121	0.2469	0.1652	PEPD			XM_010814804.3:4;NM_001080318.2:6		ENSBTAG00000031941	18	43817966	43937996	gene	-	0	PEPD	1632.09	0.232955	0.0906595	2.56956	0.0101827	1	1721.4	1540.74	0.000795869
chr26	39571884	39571960	77	6	0.5279	0.367	0.1609	GRK5		XM_010820077.3:9;NM_174331.2:9	XM_010820077.3:9;NM_174331.2:9		ENSBTAG00000007981	26	39360202	39592150	gene	+	0	GRK5	688.602	-0.146792	0.119139	-1.23211	0.21791	1	682.566	725.33	-0.000290813
chr19	57173921	57174075	155	6	0.3068	0.4719	-0.1651	TTYH2			NM_001105626.1:11		ENSBTAG00000011007	19	57151007	57186696	gene	-	0	TTYH2	552.513	0.341719	0.334348	1.02205	0.306758	1	523.74	491.393	8.61083e-05
chr12	85247428	85247498	71	6	0.4088	0.2262	0.1826	CARS2			XM_010810976.3:10;XM_024999800.1:10;XM_024999801.1:10;XM_010810977.3:10;XM_024999802.1:10;XM_024999799.1:10;XM_024999798.1:10;NM_001045944.2:10	CGI.chr12.569	ENSBTAG00000011471	12	85238265	85258334	gene	-	0	CARS2	405.778	-0.00912402	0.0768268	-0.118761	0.905465	1	403.781	404.26	-4.33485e-05
chr3	94003371	94003474	104	5	0.342	0.5641	-0.2221	CC2D1B		XM_024990139.1:8	XM_024990139.1:8		ENSBTAG00000015896	3	93998821	94011885	gene	+	0	CC2D1B	1432.68	0.0849816	0.0960507	0.884758	0.376287	1	1445.66	1393.62	0.000258751
chr4	119477430	119477564	135	6	0.4599	0.2991	0.1607	ESYT2			XM_024991304.1:22		ENSBTAG00000005483	4	119432685	119508052	gene	-	0	ESYT2	3759.66	-0.0219162	0.0936463	-0.234031	0.814961	1	3761.26	3791.86	-7.01895e-05
chr22	60506920	60507046	127	6	0.5755	0.4208	0.1547	ZXDC			XM_024983332.1:4;XR_003031903.1:4;XM_024983331.1:4		ENSBTAG00000009874	22	60496358	60517368	gene	+	0	ZXDC	988.308	0.038431	0.0825724	0.465422	0.641629	1	977.902	960.401	0.000158162
chr19	50635012	50635071	60	6	0.3055	0.4779	-0.1724	CSNK1D;SLC16A3		NM_001109980.2:1;XM_005221027.4:1;XM_024979889.1:1;XM_010816462.3:1;XM_024979888.1:1;XM_010816461.3:1;XM_024979890.1:1;XM_015458929.2:10		CGI.chr19.1284	ENSBTAG00000017461	19	50634316	50642204	gene	-	0	SLC16A3	93.0778	-0.227989	0.213559	-1.06757	0.285716	1	89.9832	96.8672	-0.000140763
chr26	46353630	46353730	101	6	0.5208	0.3684	0.1524						ENSBTAG00000031890	26	46392480	46948728	gene	+	38751	DOCK1	5943.44	0.0447697	0.0745628	0.600429	0.54822	1	5963.42	5842.88	0.000225749
chr3	120696108	120696163	56	5	0.4045	0.2557	0.1488	THAP4			XM_024986812.1:4;XM_024986814.1:4;XM_024986811.1:4;XM_024986809.1:4;NM_001038669.1:5		ENSBTAG00000013253	3	120665993	120709495	gene	-	0	THAP4	660.207	-0.00665203	0.0807636	-0.0823642	0.934357	1	654.589	656.282	-2.8611e-05
chr22	17014109	17014212	104	6	0.5348	0.3743	0.1605	MTMR14			NM_001100364.1:1;XM_010817454.3:2;XM_010817453.3:2;XM_005222448.4:2;XM_005222451.4:1		ENSBTAG00000009765	22	17007958	17052505	gene	-	0	MTMR14	703.645	0.0428377	0.0813647	0.52649	0.598548	1	709.727	696.543	0.000181548
chr18	14011927	14011983	57	5	0.2847	0.4727	-0.188	CDT1		XM_005218769.4:9			ENSBTAG00000000638	18	14008411	14012515	gene	+	0	CDT1	360.402	0.0782147	0.0843282	0.927504	0.353665	1	367.064	355.434	0.000308679
chr25	34755320	34755447	128	6	0.5755	0.4076	0.1679	CUX1			XM_024985274.1:9;XM_024985277.1:9;XM_024985276.1:9;XM_024985271.1:4;XM_024985272.1:4;XM_024985273.1:4		ENSBTAG00000010659	25	34703180	35062913	gene	-	0	CUX1	2726.44	-0.00694294	0.0541583	-0.128197	0.897993	1	2697.91	2709.54	-6.60607e-05
chr19	45409013	45409202	190	5	0.4238	0.2287	0.195	WNT3			XM_005220917.4:1;NM_001206024.1:1		ENSBTAG00000016012	19	45384548	45434296	gene	+	0	WNT3	0.106974	-0.340773	4.15722	-0.0819712	0.93467	1	0.225426	0.225505	-5.55571e-07
chr21	65913943	65914029	87	5	0.1045	0.2587	-0.1542		MIR411A;MIR299				ENSBTAG00000046585	21	65778460	65782456	gene	-	-131488	RTL1	413.218	-0.202913	0.234515	-0.865248	0.386903	1	401.722	429.732	-0.000103903
chr9	95014692	95014812	121	5	0.2672	0.448	-0.1808	TMEM181			XM_002707841.6:4		ENSBTAG00000045898	9	95003486	95003729	gene	+	-10964	ENSBTAG00000045898	12.024	-0.415957	0.342548	-1.2143	0.224632	1	11.7311	12.1757	-9.9858e-05
chr19	53811667	53811778	112	5	0.4688	0.2838	0.185	PGS1			XR_003030682.1:9;XR_003030676.1:8;XR_003030677.1:8;XR_003030688.1:8;XR_003030683.1:8;XR_813467.2:7;XM_010816564.3:7;XR_003030678.1:9;XR_003030679.1:9;XR_813463.2:8;XR_003030680.1:9;XR_003030681.1:9;XR_813464.2:8;XR_813465.2:8;XR_001494379.1:8;XR_001494382.1:9;XR_003030675.1:8;XM_005221242.3:8;XM_005221240.3:8;XM_005221239.3:7;XM_005221241.3:7;XR_003030684.1:8;XR_003030685.1:8;XR_238819.3:7;XR_003…		ENSBTAG00000000675	19	53787202	53824616	gene	-	0	PGS1	1154.39	0.145293	0.128224	1.13312	0.257163	1	1164.03	1091.11	0.000248568
chr11	99044377	99044496	120	5	0.4136	0.2482	0.1655	ODF2			XM_010810444.2:4;XM_010810442.2:4;XM_015473649.2:5;XM_010810441.2:5;XM_010810447.3:5;XM_024998999.1:5;XM_024998998.1:6;XM_024998997.1:6;XM_024999005.1:6;XM_024999004.1:5;XM_024999006.1:4;XM_005213330.3:5;XM_024999007.1:5;XM_024998992.1:3;XM_005213311.3:4;XM_005213309.3:5;XM_010810443.3:4;XM_005213310.4:5;XM_024998996.1:5;XM_005213317.4:6;XM_005213324.2:5;XM_005213316.4:6;XM_024998995.1:6;XM_02499…		ENSBTAG00000030567	11	99034977	99062572	gene	+	0	ODF2	1310.82	-0.04993	0.0813841	-0.61351	0.539539	1	1309.46	1340.96	-0.000211505
chr19	25192246	25192322	77	5	0.464	0.2811	0.1829	SLC13A5		XM_005220199.4:7;XM_024979801.1:7;XM_024979800.1:7;XM_024979802.1:7;XM_024979803.1:6;NM_001191446.1:6			ENSBTAG00000004680	19	25181427	25204840	gene	+	0	SLC13A5	40.5829	-0.760677	0.382116	-1.9907	0.0465141	1	36.3516	42.3148	-0.00014676
chr5	112606617	112606739	123	4	0.4173	0.2824	0.135	ACO2		NM_173977.3:6	NM_173977.3:5		ENSBTAG00000006429	5	112568046	112617811	gene	+	0	ACO2	5519.04	0.0403645	0.0627877	0.642874	0.520306	1	5587.46	5482.53	0.000286444
chr5	116261284	116261336	53	5	0.3504	0.5414	-0.191	WNT7B			XM_024992828.1:3;XM_024992829.1:3		ENSBTAG00000048365	5	116230308	116284408	gene	-	0	WNT7B	129.493	0.397892	0.255722	1.55595	0.11972	1	128.233	115.467	0.000171365
chr14	26475289	26475340	52	5	0.6597	0.4675	0.1922	CHD7			XM_025001824.1:30;XM_025001825.1:30;XM_025001823.1:30	CGI.chr14.570	ENSBTAG00000021841	14	26361177	26487977	gene	+	0	CHD7	2060.41	-0.0289564	0.148449	-0.195059	0.845346	1	2010.96	2043.52	-3.69757e-05
chr4	112491015	112491128	114	5	0.5281	0.3399	0.1883	ZNF746		XM_024990700.1:3;XM_024990701.1:3;XM_024990703.1:3;XM_024990702.1:3;NM_001035341.1:3	XM_024990700.1:2;XM_024990701.1:2;XM_024990703.1:2;XM_024990702.1:2;NM_001035341.1:2;XM_024990704.1:2		ENSBTAG00000031106	4	112486137	112508291	gene	-	0	ZNF746	1370.09	0.231666	0.130565	1.77434	0.0760071	1	1422.15	1284.14	0.000382275
chr1	58977734	58977794	61	5	0.3424	0.5364	-0.194						ENSBTAG00000011928	1	58975734	59030035	gene	-	0	ZBTB20	207.631	-0.176314	0.163613	-1.07763	0.2812	1	198.876	212.684	-0.000185386
chr10	102286461	102286713	253	5	0.432	0.2385	0.1935	TTC7B			XM_024998171.1:16;XM_024998168.1:15;XM_024998167.1:17;XM_024998169.1:16;XM_024998170.1:15		ENSBTAG00000006392	10	102131715	102435752	gene	-	0	TTC7B	381.48	0.314059	0.247616	1.26833	0.20468	1	376.926	330.35	0.000144257
chr7	60623929	60624021	93	5	0.2281	0.4014	-0.1733	ABLIM3			XM_010807481.3:12;XM_005209616.4:13;XM_005209615.3:14;XM_010807479.2:14;XM_005209614.3:15;NM_001099127.2:16;XM_015472306.2:15;XM_024994582.1:13;XM_024994583.1:12		ENSBTAG00000004896	7	60505699	60641090	gene	+	0	ABLIM3	1657.26	-0.0838974	0.141206	-0.59415	0.552412	1	1608.78	1667.98	-0.000118389
chr13	41880642	41881003	362	5	0.1866	0.3551	-0.1685	CD93	CD93	XM_003586784.5:2			ENSBTAG00000004207	13	41878358	41882281	gene	-	0	CD93	494.076	-0.0933908	0.215199	-0.433975	0.664307	1	493.654	504.001	-5.67862e-05
chr6	113489386	113489447	62	5	0.4876	0.2905	0.1971	TBC1D14			XM_005208346.4:12;XM_024993439.1:12;XM_024993441.1:12;XM_024993440.1:12;XR_003035043.1:11;NM_001099176.1:11;XM_024993442.1:11;XM_005208350.4:11;XM_015471785.2:11;XM_005208351.4:10		ENSBTAG00000005493	6	113395847	113504809	gene	+	0	TBC1D14	1948.11	-0.0130076	0.0522579	-0.248911	0.80343	1	1950.51	1963.58	-0.000132836
chr19	42755966	42756071	106	5	0.5601	0.3786	0.1815	EZH1		XM_015458835.2:1;XM_024980248.1:1;XM_005220736.4:1;NM_001102151.2:1			ENSBTAG00000021918	19	42754605	42786890	gene	-	0	EZH1	733.539	0.00882388	0.063791	0.138325	0.889984	1	732.113	728.68	6.06772e-05
chr3	119984294	119984392	99	5	0.3054	0.48	-0.1746						ENSBTAG00000002809	3	119973441	119983832	gene	+	-463	CAPN10	181.963	-0.0798548	0.134214	-0.594979	0.551857	1	175.118	181.026	-0.000124711
chr20	71476501	71476588	88	5	0.4932	0.3182	0.1749	LOC104975299;TPPP			XR_003031307.1:3;XR_003031309.1:4;XR_003031303.1:3;XR_003031302.1:2;XR_003031308.1:3;XR_003031306.1:1;XM_024981198.1:1;XM_024981197.1:1;XM_024981196.1:1;XM_024981200.1:1;XM_024981199.1:1		ENSBTAG00000052247	20	71467622	71488177	gene	+	0	TPPP	420.49	0.0950813	0.163323	0.582168	0.560453	1	415.632	405.318	0.000100329
chr2	125767328	125767384	57	4	0.3362	0.5727	-0.2365	AHDC1		XM_025001979.1:6;XM_025001960.1:6;XM_025001957.1:6;XM_025001962.1:6;XM_025001969.1:6;XM_025001976.1:5;NM_001206409.1:4		CGI.chr2.788	ENSBTAG00000037456	2	125759502	125780816	gene	+	0	AHDC1	1037.79	0.121722	0.108606	1.12077	0.262387	1	1038.08	984.518	0.000290074
chr18	50148003	50148093	91	4	0.2309	0.07445	0.1565		LOC104974870				ENSBTAG00000054384	18	50068595	50635884	gene	+	0	ENSBTAG00000054384	76.8757	0.0206084	0.212966	0.0967688	0.92291	1	73.6481	73.521	1.27949e-05
chr17	45293964	45294117	154	5	0.4618	0.2876	0.1741	SFSWAP			XM_024977182.1:4;XM_010813821.2:4;XM_005217656.4:4;XM_005217657.4:4;XR_238088.4:4;XM_024977184.1:4;XM_024977183.1:4;NM_001192319.2:4		ENSBTAG00000000439	17	45279915	45360901	gene	-	0	SFSWAP	1224.23	-0.0508595	0.0806054	-0.630969	0.528061	1	1201.23	1231.42	-0.000219607
chr15	83677488	83677545	58	4	0.2278	0.06448	0.1633	B3GAT1		XM_024975518.1:2;XM_024975517.1:2;XM_024975516.1:2;XM_024975515.1:2;NM_001014393.1:1			ENSBTAG00000027477	15	83675491	83697268	gene	-	0	B3GAT1	0.471102	1.46481	1.59698	0.917237	0.359019	1	0.482455	0.479257	1.6183e-05
chr21	64580507	64580583	77	4	0.4366	0.2334	0.2032	CCDC85C			XM_015459366.2:5;XM_024982152.1:5;XM_024982151.1:6		ENSBTAG00000025181	21	64523696	64601628	gene	-	0	CCDC85C	2452.72	-0.0535849	0.0928612	-0.577043	0.56391	1	2409.14	2468.7	-0.000174518
chr17	72927541	72927607	67	5	0.5791	0.4141	0.165	ARVCF			XM_024977233.1:16;XM_024977236.1:16;XM_024977231.1:17;XM_024977232.1:16;XM_024977237.1:14;XM_024977230.1:17;XM_024977235.1:16;XM_024977234.1:16		ENSBTAG00000001473	17	72915294	72932721	gene	-	0	ARVCF	130.665	0.10205	0.180535	0.565262	0.571895	1	127.361	123.669	8.81445e-05
chr16	50297146	50297199	54	4	0.09289	0.2553	-0.1624	MMEL1			XM_024976521.1:11;XM_024976520.1:11;XM_024976519.1:11;NM_001193136.1:10		ENSBTAG00000009349	16	50271750	50306501	gene	+	0	MMEL1	0.137665	-0.807217	4.15708	-0.194179	0.846036	1	0.241585	0.241837	-1.31612e-06
chr25	41363545	41363598	54	4	0.3024	0.134	0.1684						ENSBTAG00000000050	25	41386820	41387986	gene	+	23223	PSMG3	205.287	0.115168	0.123271	0.934268	0.350166	1	205.92	197.756	0.000213151
chr16	4428531	4428618	88	4	0.1146	0.276	-0.1614	DYRK3			XM_024976096.1:2;NM_001100298.1:2		ENSBTAG00000013294	16	4423579	4433770	gene	+	0	DYRK3	756.928	0.0227874	0.133331	0.170908	0.864296	1	742.657	731.21	3.60601e-05
chr25	25033175	25033231	57	4	0.4884	0.3051	0.1833	GTF3C1			NM_001193241.1:14		ENSBTAG00000006126	25	25009629	25089814	gene	-	0	GTF3C1	922.108	-0.026954	0.0821286	-0.328193	0.742766	1	913.243	922.603	-0.000112126
chr24	61479519	61479672	154	4	0.3589	0.5437	-0.1848	BCL2			NM_001166486.1:1;XM_024984174.1:2		ENSBTAG00000019302	24	61396512	61588241	gene	-	0	BCL2	43.0052	-0.217343	0.234361	-0.927384	0.353727	1	41.6925	43.3783	-0.000111438
chr27	41973439	41973527	89	4	0.4027	0.2123	0.1903						ENSBTAG00000018024	27	41987492	42013751	gene	-	13966	NR1D2	508.356	-0.00549182	0.076096	-0.0721696	0.942467	1	506.771	508.308	-2.6593e-05
chr1	143334494	143334610	117	4	0.2627	0.1049	0.1579
chr18	13243193	13243287	95	4	0.458	0.2496	0.2084	KLHDC4			XM_024978907.1:7;XM_024978909.1:7;XM_002694759.5:7;XM_024978908.1:7;XM_010814589.3:7;XM_024978911.1:8		ENSBTAG00000006905	18	13225246	13256630	gene	-	0	KLHDC4	523.878	-0.0274793	0.0897623	-0.306134	0.759502	1	523.196	529.603	-9.57599e-05
chr12	34249180	34249243	64	4	0.5902	0.4052	0.185	SPATA13		XM_010810812.3:1;XM_025000088.1:1	XM_002691861.6:4;XM_025000086.1:4;XM_025000085.1:4;XM_025000087.1:3;XM_025000088.1:1;XM_010810812.3:1		ENSBTAG00000019545	12	34185306	34289051	gene	+	0	ENSBTAG00000019545	2211.94	-0.00649225	0.0885821	-0.0732908	0.941575	1	2206.97	2219.36	-2.32289e-05
chr18	13668073	13668145	73	4	0.3313	0.5032	-0.1718	ZNF469			XM_024978913.1:3;XM_024978914.1:1		ENSBTAG00000015766	18	13720106	13781533	gene	+	51962	ZFPM1	252.017	-0.0177034	0.0990854	-0.178668	0.858198	1	251.903	253.783	-5.06611e-05
chr1	145326795	145326933	139	4	0.3311	0.4982	-0.1671						ENSBTAG00000024162	1	145299697	145325287	gene	-	-1509	SLC19A1	471.292	0.188648	0.161502	1.16809	0.242772	1	478.775	441.08	0.000203569
chr1	70617740	70617794	55	4	0.4253	0.2551	0.1702	TNK2			XM_024981105.1:13;NM_173885.3:12;XM_010801157.3:13;XM_010801160.3:12;XM_024983701.1:11;XM_010801156.3:13;XR_003032349.1:12;XM_010801159.3:12;XM_024983131.1:12;XM_024982013.1:13;XM_015471413.2:12;XM_015471419.2:12;XM_010801161.3:11;XM_010801162.3:10		ENSBTAG00000021364	1	70600178	70627585	gene	-	0	TNK2	655.234	-0.0783914	0.0949764	-0.825378	0.409157	1	629.943	653.195	-0.000244098
chr12	86562858	86562910	53	4	0.4289	0.2668	0.1621	CUL4A			XM_025000183.1:10		ENSBTAG00000020093	12	86545657	86572523	gene	+	0	CUL4A	7196.5	-0.0491313	0.0903308	-0.543905	0.586507	1	7184.03	7378.45	-0.000169072
chr10	99401879	99401933	55	4	0.1895	0.3542	-0.1647						ENSBTAG00000001124	10	99667900	99724558	gene	-	265968	GALC	15.9839	0.105441	0.451139	0.233722	0.815201	1	15.5799	15.3709	1.45952e-05
chr19	13487059	13487198	140	4	0.2817	0.4455	-0.1638	ACACA			XM_005219975.4:11;XM_024979601.1:11;XM_024979606.1:11;XM_024979605.1:11;XM_005219978.4:11;XM_005219976.4:11;XM_024979603.1:11;XM_024979604.1:11;XM_024979602.1:11;XM_010815743.3:11;XM_024979607.1:11;XM_005219977.4:11;NM_174224.2:11		ENSBTAG00000017567	19	13441161	13726679	gene	-	0	ACACA	6428.57	-0.0714981	0.0837156	-0.854059	0.393072	1	6347.91	6580.13	-0.0002863
chr12	34253560	34253634	75	4	0.4707	0.2962	0.1745	SPATA13			XM_002691861.6:4;XM_025000086.1:4;XM_025000085.1:4;XM_025000087.1:3;XM_025000088.1:1;XM_010810812.3:1		ENSBTAG00000019545	12	34185306	34289051	gene	+	0	ENSBTAG00000019545	2211.94	-0.00649225	0.0885821	-0.0732908	0.941575	1	2206.97	2219.36	-2.32289e-05
chr10	80687875	80687950	76	4	0.5215	0.3478	0.1737	ACTN1		XM_010809468.2:12;XM_005211978.3:12;XM_005211976.2:13;NM_001035351.2:12;XM_005211979.2:12		CGI.chr10.813	ENSBTAG00000018255	10	80672882	80775228	gene	-	0	ACTN1	33531.8	-0.00697231	0.0988028	-0.0705679	0.943742	1	33951.3	34111.6	-2.00663e-05

## Sheet: ADQ-MEL vs. ADQ-CON
Methylation											RNA-seq
chr	start	end	length	nCG	group1Mean	group2Mean	methDiff	areaStat	NCBI gene	promoter	exon	intron	cgi	Gene ID	chr	start	stop	strand	distance	Ensemble Gene	baseMean	log2FoldChange	lfcSE	stat	pvalue	padj	Mel_Adq_Cotyledon	Con_Adq_Cotyledon	lfcShrink
chr3	103390786	103390981	196	21	0.3521	0.5117	-0.1596	-175.9	ZNF691		XM_005204773.4:1;NM_001075962.1:1		CGI.chr3.926	ENSBTAG00000016028	3	103390077	103395435	-	0	ZNF691	242.159	-0.168734	0.0914649	-1.8448	0.0650672	1	235.975	250.993	-0.00540032
chr15	54610494	54610760	267	21	0.4619	0.3177	0.1441	159.7	KLHL35		NM_001192324.1:6;XM_024975457.1:7;XM_024975458.1:6	XM_024975457.1:7;XM_024975458.1:6	CGI.chr15.432	ENSBTAG00000015087	15	54604154	54610635	-	0	KLHL35	4.61	-0.222708	0.553041	-0.402698	0.687171	1	4.50254	4.53315	-0.000201225
chr6	105298144	105298468	325	19	0.3134	0.4564	-0.1431	-145.3	WDR1			NM_001046346.2:4		ENSBTAG00000013607	6	105290862	105332843	-	0	WDR1	4631.25	-0.0742692	0.0676039	-1.09859	0.271945	1	4494.4	4655.42	-0.00423837
chr16	28913013	28913306	294	18	0.3668	0.2156	0.1513	145.2	LEFTY2	LEFTY2	NM_001206043.1:4	NM_001206043.1:3		ENSBTAG00000055022	16	28910504	28913354	-	0	LEFTY2	7.40361	-0.632636	0.621741	-1.01752	0.308905	1	7.01998	7.22837	-0.000452351
chr17	68347447	68347599	153	17	0.313	0.4654	-0.1525	-136.7	ZNRF3;LOC112442056	LOC112442056	XR_003030079.1:3	XM_024977815.1:2;XR_003030079.1:2		ENSBTAG00000022036	17	68227492	68400924	+	0	ZNRF3	1385.26	0.0216127	0.11695	0.184803	0.853384	1	1343.65	1325.95	0.000428417
chr7	6495215	6495498	284	17	0.3453	0.4994	-0.1541	-127.8	CHERP		XM_005208508.4:13;NM_001109798.2:13	XM_005208508.4:12;NM_001109798.2:12;XM_005208508.4:13;NM_001109798.2:13	CGI.chr7.305	ENSBTAG00000005289	7	6479011	6498287	+	0	CHERP	1364.11	-0.0471371	0.0601439	-0.783739	0.433193	1	1339.18	1367.97	-0.00334836
chr18	53856138	53856254	117	17	0.5402	0.3892	0.151	120.5	FKRP		NM_001099714.1:4		CGI.chr18.1423	ENSBTAG00000050243	18	53850901	53859523	+	0	FKRP	381.917	0.0655015	0.1011	0.647887	0.517058	1	388.164	376.475	0.00172585
chr10	69179370	69179505	136	15	0.3954	0.2095	0.1858	112.3						ENSBTAG00000014741	10	69215729	69224687	-	36225	OTX2	0.102523	0.501437	4.29346	0.116791	0.907026	1	0.22553	0.225418	7.52398e-06
chr21	66901759	66901937	179	16	0.4599	0.3198	0.14	112.2	DYNC1H1			XM_005222225.2:56;NM_001206138.1:56	CGI.chr21.823	ENSBTAG00000016598	21	66850739	66911778	+	0	DYNC1H1	37151	0.0346657	0.0495694	0.699337	0.484341	1	37408.6	36711.8	0.00350751
chr1	154078956	154079126	171	17	0.3317	0.468	-0.1363	-111.5	PLCL2			NM_001192255.1:5	CGI.chr1.981	ENSBTAG00000009942	1	153882095	154095595	+	0	PLCL2	2414.19	0.0812157	0.124401	0.652854	0.51385	1	2396.26	2287.03	0.0014261
chr3	118397506	118397823	318	15	0.4639	0.3008	0.163	111.3	HDAC4			XM_024990284.1:26;XM_024990283.1:26;XM_024990282.1:26;XM_024990281.1:26	CGI.chr3.1335	ENSBTAG00000017764	3	118225397	118462734	-	0	HDAC4	254.274	0.0581411	0.133224	0.436417	0.662534	1	257.591	252.458	0.00089219
chr24	2335574	2335759	186	17	0.2472	0.3935	-0.1462	-111.2	ZNF236		XM_024984557.1:1;XM_024984553.1:1;XM_024984555.1:1;XM_024984554.1:1;XM_024984556.1:1		CGI.chr24.124	ENSBTAG00000017517	24	2336526	2399019	-	768	ZNF236	836.154	0.0784675	0.0904923	0.867118	0.385878	1	864.734	833.485	0.00256384
chr29	48573488	48573643	156	16	0.5037	0.3624	0.1412	111	CARS		XM_024987144.1:5;NM_001103249.1:6	XM_024987144.1:5;NM_001103249.1:6	CGI.chr29.956	ENSBTAG00000010777	29	48561751	48614531	+	0	CARS1	1105.03	0.0288747	0.138989	0.207748	0.835426	1	1083.71	1067.35	0.000407601
chr5	110053594	110053770	177	14	0.3275	0.4898	-0.1623	-107.5	CSNK1E		NM_001078109.1:1;XM_024992275.1:1;XM_024992277.1:1;XM_024992274.1:1	XM_024992283.1:4;XM_024992282.1:4;XM_024992281.1:4;XM_024992278.1:5;XM_024992280.1:5;XM_024992279.1:5;XM_024992286.1:1;XM_024992285.1:2;XM_024992284.1:2	CGI.chr5.934	ENSBTAG00000047582	5	110047994	110083317	-	0	CSNK1E	1692.64	-0.0834971	0.0853451	-0.978346	0.327903	1	1628.79	1687.81	-0.00305478
chr3	117454189	117454455	267	15	0.3449	0.2113	0.1335	104.8	ESPNL			NM_001205909.2:5;XM_005204989.4:6;XR_234148.4:6;XM_005204988.4:6;XM_015467281.2:5;XM_024989362.1:3		ENSBTAG00000010164	3	117441782	117464352	+	0	ESPNL	71.9419	0.62361	0.307355	2.02896	0.0424625	1	71.7779	60.8182	0.0018206
chr29	42291938	42292123	186	16	0.4695	0.3269	0.1426	104.3	NAA40		NM_001099004.2:4;NM_001099004.2:5	NM_001099004.2:4	CGI.chr29.381	ENSBTAG00000003073	29	42281441	42295820	+	0	NAA40	806.575	-0.0677707	0.0663008	-1.02217	0.306701	1	775.184	799.735	-0.00401194
chr22	57826637	57826752	116	14	0.3137	0.15	0.1638	103	SLC6A6			XM_024982404.1:13;XM_024982406.1:13;XM_024982402.1:13;XM_024982401.1:13;XM_024982403.1:13;NM_174610.2:13;XM_024982405.1:13;XM_010817971.3:13;XM_024982400.1:13	CGI.chr22.795	ENSBTAG00000011088	22	57784827	57868863	-	0	SLC6A6	5425.3	-0.0489344	0.116562	-0.419813	0.674622	1	5095.34	5274.72	-0.00097633
chr18	62887335	62887528	194	16	0.309	0.4532	-0.1441	-98.08	LENG8		NM_001102100.1:15;XM_010815482.3:15;XM_010815483.3:16	XM_010815483.3:15		ENSBTAG00000011689	18	62878754	62888679	+	0	LENG8	2350.19	0.260587	0.130922	1.99039	0.0465479	1	2478.56	2209.01	0.00413833
chr23	51297313	51297488	176	14	0.4872	0.3335	0.1537	96.37	GMDS			XM_024983737.1:4;XM_024983738.1:4;NM_001080331.1:4;XM_024983739.1:3		ENSBTAG00000012058	23	51168215	51604000	+	0	GMDS	704.657	0.0202647	0.144533	0.140208	0.888496	1	702.688	696.438	0.000264816
chr19	45096304	45096467	164	13	0.3246	0.4898	-0.1652	-96.14	PLEKHM1		XM_024980938.1:6;XM_024980936.1:6;XM_024980934.1:6;XR_003030924.1:5;XM_024980937.1:6		CGI.chr19.1159	ENSBTAG00000020359	19	45080028	45137328	-	0	PLEKHM1	1323.06	0.182296	0.148225	1.22986	0.21875	1	1391.77	1286.18	0.00226649
chr21	21715636	21715917	282	13	0.4215	0.2522	0.1693	94.8	UNC45A		XM_005221838.4:3;NM_001099072.2:3	XM_005221838.4:2;NM_001099072.2:2;XM_005221838.4:3;NM_001099072.2:3		ENSBTAG00000018639	21	21714619	21729672	-	0	UNC45A	4172.1	0.0305138	0.113982	0.267707	0.788925	1	4111.87	4048.22	0.0006361
chr25	40967403	40967602	200	13	0.4834	0.3138	0.1695	94.72	SNX8		XM_024985024.1:12;NM_001046533.2:10	XM_024985024.1:11;NM_001046533.2:9;XM_024985024.1:12;NM_001046533.2:10	CGI.chr25.1499	ENSBTAG00000013708	25	40930355	40969236	+	0	SNX8	1413.18	-0.0617553	0.0707924	-0.872343	0.383022	1	1409.44	1448.85	-0.00323014
chr14	65336619	65336790	172	12	0.1754	0.3159	-0.1405	-94.24	OSR2			XM_005215616.4:3;NM_001034328.2:3	CGI.chr14.756	ENSBTAG00000013213	14	65332264	65339913	-	0	OSR2	89.716	0.019794	0.308997	0.0640589	0.948923	1	88.5595	87.9728	5.7177e-05
chr2	135217353	135217553	201	14	0.3055	0.471	-0.1655	-92.93	RCC2			NM_001101911.2:2		ENSBTAG00000008579	2	135211438	135237283	+	0	RCC2	8792.93	-0.290602	0.235115	-1.236	0.216458	1	7526.22	8618.11	-0.00144685
chr18	46636658	46636788	131	13	0.4814	0.31	0.1713	92.73	LRFN3		XM_005219031.4:4;XM_005219033.4:3;XM_005219032.4:4;NM_001076959.1:3		CGI.chr18.950	ENSBTAG00000000153	18	46630275	46637137	+	0	LRFN3	60.8248	0.154297	0.160762	0.959788	0.337162	1	61.3427	59.1024	0.00163389
chr1	154871246	154871318	73	12	0.5201	0.3227	0.1975	90.7						ENSBTAG00000030581	1	154096127	154616588	-	-254659	TBC1D5	755.753	0.00743631	0.0607858	0.122336	0.902633	1	754.664	752.457	0.000517911
chr18	55335862	55335982	121	13	0.4238	0.259	0.1648	90.45	FUT2		XM_005219153.4:2;NM_177500.1:1		CGI.chr18.1540	ENSBTAG00000021557	18	55335378	55336413	+	0	FUT2	131.02	0.380563	0.332934	1.14306	0.253013	1	133.885	118.253	0.000947288
chr10	81022193	81022394	202	13	0.4898	0.3113	0.1784	90.05	EXD2			XM_024998099.1:8;XM_002690983.5:7	CGI.chr10.819	ENSBTAG00000010052	10	80994862	81025335	+	0	EXD2	245.494	0.21232	0.102228	2.07694	0.0378074	1	257.661	237.091	0.00547473
chr3	120755552	120755724	173	12	0.2811	0.4578	-0.1767	-89.73	ING5		NM_001040580.1:6	NM_001040580.1:5		ENSBTAG00000009123	3	120743884	120760644	+	0	ING5	593.184	0.0102363	0.0794042	0.128914	0.897425	1	588.445	586.045	0.000430194
chr22	59452071	59452194	124	13	0.2726	0.4284	-0.1558	-87.5	EEFSEC			NM_001083464.2:5;XM_024982838.1:4	CGI.chr22.1085	ENSBTAG00000030962	22	59392853	59502236	-	0	EEFSEC	351.454	-0.0478203	0.102316	-0.467376	0.640231	1	347.797	355.776	-0.00123097
chr3	115546792	115546956	165	12	0.2639	0.4304	-0.1665	-87.47	AGAP1		XM_024990255.1:18;XM_024990259.1:14;XM_024990256.1:17;XM_024990258.1:15;XM_024990257.1:16;XM_024990260.1:18;XM_024990249.1:17;XM_024990251.1:17;XM_024990254.1:15;XM_024990252.1:17;XM_024990253.1:16;XM_024990250.1:17;XM_024990248.1:18	XM_024990255.1:18;XM_024990259.1:14;XM_024990256.1:17;XM_024990258.1:15;XM_024990257.1:16;XM_024990260.1:18;XM_024990249.1:17;XM_024990251.1:17;XM_024990254.1:15;XM_024990252.1:17;XM_024990253.1:16;XM_024990250.1:17;XM_024990248.1:18	CGI.chr3.1184	ENSBTAG00000016504	3	115044730	115604936	+	0	AGAP1	1263.34	0.0947634	0.0669555	1.41532	0.156975	1	1268.44	1214.7	0.00550706
chr16	3444553	3444730	178	12	0.2256	0.3856	-0.16	-85.43	SLC45A3			XM_010813048.2:4	CGI.chr16.101	ENSBTAG00000008001	16	3467644	3495038	-	22915	NUCKS1	3820.47	-0.0503091	0.0884022	-0.569093	0.569293	1	3725.98	3814.09	-0.00171976
chr21	10547033	10547146	114	14	0.3475	0.2046	0.143	85.18		LOC101907944			CGI.chr21.119	ENSBTAG00000018007	21	10562378	10575195	-	15233	NR2F2	1498.63	0.020001	0.078529	0.254695	0.798959	1	1495.16	1479.59	0.000858595
chr20	71287053	71287262	210	13	0.5638	0.4084	0.1555	82.65	SLC12A7		XM_024981553.1:14;XM_024981552.1:14;XM_024981559.1:14;XM_024981558.1:14;XM_024981557.1:14;XM_024981554.1:14;XM_024981555.1:14;XM_024981560.1:14	XM_024981553.1:13;XM_024981552.1:13;XM_024981559.1:13;XM_024981558.1:13;XM_024981557.1:13;XM_024981554.1:13;XM_024981555.1:13;XM_024981560.1:13;XM_024981553.1:14;XM_024981552.1:14;XM_024981559.1:14;XM_024981558.1:14;XM_024981557.1:14;XM_024981554.1:14;XM_024981555.1:14;XM_024981560.1:14		ENSBTAG00000006775	20	71281293	71301030	+	0	SLC12A7	2087.74	0.199032	0.138797	1.43398	0.151579	1	2215.51	2010.7	0.00281723
chr11	3759387	3759571	185	12	0.2582	0.4248	-0.1666	-78.66	INPP4A			XM_024998887.1:24;XM_024998885.1:25;XM_024998876.1:25;XM_024998883.1:24;XM_024998888.1:24;XM_024998889.1:23;XM_015473340.2:24;XM_024998882.1:24;XM_015473339.2:25;XM_024998879.1:25;NM_001206848.1:22;XM_024998880.1:25;XM_024998881.1:25;XM_024998872.1:25;XM_024998873.1:25;XM_024998878.1:24;XM_024998877.1:24;XM_024998886.1:24;XM_024998884.1:25;XM_024998871.1:25;XM_024998875.1:26;XM_024998874.1:25;XM_…	CGI.chr11.101	ENSBTAG00000004814	11	3650776	3769745	+	0	INPP4A	2037.93	0.0427818	0.0685102	0.624459	0.532326	1	2040.38	1999.92	0.00238086
chr13	54934607	54934784	178	11	0.1952	0.3635	-0.1683	-76.17	LAMA5		XM_025001135.1:63;XM_025001133.1:63;XM_025001135.1:64;XM_025001133.1:64	XM_025001135.1:63;XM_025001133.1:63		ENSBTAG00000003061	13	54887681	54938873	+	0	LAMA5	45727.4	-0.00120513	0.0775623	-0.0155376	0.987603	1	45274.2	45182	-5.29742e-05
chr25	25035531	25035813	283	11	0.4488	0.6442	-0.1955	-75.66	GTF3C1		NM_001193241.1:18	NM_001193241.1:18	CGI.chr25.700	ENSBTAG00000006126	25	25009629	25089814	-	0	GTF3C1	922.108	0.0314437	0.0849116	0.370311	0.711151	1	923.751	914.109	0.00116172
chr14	71594245	71594377	133	10	0.08768	0.2371	-0.1494	-75.62						ENSBTAG00000047532	14	71303538	71417926	+	-176320	TRIQK	28.0469	-0.297045	0.332386	-0.893674	0.371496	1	27.1238	28.0233	-0.000741827
chr26	44329902	44330014	113	10	0.4627	0.2786	0.1841	74.3	FAM53B;EEF1AKMT2			XM_024986040.1:4;XR_003032838.1:1;XM_024986041.1:1;XR_815824.2:1;XM_024986043.1:1		ENSBTAG00000012970	26	44230931	44360485	-	0	FAM53B	217.712	-0.0957974	0.112489	-0.851617	0.394427	1	214.232	222.201	-0.00204926
chr20	71127532	71127687	156	12	0.4166	0.263	0.1536	72.58	CLPTM1L		NM_001082426.2:13;XM_005221660.4:13	NM_001082426.2:12;XM_005221660.4:12;NM_001082426.2:13;XM_005221660.4:13	CGI.chr20.608	ENSBTAG00000001329	20	71117459	71129901	+	0	CLPTM1L	3436.6	-0.00481471	0.0766192	-0.0628396	0.949894	1	3414.71	3433.52	-0.000216647
chr23	48081403	48081570	168	9	0.3216	0.5674	-0.2458	-72.46	RREB1			XM_024983868.1:7;XM_024983870.1:7;XM_015460015.2:6;XM_024983866.1:7;XM_010818623.3:5;XM_024983869.1:7;XM_024983871.1:7;XM_024983867.1:7		ENSBTAG00000005980	23	48048575	48110128	-	0	RREB1	4601.55	0.0562942	0.0689698	0.816216	0.414376	1	4664.44	4527.18	0.00309352
chr21	69288116	69288279	164	10	0.2946	0.1085	0.1861	69.86						ENSBTAG00000004802	21	69312291	69336738	+	24013	CEP170B	11017.5	0.113384	0.0608961	1.86193	0.0626136	1	11372.7	10756.1	0.00787015
chr3	120313822	120313950	129	11	0.2237	0.3811	-0.1574	-69.06	SNED1		XM_024990352.1:27;XR_003034131.1:27;XM_024990346.1:27;XM_024990347.1:26;XM_024990348.1:26;XM_024990344.1:27;XM_024990351.1:27;XM_024990345.1:27;XM_024990349.1:27;XM_024990350.1:27;XR_003034129.1:27;XR_003034128.1:27;XR_003034130.1:27	XM_024990352.1:26;XR_003034131.1:26;XR_003034129.1:26;XR_003034128.1:26;XR_003034130.1:26;XM_024990346.1:26;XM_024990347.1:25;XM_024990348.1:25;XM_024990344.1:26;XM_024990351.1:26;XM_024990345.1:26;XM_024990349.1:26;XM_024990350.1:26		ENSBTAG00000014132	3	120284113	120324147	+	0	SNED1	216.428	0.200502	0.224817	0.891846	0.372475	1	215.855	199.751	0.0010913
chr12	85920555	85920623	69	9	0.0442	0.1791	-0.1349	-68.03					CGI.chr12.687	ENSBTAG00000054563	12	86167314	86183236	+	246692	SPACA7	0.0705868	-0.735106	4.29346	-0.171215	0.864054	1	0.210444	0.210551	-1.10302e-05
chr8	75895801	75895981	181	10	0.3121	0.4915	-0.1794	-66.44	ENHO		NM_001163653.1:1			ENSBTAG00000008538	8	75826095	75895209	+	-593	DNAI1	1099.97	-0.156882	0.215049	-0.72952	0.465684	1	1016.57	1119.4	-0.000932745
chr18	64322084	64322208	125	10	0.0943	0.2465	-0.1522	-66.32
chr8	57310065	57310217	153	11	0.1864	0.3354	-0.149	-65.81
chr3	117660474	117660586	113	10	0.4191	0.2508	0.1683	65.49	TRAF3IP1			XM_024985863.1:7;XM_005204987.4:7;XM_024985839.1:9;XM_024985836.1:9;XM_010803872.3:8;NM_001192044.2:9		ENSBTAG00000015973	3	117639170	117699247	+	0	TRAF3IP1	579.66	-0.03249	0.120985	-0.268547	0.788278	1	574.318	582.012	-0.000602578
chr11	100477219	100477386	168	11	0.4009	0.2521	0.1488	65.32						ENSBTAG00000008726	11	100490471	100534966	+	13086	NCS1	185.77	0.26404	0.152687	1.72929	0.0837578	1	189.46	171.59	0.00309596
chr29	48317155	48317310	156	8	0.3124	0.534	-0.2216	-65.2	NADSYN1		XM_005227336.4:5;XM_024987077.1:5;XM_024987078.1:5;XM_024987079.1:4;XM_005227338.4:6;XM_024987082.1:4;XM_024987081.1:5;NM_001034443.2:5	XM_005227336.4:4;XM_024987077.1:4;XM_024987078.1:4;XM_024987079.1:3;XM_005227338.4:5;XM_024987082.1:3;XM_024987081.1:4;NM_001034443.2:4		ENSBTAG00000016470	29	48309500	48338158	+	0	NADSYN1	541.313	0.0412077	0.106063	0.388519	0.697632	1	544.633	535.541	0.000988896
chr21	26745413	26745524	112	8	0.6076	0.388	0.2196	64.95	CEMIP		XM_002696612.5:10;XM_024982000.1:10	XM_002696612.5:10;XM_024982000.1:10		ENSBTAG00000007431	21	26725039	26791142	+	0	CEMIP	1804.61	0.329847	0.452817	0.728432	0.466349	1	1775.99	1560.92	0.000444358
chr19	53399911	53400070	160	9	0.2822	0.1204	0.1618	64.85	CANT1			XM_010816582.3:1;XM_010816580.3:1		ENSBTAG00000009991	19	53391265	53406328	+	0	CANT1	3108.08	0.0793951	0.0975819	0.813625	0.41586	1	3155.16	3028.43	0.00224116
chr6	115379070	115379218	149	11	0.4587	0.3075	0.1512	64.51	LRPAP1			XM_024993096.1:4;NM_001080225.1:4	CGI.chr6.715	ENSBTAG00000000073	6	115369802	115384234	+	0	LRPAP1	2850.55	0.100831	0.12742	0.791325	0.428754	1	2865.45	2724.66	0.00168901
chr18	54875678	54875833	156	10	0.3986	0.5969	-0.1983	-61.55	LIG1		XM_010814982.3:14;XM_010814980.3:14;XM_010814981.3:14;XM_005219131.4:14;NM_001102548.1:14	XM_010814982.3:14;XM_010814980.3:14;XM_010814981.3:14;XM_005219131.4:14;NM_001102548.1:14		ENSBTAG00000014595	18	54865680	54893345	-	0	LIG1	1142.33	0.00461311	0.0711243	0.0648598	0.948286	1	1144.67	1144.06	0.000239161
chr17	72216826	72217188	363	10	0.4933	0.2964	0.1969	61.05	PI4KA		XM_010814204.3:16;NM_174577.2:16	XM_010814204.3:15;NM_174577.2:15;XM_010814204.3:16;NM_174577.2:16	CGI.chr17.1116	ENSBTAG00000013971	17	72208852	72268526	-	0	PI4KA	4598.51	0.107322	0.0842336	1.27411	0.202626	1	4733.64	4502.43	0.00402684
chr18	54605709	54605871	163	10	0.3059	0.4535	-0.1475	-61.05	BICRA		XM_024979183.1:7;XM_024979185.1:6;XM_024979186.1:6;XM_024979184.1:7			ENSBTAG00000004138	18	54601125	54622191	+	0	BICRA	271.371	0.0555133	0.1196	0.464156	0.642536	1	271.305	266.338	0.00105309
chr18	8440567	8440710	144	9	0.5201	0.3313	0.1889	61	PLCG2			XM_024978892.1:25		ENSBTAG00000002103	18	8314286	8467665	+	0	PLCG2	1112.2	-0.0727498	0.14776	-0.49235	0.622472	1	1104.74	1144.23	-0.000910127
chr25	38315515	38315686	172	11	0.271	0.4203	-0.1493	-60.83	DAGLB			XM_024985005.1:13;XM_015460486.2:13;NM_001083487.1:13;XM_024985004.1:12	CGI.chr25.1204	ENSBTAG00000009236	25	38297750	38321662	-	0	DAGLB	1858.45	-0.000421897	0.0876933	-0.00481105	0.996161	1	1863.8	1859.07	-1.46481e-05
chr11	105834741	105834877	137	9	0.1667	0.316	-0.1494	-60.64						ENSBTAG00000009599	11	105841420	105854755	-	6544	ENSBTAG00000009599	28.6894	0.65417	0.573469	1.14072	0.253985	1	28.0915	25.5674	0.00054974
chr23	50710207	50710337	131	10	0.1696	0.3264	-0.1568	-60.64	LOC617396			XM_010818632.3:4		ENSBTAG00000054098	23	50705215	50713226	-	0	ENSBTAG00000054098	5332.58	-0.266493	0.15101	-1.76474	0.0776075	1	4881.68	5531.98	-0.00319369
chr7	15609443	15609608	166	10	0.3971	0.5599	-0.1627	-59.24	KANK2		NM_001076531.1:5;XM_024994639.1:5;XM_024994640.1:5;XM_024994641.1:5;XM_024994638.1:5	NM_001076531.1:4;XM_024994639.1:4;XM_024994640.1:4;XM_024994641.1:4;XM_024994638.1:4		ENSBTAG00000009568	7	15601584	15628102	-	0	KANK2	1372.89	-0.178956	0.152091	-1.17664	0.23934	1	1304.06	1416.65	-0.0021146
chr16	71171324	71171565	242	10	0.473	0.32	0.153	58.54	TMEM206			NM_001046580.1:4	CGI.chr16.759	ENSBTAG00000000758	16	71143192	71178800	+	0	PACC1	314.899	0.236539	0.216141	1.09437	0.273791	1	325.536	294.885	0.00139225
chr21	69225870	69226070	201	9	0.2717	0.4325	-0.1608	-58.25	SIVA1			NM_001193178.1:3		ENSBTAG00000017622	21	69221994	69226412	+	0	SIVA1	273.48	-0.0649686	0.109025	-0.595908	0.551237	1	271.169	277.663	-0.00147746
chr18	5989732	5989906	175	10	0.4377	0.2927	0.145	58.22	WWOX			NM_001078092.1:8		ENSBTAG00000015894	18	5240348	6170333	+	0	WWOX	229.551	0.00276753	0.122812	0.0225347	0.982021	1	230.974	230.036	4.98394e-05
chr16	80311307	80311485	179	10	0.4691	0.32	0.1491	57.7						ENSBTAG00000004789	16	80312914	80399065	-	1430	LGR6	2.83739	0.892754	0.73636	1.21239	0.225364	1	2.78653	2.75104	0.000455179
chr11	3999899	3999955	57	7	0.5582	0.2954	0.2628	57.62						ENSBTAG00000054686	11	4040003	4171264	-	40049	KIAA1211L	978.476	-0.0406129	0.121724	-0.333647	0.738646	1	957.832	975.364	-0.00074427
chr10	84732771	84732901	131	9	0.222	0.3966	-0.1745	-56.9	PAPLN		XM_024998132.1:24;XR_003036903.1:24;XM_024998133.1:24;XM_024998131.1:24;XM_024998130.1:23;XM_024998129.1:24	XM_024998132.1:23;XR_003036903.1:23;XM_024998133.1:23;XM_024998131.1:23;XM_024998130.1:22;XM_024998129.1:23	CGI.chr10.856	ENSBTAG00000011680	10	84702265	84737572	+	0	PAPLN	441.181	0.0550556	0.192442	0.286089	0.77481	1	430.208	424.053	0.000408152
chr13	69981615	69981745	131	8	0.3555	0.5437	-0.1881	-56.81	LPIN3		XM_025000613.1:9;XM_025000612.1:8;XM_015474153.2:8;XM_005214717.4:8;XM_015474152.2:8;NM_001354379.1:8			ENSBTAG00000009165	13	69973200	69990650	+	0	LPIN3	418.631	0.0813479	0.153252	0.530811	0.59555	1	427.014	417.68	0.000946893
chr6	117255096	117255173	78	7	0.1971	0.0584	0.1387	56.64	SPON2		NM_001046157.1:4	NM_001046157.1:4	CGI.chr6.1047	ENSBTAG00000004261	6	117253086	117256856	+	0	SPON2	10.8238	-0.18256	0.665368	-0.274375	0.783797	1	10.1915	10.2803	-0.000113989
chr17	71510690	71510899	210	10	0.2953	0.4588	-0.1635	-55.76	GUCD1;LOC112442077		XM_024977253.1:3;XM_024977249.1:4;XM_024977248.1:4;XM_024977240.1:4;XM_024977238.1:4;XM_024977247.1:4;XR_003029929.1:4;XR_003029927.1:4;XM_024977251.1:4;XR_003029928.1:4;XM_024977245.1:4;XR_003029926.1:4;XM_024977239.1:4;XM_024977243.1:4;XM_024977244.1:4;XM_024977241.1:4;XM_024977252.1:4;XM_024977242.1:4;XM_024977250.1:4;NM_001098044.1:4;XM_024977246.1:4	XM_024977249.1:3;XM_024977248.1:3;XM_024977240.1:3;XM_024977238.1:3;XM_024977247.1:3;XR_003029929.1:3;XR_003029927.1:3;XM_024977251.1:3;XR_003029928.1:3;XM_024977245.1:3;XR_003029926.1:3;XM_024977239.1:3;XM_024977243.1:3;XM_024977244.1:3;XM_024977241.1:3;XM_024977252.1:3;XM_024977242.1:3;XM_024977250.1:3;NM_001098044.1:3;XM_024977246.1:3;XR_003030099.1:1;XR_003030097.1:1;XR_003030098.1:1		ENSBTAG00000021262	17	71496419	71513527	-	0	SNRPD3	4081.62	-0.0442341	0.0894921	-0.494279	0.621109	1	3989.74	4091.7	-0.00147671
chr17	71510690	71510899	210	10	0.2953	0.4588	-0.1635	-55.76	GUCD1;LOC112442077		XM_024977253.1:3;XM_024977249.1:4;XM_024977248.1:4;XM_024977240.1:4;XM_024977238.1:4;XM_024977247.1:4;XR_003029929.1:4;XR_003029927.1:4;XM_024977251.1:4;XR_003029928.1:4;XM_024977245.1:4;XR_003029926.1:4;XM_024977239.1:4;XM_024977243.1:4;XM_024977244.1:4;XM_024977241.1:4;XM_024977252.1:4;XM_024977242.1:4;XM_024977250.1:4;NM_001098044.1:4;XM_024977246.1:4	XM_024977249.1:3;XM_024977248.1:3;XM_024977240.1:3;XM_024977238.1:3;XM_024977247.1:3;XR_003029929.1:3;XR_003029927.1:3;XM_024977251.1:3;XR_003029928.1:3;XM_024977245.1:3;XR_003029926.1:3;XM_024977239.1:3;XM_024977243.1:3;XM_024977244.1:3;XM_024977241.1:3;XM_024977252.1:3;XM_024977242.1:3;XM_024977250.1:3;NM_001098044.1:3;XM_024977246.1:3;XR_003030099.1:1;XR_003030097.1:1;XR_003030098.1:1		ENSBTAG00000022022	17	71503857	71515630	+	0	GUCD1	1550.22	0.114235	0.102031	1.11961	0.262881	1	1561.58	1478.78	0.00295662
chrX	37408233	37408389	157	7	0.2718	0.5023	-0.2305	-55.52	FLNA		XM_024987748.1:22;XM_024987750.1:22;NM_001206514.1:23;XM_024987749.1:22;XM_024987751.1:22;XM_024987747.1:23;XM_024987748.1:23;XM_024987750.1:23;NM_001206514.1:24;XM_024987749.1:23;XM_024987751.1:23;XM_024987747.1:24	XM_024987748.1:22;XM_024987750.1:22;NM_001206514.1:23;XM_024987749.1:22;XM_024987751.1:22;XM_024987747.1:23		ENSBTAG00000011190	X	37397603	37422791	-	0	FLNA	15635.5	0.0413212	0.118174	0.349665	0.72659	1	15510.4	15110.1	0.00080254
chr7	80210480	80210573	94	9	0.2092	0.3977	-0.1885	-55.49	TENM2		XM_024995296.1:16;XM_024995297.1:15			ENSBTAG00000025071	7	79741697	80302099	+	0	TENM2	16.1065	-1.09578	0.487449	-2.24799	0.024577	1	14.506	15.9196	-0.00127412
chr3	120706502	120706578	77	9	0.2335	0.4073	-0.1738	-54.16	THAP4		XM_024986812.1:5;XM_024986814.1:5;XM_024986811.1:5;XM_024986809.1:5;NM_001038669.1:6		CGI.chr3.1597	ENSBTAG00000013253	3	120665993	120709495	-	0	THAP4	660.207	-0.0841386	0.0835081	-1.00755	0.31367	1	646.746	673.355	-0.00320995
chr3	118321514	118321677	164	8	0.4874	0.3	0.1874	54.02	HDAC4			XM_024990280.1:23;XM_024990279.1:23;XM_024990277.1:24;XM_024990278.1:24;XM_024990285.1:24;XM_024990284.1:24;XM_024990282.1:24;XM_024990283.1:24;XM_024990281.1:24		ENSBTAG00000017764	3	118225397	118462734	-	0	HDAC4	254.274	0.0581411	0.133224	0.436417	0.662534	1	257.591	252.458	0.00089219
chr29	46410688	46410844	157	10	0.2687	0.4222	-0.1535	-53.86	TPCN2		XR_003033188.1:21;XM_015461347.2:21;XR_003033189.1:21;XM_024987149.1:20;XM_024987147.1:21;XM_024987148.1:22;NM_001192451.1:21;XM_024987150.1:21;XM_024987151.1:16;XR_003033189.1:22;XM_015461347.2:22;XM_024987149.1:21;XM_024987147.1:22;XM_024987148.1:23;NM_001192451.1:22;XM_024987150.1:22;XM_024987151.1:17;XR_003033188.1:22	XR_003033188.1:21;XM_015461347.2:21;XR_003033189.1:21;XM_024987149.1:20;XM_024987147.1:21;XM_024987148.1:22;NM_001192451.1:21;XM_024987150.1:21;XM_024987151.1:16		ENSBTAG00000015183	29	46378070	46413304	+	0	TPCN2	313.603	0.113572	0.171559	0.662	0.507972	1	330.94	315.73	0.00105739
chr4	114000063	114000137	75	7	0.5831	0.37	0.2131	53.68						ENSBTAG00000031861	4	114003969	114056805	-	3833	RHEB	892.496	-0.0813698	0.0658892	-1.23495	0.21685	1	871.416	907.02	-0.00487374
chr22	57972663	57972847	185	9	0.3234	0.4902	-0.1668	-53.58						ENSBTAG00000007363	22	58031642	58038810	-	58796	LSM3	520.986	-0.160411	0.0957653	-1.67504	0.0939265	1	495.983	530.614	-0.0046964
chr12	28768046	28768201	156	8	0.2913	0.4878	-0.1964	-53.44	ZAR1L;FRY		XR_003037470.1:11;XR_003037468.1:12;XR_003037462.1:11;XR_003037463.1:11;XR_003037461.1:12;XR_003037465.1:11;XR_003037459.1:12;XR_003037456.1:13;XR_003037455.1:11;XR_003037472.1:13;XR_003037460.1:13;XR_003037471.1:13;XR_003037458.1:13;XR_003037467.1:12;XR_001501459.2:12;XR_003037453.1:12;XR_003037454.1:12;XR_003037447.1:12;XR_003037448.1:12;XR_810179.3:13;XR_003037451.1:13;XR_003037466.1:11;XR_003…	NM_001205616.1:7;XM_024999811.1:8;XM_024999813.1:7;XM_024999812.1:8;XM_024999816.1:7;XM_024999814.1:7;XM_010810677.3:8;XM_010810676.3:8;XM_015473760.2:8;XM_024999810.1:7;XM_024999809.1:8		ENSBTAG00000006771	12	28747720	28997274	-	0	FRY	1787.65	0.2349	0.119261	1.96964	0.0488798	1	1851.51	1661.52	0.00448102
chr3	117681168	117681311	144	9	0.3248	0.4829	-0.1581	-53.4	TRAF3IP1			XM_024985839.1:15;XM_024985836.1:15;XM_024985863.1:13;XM_010803872.3:14;XM_005204987.4:13;NM_001192044.2:15		ENSBTAG00000015973	3	117639170	117699247	+	0	TRAF3IP1	579.66	-0.03249	0.120985	-0.268547	0.788278	1	574.318	582.012	-0.000602578
chr6	115587462	115587610	149	9	0.2585	0.4033	-0.1448	-53.28	MSANTD1		XM_024993720.1:2;XM_024993719.1:2;XM_005208263.2:2	XM_024993721.1:1;XM_024993720.1:2;XM_024993719.1:2;XM_005208263.2:2	CGI.chr6.769	ENSBTAG00000003776	6	115584915	115591282	-	0	MSANTD1	11.9017	-0.138879	0.390893	-0.355286	0.722375	1	11.5396	11.6766	-0.00025095
chr3	118295929	118296096	168	10	0.46	0.3125	0.1475	53.05	HDAC4			XM_024990280.1:20;XM_024990279.1:20;XM_024990277.1:21;XM_024990278.1:21;XM_024990285.1:21;XM_024990284.1:21;XM_024990282.1:21;XM_024990283.1:21;XM_024990281.1:21		ENSBTAG00000017764	3	118225397	118462734	-	0	HDAC4	254.274	0.0581411	0.133224	0.436417	0.662534	1	257.591	252.458	0.00089219
chr18	11335403	11335566	164	9	0.303	0.1525	0.1505	53.04	GSE1			XM_024978901.1:1		ENSBTAG00000009918	18	11409192	11645115	+	73627	GSE1	6505.86	0.038459	0.0784133	0.490465	0.623805	1	6452.08	6334.78	0.00165562
chr4	78143492	78143702	211	10	0.4324	0.2821	0.1504	52.86		C4H7orf25				ENSBTAG00000009472	4	78136884	78147222	+	0	C4H7orf25	215.075	-0.0324806	0.0805938	-0.403016	0.686936	1	218.242	220.905	-0.00132667
chr4	117084709	117084900	192	9	0.3536	0.1965	0.1572	52.66						ENSBTAG00000001592	4	117125785	117138560	+	40886	INSIG1	4538.64	-0.175602	0.208822	-0.840915	0.400395	1	4198.16	4518.63	-0.00110683
chr4	118352468	118352725	258	9	0.559	0.3751	0.1839	52.53	NOM1			XM_010804703.3:3;XM_015470861.2:3	CGI.chr4.989	ENSBTAG00000016435	4	118348693	118361445	+	0	NOM1	1608.63	0.0307528	0.0571129	0.538457	0.590262	1	1593.35	1568.57	0.00240392
chr11	46284763	46284927	165	9	0.4414	0.277	0.1643	52.22	CHCHD5		XM_015473484.2:2;NM_001037601.2:2;XM_015473484.2:3;NM_001037601.2:3	XM_015473484.2:2;NM_001037601.2:2		ENSBTAG00000052525	11	46282972	46288981	+	0	CHCHD5	717.431	-0.0843007	0.0962417	-0.875927	0.38107	1	697.051	725.361	-0.00244443
chr22	51004163	51004394	232	9	0.3347	0.4919	-0.1572	-50.38	ARIH2		XM_024982463.1:5;XM_005222735.4:5;XM_015459544.2:5;XM_024982462.1:5;XR_814549.3:5;XM_005222736.3:5;XM_024982464.1:5;XM_024982461.1:5;XM_005222734.3:5;NM_001206242.1:5	XM_024982463.1:5;XM_005222735.4:5;XM_015459544.2:5;XM_024982462.1:5;XR_814549.3:5;XM_005222736.3:5;XM_024982464.1:5;XM_024982461.1:5;XM_005222734.3:5;NM_001206242.1:5	CGI.chr22.506	ENSBTAG00000005488	22	51000460	51038025	-	0	ARIH2	886.582	0.0345053	0.0485455	0.710782	0.47722	1	896.83	882.914	0.00362446
chr18	52786684	52786775	92	8	0.5161	0.314	0.202	49.68	PPP1R37			NM_001105379.1:1		ENSBTAG00000018834	18	52764964	52802815	+	0	PPP1R37	1097.24	0.114294	0.0791452	1.44411	0.148708	1	1112.29	1051.29	0.00483351
chr19	20470067	20470165	99	9	0.5041	0.3073	0.1967	49.61	MYO18A		XM_024980684.1:24;XM_024980682.1:24;XM_024980676.1:25;XM_024980666.1:25;XM_024980679.1:24;XM_024980669.1:24;XM_024980686.1:24;XM_024980674.1:25;XM_024980689.1:25;XM_024980677.1:25;XM_024980667.1:25;XM_024980668.1:25;XM_024980670.1:25;XM_024980671.1:25;XM_024980672.1:25;XM_024980673.1:25;XM_024980690.1:23;XM_024980683.1:23;XM_024980685.1:23;XR_003030794.1:23;XM_024980678.1:24;XM_024980680.1:23;XM_…	XM_024980684.1:24;XM_024980682.1:24;XM_024980676.1:25;XM_024980666.1:25;XM_024980679.1:24;XM_024980669.1:24;XM_024980686.1:24;XM_024980674.1:25;XM_024980689.1:25;XM_024980677.1:25;XM_024980667.1:25;XM_024980668.1:25;XM_024980670.1:25;XM_024980671.1:25;XM_024980672.1:25;XM_024980673.1:25;XM_024980690.1:23;XM_024980683.1:23;XM_024980685.1:23;XR_003030794.1:23;XM_024980678.1:24;XM_024980680.1:23;XM_…	CGI.chr19.287	ENSBTAG00000017380	19	20436389	20467849	-	-2219	MYO18A	4096.4	0.0682356	0.0953874	0.715352	0.474392	1	4078.4	3967.57	0.00201315
chr12	75500042	75500219	178	8	0.4351	0.2602	0.1749	49.47	STK24;LOC112449080		XR_003037568.1:1	NM_001099950.1:9		ENSBTAG00000032234	12	75461371	75554716	-	0	STK24	5576.72	-0.128569	0.124754	-1.03058	0.302736	1	5366.77	5674.2	-0.00224508
chr11	95865902	95866204	303	7	0.3804	0.1594	0.221	49.47	ARPC5L			NM_001034737.1:3		ENSBTAG00000015278	11	95859751	95866961	+	0	ARPC5L	1035.73	0.0599973	0.0691558	0.867568	0.385631	1	1042.91	1011.27	0.00328027
chr29	47531394	47531546	153	9	0.4602	0.3121	0.1482	49.21	CTTN			XM_005227322.4:10;XM_005227320.4:11;XM_005227321.4:10;XM_005227319.4:11;XM_005227318.4:11;XM_024987035.1:11;NM_001075287.1:12;XM_005227317.3:12		ENSBTAG00000006071	29	47511215	47538255	+	0	CTTN	6753.94	0.0145879	0.0711378	0.205065	0.837521	1	6813.08	6761.75	0.00075602
chr23	7961932	7962075	144	9	0.292	0.4512	-0.1592	-49.07	H2B					ENSBTAG00000015550	23	7921501	7928988	-	-32945	MLN	0.230252	-1.02933	3.19248	-0.322424	0.747131	1	0.296983	0.297693	-2.79345e-05
chr21	66888829	66888952	124	8	0.5163	0.3285	0.1878	49.02	DYNC1H1		XM_005222225.2:37;NM_001206138.1:37	XM_005222225.2:36;NM_001206138.1:36	CGI.chr21.816	ENSBTAG00000016598	21	66850739	66911778	+	0	DYNC1H1	37151	0.0346657	0.0495694	0.699337	0.484341	1	37408.6	36711.8	0.00350751
chr10	102375821	102375952	132	7	0.5708	0.3668	0.204	48.76	TTC7B			XM_024998168.1:17;XM_024998171.1:18;XM_024998167.1:19;XM_024998169.1:18;XM_024998170.1:17		ENSBTAG00000006392	10	102131715	102435752	-	0	TTC7B	381.48	0.579857	0.255648	2.26819	0.0233178	1	416.174	328.796	0.00244374
chr27	16447060	16447197	138	9	0.3043	0.4552	-0.1509	-48.46	FAT1		XM_024986218.1:20;XM_024986217.1:20;XR_003032922.1:21;XM_024986216.1:20;XM_010820249.3:19;NM_001192992.2:18;XR_815911.3:20;XM_024986219.1:19			ENSBTAG00000020657	27	16420192	16546078	-	0	FAT1	21360.6	0.12342	0.159581	0.773402	0.439284	1	21334.8	19939.6	0.00132613
chr18	56542656	56542794	139	8	0.5077	0.3285	0.1792	47.89	NR1H2		XM_024978082.1:4;XM_005219229.4:5;NM_001014883.1:5			ENSBTAG00000003264	18	56540702	56547718	+	0	NR1H2	1479.75	-0.0172905	0.0544956	-0.317282	0.75103	1	1469.48	1480.6	-0.0014732
chr21	69586087	69586176	90	8	0.5734	0.3841	0.1893	47.86	BRF1			XM_024982224.1:13;XM_024982223.1:15;XM_024982222.1:15;XM_024982225.1:15;XM_024982227.1:15	CGI.chr21.1135	ENSBTAG00000012753	21	69555655	69607534	-	0	BRF1	917.233	0.156449	0.112338	1.39266	0.163722	1	945.831	877.306	0.0033555
chr21	5845556	5845636	81	8	0.445	0.2765	0.1685	47.74						ENSBTAG00000010514	21	5970733	6023292	-	125098	ASB7	307.831	0.00675941	0.0740503	0.0912814	0.927269	1	310.897	310.003	0.00032459
chr22	56920084	56920198	115	8	0.3153	0.4963	-0.181	-47.14	SYN2		XR_003031893.1:2	XM_024983311.1:1;XM_024983310.1:2		ENSBTAG00000020260	22	56921624	56950322	-	1427	SYN2	39.3054	-0.224064	0.294471	-0.760905	0.446714	1	36.6747	38.0238	-0.000712455
chr6	116837432	116837592	161	6	0.3116	0.4407	-0.1291	-47	TMEM129		NM_001076864.1:2			ENSBTAG00000011042	6	116835512	116840085	+	0	TMEM129	741.61	0.103703	0.0818851	1.26644	0.205355	1	755.025	720.555	0.00410844
chr7	21467413	21467490	78	9	0.1461	0.2942	-0.148	-46.48	MOB3A		XM_005209030.4:3;XM_005209029.4:4;NM_001034229.1:3;XM_015472104.2:3	XM_005209030.4:2;XM_005209029.4:3;NM_001034229.1:2;XM_015472104.2:2	CGI.chr7.951	ENSBTAG00000014526	7	21451864	21470865	+	0	MOB3A	413.912	-0.0529121	0.0987154	-0.536006	0.591954	1	405.071	413.072	-0.00146043
chrX	76843795	76843898	104	7	0.4378	0.2386	0.1992	46.24	ZCCHC13	ZCCHC13	NM_001206479.1:1			ENSBTAG00000032003	X	76843284	76844026	-	0	ZCCHC13	0.67044	-0.312472	1.49996	-0.20832	0.834979	1	0.662702	0.663383	-3.84104e-05
chr13	42607850	42607999	150	7	0.3255	0.5313	-0.2058	-45.89	APMAP		XM_025000733.1:7;XM_025000732.1:7;XM_025000734.1:6;NM_001035413.2:8	XM_025000733.1:7;XM_025000732.1:7;XM_025000734.1:6;NM_001035413.2:8		ENSBTAG00000004278	13	42586268	42615935	-	0	APMAP	2568.79	0.129302	0.0875226	1.47736	0.13958	1	2619.1	2460.08	0.00450623
chr17	17738142	17738314	173	7	0.5185	0.329	0.1895	45.13	MAML3			XM_015475390.2:1;XM_003587128.5:1;XM_024977576.1:1		ENSBTAG00000011373	17	17836576	18018432	+	98263	MAML3	513.029	0.0497855	0.0871983	0.570946	0.568036	1	515.536	504.167	0.00174752
chr8	69918789	69918955	167	8	0.3477	0.5085	-0.1608	-45.1	CCAR2		XM_005210228.4:13;XM_005210226.4:13;XM_024995530.1:13;XM_024995529.1:13;XM_024995531.1:13;XM_024995528.1:13;XM_005210229.4:13;NM_001075298.2:13;XM_005210225.4:13			ENSBTAG00000005469	8	69908359	69923010	+	0	CCAR2	4188.08	0.172033	0.134172	1.28219	0.199777	1	4320.34	3969.01	0.00260327
chr16	79928927	79929104	178	8	0.4736	0.3214	0.1522	45.08						ENSBTAG00000016189	16	79938516	79940606	-	9413	ENSBTAG00000016189	16.9344	-0.851039	0.91778	-0.92728	0.353781	1	13.3989	14.1622	-0.000279372
chr17	53302266	53302381	116	8	0.5106	0.3297	0.181	44.88	BCL7A		XM_024977700.1:1;XM_024977701.1:1		CGI.chr17.329	ENSBTAG00000032517	17	53304775	53332032	-	2395	BCL7A	72.3689	-0.0110404	0.169656	-0.0650752	0.948114	1	71.5845	71.9437	-0.000105086
chr29	17790677	17790843	167	8	0.47	0.2988	0.1712	44.58	GAB2			XM_024987410.1:9;XM_015461138.2:9		ENSBTAG00000002922	29	17610530	17792365	+	0	GAB2	309.286	0.442778	0.296422	1.49374	0.135243	1	321.95	274.658	0.00138948
chr21	69511001	69511074	74	8	0.2572	0.4242	-0.167	-43.96	JAG2		XM_024982220.1:10;XM_024982221.1:10	XM_024982220.1:10;XM_024982221.1:10		ENSBTAG00000007319	21	69505931	69519541	-	0	JAG2	779.832	0.0107869	0.122584	0.0879956	0.92988	1	754.794	750.905	0.000194966
chr16	50616659	50616830	172	8	0.2595	0.4139	-0.1544	-43.92	PRKCZ			XM_005217018.4:9;XM_005217019.3:9;XM_005217021.4:9;NM_001077833.2:9		ENSBTAG00000014119	16	50600039	50699718	-	0	PRKCZ	769.841	-0.150347	0.117129	-1.2836	0.19928	1	752.009	804.481	-0.00297133
chr5	116871422	116871474	53	7	0.3866	0.5693	-0.1827	-43.53	GRAMD4			XM_005207529.4:2;XM_024992109.1:2;XM_005207531.4:2;XM_005207530.4:2	CGI.chr5.1328	ENSBTAG00000021803	5	116838075	116904429	+	0	GRAMD4	398.226	0.245313	0.26253	0.934418	0.350088	1	406.624	371.636	0.000980562
chr17	71746020	71746155	136	7	0.3741	0.1962	0.1779	43.51	BCR			XM_024977858.1:19;XM_024977857.1:19	CGI.chr17.1018	ENSBTAG00000020566	17	71710951	71794863	-	0	BCR	1906.03	-0.0370887	0.0779724	-0.475665	0.634313	1	1883.41	1915.6	-0.00161395
chr7	80465484	80465643	160	8	0.4651	0.3131	0.1521	43.38	WWC1			XM_002689365.6:16		ENSBTAG00000013880	7	80336696	80493580	+	0	WWC1	7868.91	0.044193	0.072202	0.612074	0.540489	1	7812.1	7642.58	0.00222666
chr12	86569934	86570130	197	8	0.2845	0.4408	-0.1563	-43.37	CUL4A			XM_025000183.1:17	CGI.chr12.850	ENSBTAG00000020093	12	86545657	86572523	+	0	CUL4A	7196.5	-0.0256632	0.0933258	-0.274985	0.783328	1	7006.72	7053.89	-0.000789919
chr13	72252826	72253024	199	8	0.4645	0.2965	0.1681	43.03	MYBL2			XM_025000475.1:12;XM_005214642.3:11;NM_001075448.2:10		ENSBTAG00000007783	13	72231693	72258247	+	0	MYBL2	1677.84	0.428105	0.163092	2.62493	0.00866667	1	1859.68	1532.15	0.00440601
chr21	31595435	31595494	60	7	0.2109	0.07293	0.1379	42.86					CGI.chr21.393	ENSBTAG00000016651	21	31584547	31590222	+	-5214	ISL2	69.7773	0.422633	0.274366	1.5404	0.123463	1	70.9776	63.6471	0.00154726
chr21	69719399	69719527	129	6	0.512	0.2925	0.2194	40.75	MTA1			NM_001075514.1:2		ENSBTAG00000047606	21	69706994	69740920	+	0	MTA1	1144.69	0.00263813	0.0866449	0.0304476	0.97571	1	1154.1	1149.66	9.37453e-05
chr29	48661388	48661470	83	6	0.2171	0.4442	-0.227	-40.55	NAP1L4			XM_005227332.3:8;XM_024987072.1:8;XM_005227331.3:8;XM_005227333.3:8;NM_001038094.2:8		ENSBTAG00000022160	29	48624178	48676972	+	0	NAP1L4	1961.93	0.0474697	0.041237	1.15114	0.249674	1	1985.89	1942.42	0.00664113
chr14	68065487	68066162	676	21	0.3399	0.3753	-0.03547	-39.72	GDF6			NM_001001140.1:1	CGI.chr14.784	ENSBTAG00000007687	14	68058423	68075722	+	0	GDF6	642.166	0.139668	0.19589	0.71299	0.475852	1	668.859	616.174	0.00099955
chr19	55647718	55647863	146	7	0.488	0.3132	0.1747	39.46	CDK3		XM_010816573.3:4;NM_001099178.1:4	XM_010816573.3:4;NM_001099178.1:4		ENSBTAG00000010509	19	55644952	55657739	-	0	CDK3	116.911	0.639692	0.202635	3.15688	0.00159468	0.802865	124.523	102.322	0.00428037
chr24	37108197	37108274	78	7	0.4209	0.262	0.1589	39.31	EMILIN2			XM_005224160.4:3;XM_005224159.4:3;NM_001143869.2:3		ENSBTAG00000003880	24	37076793	37135870	+	0	EMILIN2	432.737	0.338875	0.544361	0.622518	0.533601	1	407.44	372.522	0.000316018
chr13	53834472	53834605	134	7	0.4214	0.2424	0.179	38.47	C13H20orf204	C13H20orf204	XM_002692397.5:4	XM_002692397.5:3		ENSBTAG00000011656	13	53832189	53871572	-	0	PRPF6	1948.67	0.0397764	0.0501405	0.793299	0.427604	1	1958.6	1923.95	0.00394248
chr19	32142076	32142251	176	7	0.2933	0.4533	-0.16	-38.41	COX10			NM_001098013.1:4		ENSBTAG00000015294	19	32090856	32199802	+	0	COX10	271.411	-0.0465998	0.0820573	-0.567893	0.570107	1	268.659	273.702	-0.00183873
chr21	69122053	69122216	164	7	0.3464	0.1846	0.1618	37.67						ENSBTAG00000006673	21	69070298	69079841	-	-42213	TMEM179	0.218755	-0.260521	3.26567	-0.0797757	0.936416	1	0.297232	0.297423	-6.75678e-06
chr6	113520254	113520346	93	6	0.5502	0.3475	0.2028	37.6	TADA2B	MIR2453		NM_001206410.1:1		ENSBTAG00000010185	6	113511975	113524514	+	0	TADA2B	595.526	0.00346483	0.0629411	0.0550488	0.9561	1	592.564	591.026	0.000226128
chr27	24973430	24973480	51	6	0.4297	0.2841	0.1456	37.24	MFHAS1		XM_024986454.1:4;XM_024986453.1:3;XM_024986455.1:2		CGI.chr27.260	ENSBTAG00000015913	27	24865163	24975150	-	0	MFHAS1	519.379	-0.284891	0.219361	-1.29873	0.194035	1	468.249	515.134	-0.00162826
chr25	3060344	3060430	87	7	0.3535	0.2057	0.1478	37.12	CREBBP			NM_001164022.1:3;XM_024984694.1:3	CGI.chr25.414	ENSBTAG00000026403	25	3054343	3173309	-	0	CREBBP	4692.12	-0.0597287	0.0432381	-1.38139	0.167159	1	4604.37	4733.6	-0.00769802
chr15	77144786	77144842	57	6	0.5493	0.4042	0.1451	37.1	MADD		XM_024975349.1:3;XM_024975366.1:3;XM_024975371.1:3;XM_024975367.1:3;XM_024975360.1:3;XM_024975355.1:3;XM_024975364.1:3;XM_024975357.1:3;XM_024975359.1:3;XM_024975356.1:3;XM_024975354.1:3;XM_024975353.1:3;XM_024975358.1:3;XM_024975362.1:3;XM_024975348.1:3;XM_024975352.1:3;XM_024975351.1:3;XM_015474921.1:2;XM_015474919.1:2;XM_015474916.1:2;XM_024975365.1:2;XM_015474912.1:2;XM_015474910.1:2;XM_01547…		CGI.chr15.667	ENSBTAG00000021700	15	77139929	77180691	+	0	MADD	805.862	0.0607243	0.0893298	0.679776	0.496646	1	821.065	798.47	0.00203434
chr17	71755670	71755793	124	7	0.2989	0.4851	-0.1862	-37.09	BCR		XM_024977858.1:22;XM_024977857.1:22	XM_024977858.1:22;XM_024977857.1:22	CGI.chr17.1022	ENSBTAG00000020566	17	71710951	71794863	-	0	BCR	1906.03	-0.0370887	0.0779724	-0.475665	0.634313	1	1883.41	1915.6	-0.00161395
chr5	119264707	119264795	89	7	0.2424	0.4072	-0.1649	-37.01		LOC112446792				ENSBTAG00000049889	5	119288553	119291973	+	23759	ZBED4	429.93	0.0173398	0.0910917	0.190355	0.849031	1	424.424	422.233	0.000559368
chr16	80667668	80667790	123	6	0.05638	0.2165	-0.1601	-36.87	NAV1			XM_024976948.1:27		ENSBTAG00000021919	16	80636725	80688965	-	0	NAV1	74.287	0.152001	0.314596	0.483162	0.628981	1	69.8628	68.5196	0.000423623
chr19	22386305	22386453	149	6	0.14	0.3142	-0.1742	-36.63	RPH3AL			NM_001035494.1:3		ENSBTAG00000039819	19	22301376	22440866	+	0	RPH3AL	147.604	-0.0120335	0.139429	-0.0863052	0.931224	1	145.465	146.032	-0.000168811
chrX	37402060	37402152	93	7	0.5232	0.3523	0.1709	36.52	FLNA		XM_024987748.1:11;XM_024987750.1:11;NM_001206514.1:11;XM_024987749.1:11;XM_024987751.1:11;XM_024987747.1:11			ENSBTAG00000011190	X	37397603	37422791	-	0	FLNA	15635.5	0.0413212	0.118174	0.349665	0.72659	1	15510.4	15110.1	0.00080254
chr25	33554771	33554952	182	7	0.3594	0.5168	-0.1574	-36.39	STX1A		XM_005225244.3:4;XM_024985078.1:4;XR_003032545.1:4;NM_001083798.1:4	XM_005225244.3:3;XM_024985078.1:3;XR_003032545.1:3;NM_001083798.1:3;NM_001083798.1:4;XM_005225244.3:4;XM_024985078.1:4;XR_003032545.1:4		ENSBTAG00000017075	25	33543189	33561036	+	0	STX1A	180.83	0.150809	0.1921	0.785056	0.432421	1	179.247	172.29	0.00112198
chr22	23133060	23133130	71	7	0.5645	0.3757	0.1888	36.17	CRBN			NM_001075527.1:4		ENSBTAG00000019536	22	23123461	23147293	+	0	CRBN	533.346	0.000469615	0.0726854	0.00646093	0.994845	1	530.042	529.873	2.33635e-05
chr21	65068509	65068694	186	6	0.2871	0.4802	-0.1931	-35.44	EVL			XM_024981645.1:3;XM_015459322.2:3;XM_015459318.2:3;XM_024981649.1:3;XM_024981641.1:3;XM_024981646.1:3;XM_010817228.1:3;XM_005222157.1:3;XM_024981650.1:3;XM_024981647.1:3;XM_024981651.1:3;XM_024981652.1:4;XM_024981644.1:3;NM_001192084.1:3;XM_024981643.1:3;XM_024981648.1:3;XM_024981653.1:3		ENSBTAG00000009293	21	64912162	65089676	+	0	EVL	2428.51	0.0824925	0.0567967	1.45242	0.146386	1	2462.66	2372.63	0.00651469
chr3	119950716	119950912	197	7	0.4621	0.3077	0.1544	35	LOC112446052	LOC112446052	XR_003034127.1:2			ENSBTAG00000049766	3	119952857	119954650	+	1946	DUSP28	235.413	-0.00440577	0.130632	-0.0337264	0.973095	1	233.491	233.332	-7.0273e-05
chrUn_NW_020190893v1	73188	73303	116	6	0.1188	0.2634	-0.1446	-34.89	LOC112445535	LOC112445535	XR_003033707.1:3
chr23	16749405	16749558	154	7	0.4474	0.2902	0.1572	34.71	H2B;PTK7		NM_001192965.2:9;XM_010818186.3:9;NM_001192965.2:10;XM_010818186.3:10	NM_001192965.2:9;XM_010818186.3:9		ENSBTAG00000012761	23	16703731	16767981	+	0	PTK7	299.923	-0.0824107	0.331236	-0.248798	0.803517	1	270.487	291.562	-0.000207238
chr18	47953016	47953075	60	5	0.5454	0.3125	0.2329	34.28	SIPA1L3			XM_024979039.1:12;XM_024979040.1:10;XM_024979038.1:11;XM_024979044.1:10;XM_024979043.1:11;XM_024979041.1:10;XM_024979042.1:9		ENSBTAG00000018225	18	47786570	48022839	+	0	SIPA1L3	5212.22	0.026709	0.0845784	0.315789	0.752162	1	5201.13	5146.77	0.000994294
chr12	85230128	85230184	57	6	0.4428	0.2915	0.1512	34.21	NAXD			XM_002691991.4:4;XM_010810993.3:5;XM_025000172.1:4	CGI.chr12.567	ENSBTAG00000011466	12	85224845	85238032	+	0	NAXD	1266.77	0.0351057	0.100407	0.349633	0.726614	1	1279.54	1267.22	0.00093744
chr14	19523269	19523379	111	7	0.2374	0.391	-0.1536	-33.56	PRKDC		NM_001256559.1:62;XM_025001510.1:62;XM_010811951.3:62	NM_001256559.1:61;XM_025001510.1:61;XM_010811951.3:61		ENSBTAG00000017019	14	19424287	19551028	-	0	PRKDC	2318.3	0.29762	0.0855554	3.47868	0.000503892	0.474315	2445.76	2128.48	0.010837
chr22	49999660	49999718	59	6	0.5258	0.353	0.1727	33.45	NPRL2		NM_001015547.1:6			ENSBTAG00000019161	22	49988944	50001031	+	0	NPRL2	1250.28	0.0826239	0.0649498	1.27212	0.203331	1	1270.6	1222.39	0.00508418
chr4	49006702	49006801	100	6	0.4999	0.3047	0.1952	33.42	LAMB1			NM_001206519.1:10		ENSBTAG00000011412	4	48985683	49062759	-	0	LAMB1	12673	-0.0483273	0.16113	-0.299927	0.764233	1	11856	12180.7	-0.000509435
chr18	50556976	50557046	71	5	0.4554	0.3105	0.1449	33	BCKDHA		NM_174506.1:5	NM_174506.1:5	CGI.chr18.1171	ENSBTAG00000016037	18	50541223	50560679	+	0	BCKDHA	1095.34	-0.0420267	0.126223	-0.332955	0.739168	1	1061.67	1088.05	-0.000717172
chr18	50556976	50557046	71	5	0.4554	0.3105	0.1449	33	BCKDHA		NM_174506.1:5	NM_174506.1:5	CGI.chr18.1171	ENSBTAG00000054384	18	50068595	50635884	+	0	ENSBTAG00000054384	76.8757	0.367692	0.218485	1.68292	0.0923915	1	80.6505	72.8384	0.00211828
chr2	120389273	120389441	169	5	0.2868	0.5091	-0.2223	-32.36	PHC2			XM_024976369.1:12;XM_024976365.1:13;XM_024976356.1:13;NM_001192908.1:13;XM_005202975.4:6;XM_024976377.1:6;XM_010802435.3:6		ENSBTAG00000004603	2	120344482	120393885	+	0	PHC2	1944.5	0.00197155	0.0665548	0.029623	0.976368	1	1936.2	1936.06	0.000115877
chr2	132279214	132279368	155	6	0.2404	0.09064	0.1498	32.33	VWA5B1		XM_024983069.1:8;XM_024983074.1:8;XM_024983078.1:8	XM_024983069.1:8;XM_024983074.1:8;XM_024983078.1:8		ENSBTAG00000013511	2	132262278	132314628	-	0	VWA5B1	5.80635	-1.14429	0.933134	-1.22628	0.220092	1	5.3252	5.55373	-0.00036338
chr24	48364109	48364224	116	6	0.4164	0.2613	0.1551	32.29	CTIF			XM_010819001.3:6;XM_015460146.2:6;XM_005224342.4:6;XM_005224340.4:6;XM_010818999.3:6		ENSBTAG00000018901	24	48220179	48542521	+	0	CTIF	319.419	-0.0840452	0.114563	-0.733614	0.463184	1	316.109	327.795	-0.00173467
chr5	106932998	106933112	115	6	0.3767	0.5723	-0.1956	-32.01	ITFG2		NM_174562.2:11	NM_174562.2:11		ENSBTAG00000007609	5	106928835	106938181	-	0	ITFG2	366.108	-0.0146987	0.078722	-0.186717	0.851883	1	373.733	375.198	-0.000628022
chr5	115647241	115647332	92	6	0.18	0.3481	-0.1681	-31.84	KIAA0930			XM_015471447.2:9;XM_024992827.1:9		ENSBTAG00000006776	5	115617568	115654855	-	0	KIAA0930	1858.15	0.145462	0.0950348	1.53062	0.125865	1	1909.32	1777.35	0.0043225
chr23	39400069	39400262	194	6	0.3052	0.4744	-0.1691	-31.3	KDM1B		XM_024983857.1:6;XM_024983858.1:4;XM_005223819.4:7;XM_005223821.4:7;XM_005223820.4:7;XM_002697549.6:7	XM_024983857.1:6;XM_024983858.1:4;XM_005223819.4:7;XM_005223821.4:7;XM_005223820.4:7;XM_002697549.6:7		ENSBTAG00000014608	23	39389853	39432004	-	0	KDM1B	755.022	-0.0224504	0.0746283	-0.30083	0.763544	1	754.558	761.103	-0.00106223
chr16	70504960	70505103	144	5	0.2762	0.5003	-0.2241	-31.15	RPS6KC1			XM_024976314.1:11;NM_001193022.1:12;XM_024976313.1:12;XM_005217371.4:11		ENSBTAG00000001181	16	70348823	70552926	-	0	RPS6KC1	584.696	-0.031469	0.0722455	-0.435585	0.663138	1	579.246	586.819	-0.00158376
chr12	77256886	77256971	86	6	0.2851	0.4568	-0.1717	-30.87	TMTC4			XM_024999944.1:10;NM_001105629.1:10		ENSBTAG00000007066	12	77235997	77292275	-	0	TMTC4	663.125	-0.0646193	0.0851496	-0.758892	0.447917	1	647.264	666.887	-0.0023746
chr11	99172177	99172304	128	5	0.274	0.4873	-0.2133	-30.62	WDR34			NM_001206205.1:8;XM_010810435.3:8		ENSBTAG00000015343	11	99159371	99179482	-	0	WDR34	143.538	-0.109586	0.123115	-0.890112	0.373406	1	137.316	142.235	-0.00196395
chr17	72431669	72431730	62	5	0.376	0.2389	0.1371	30.53	MED15		XM_010814251.3:1;XM_010814252.3:1;XM_010814253.3:1;NM_001099175.2:1	XM_010814251.3:1;XM_010814252.3:1;XM_010814253.3:1;NM_001099175.2:1		ENSBTAG00000018048	17	72431575	72476026	-	0	MED15	813.096	0.0777946	0.0823631	0.944532	0.344898	1	830.089	803.687	0.00304776
chr21	67035049	67035138	90	6	0.301	0.4735	-0.1725	-30.27	WDR20			XM_024981773.1:1;XM_024981775.1:1;XM_024981782.1:1;XR_003031379.1:2;XM_024981772.1:2;NM_001191156.2:2;XM_024981776.1:2;XM_024981774.1:2;XM_024981781.1:2;XM_024981779.1:2;XM_024981780.1:2;XR_003031380.1:3;XM_024981778.1:3;XM_024981777.1:1;XM_024981783.1:3	CGI.chr21.831	ENSBTAG00000007007	21	66983299	67047746	+	0	WDR20	452.289	0.0167274	0.0729913	0.229169	0.818738	1	457.16	453.961	0.000825573
chr26	33334885	33334986	102	6	0.4814	0.3104	0.171	30.13	VTI1A			XM_015460739.2:9;XM_005225759.4:7;XM_005225758.4:8;XM_015460740.2:9;XM_005225757.4:7;XM_010820050.3:8;XM_015460741.2:7;XM_005225761.4:8;XM_024985829.1:8;XM_015460738.2:9;XR_815724.3:9;XR_001495207.2:10		ENSBTAG00000050055	26	32977190	33345647	+	0	VTI1A	279.193	0.13735	0.117089	1.17304	0.240779	1	288.312	272.641	0.00271629
chr18	54355466	54355620	155	6	0.2808	0.4425	-0.1617	-29.81	DHX34		XM_005219208.4:6;XM_024978040.1:6;XM_024978039.1:7;XM_024978038.1:6;NM_001192124.2:5	XM_005219208.4:5;XM_024978040.1:5;XM_024978039.1:6;XM_024978038.1:5;NM_001192124.2:4		ENSBTAG00000006848	18	54344181	54371183	+	0	DHX34	257.667	0.0855465	0.106883	0.800372	0.423495	1	268.196	259.486	0.0020223
chr15	55670523	55670580	58	5	0.5194	0.3047	0.2146	29.81						ENSBTAG00000010820	15	55605298	55624948	-	-45576	WNT11	271.51	0.18431	0.367564	0.501437	0.616064	1	270.731	262.438	0.000376572
chr7	5373374	5373478	105	6	0.4727	0.3046	0.1681	29.17	FCHO1		XM_024994789.1:8;XM_015471922.2:8;XM_005208553.4:8;XM_010806606.2:8;XM_005208552.2:8;XM_002688540.4:9	XM_024994789.1:7;XM_015471922.2:7;XM_005208553.4:7;XM_010806606.2:7;XM_005208552.2:7;XM_002688540.4:8		ENSBTAG00000002136	7	5368409	5395426	-	0	FCHO1	622.268	-0.245828	0.231748	-1.06076	0.2888	1	570.977	630.188	-0.00125957
chr2	135231504	135231581	78	6	0.4192	0.5736	-0.1544	-28.92	RCC2			NM_001101911.2:9	CGI.chr2.1225	ENSBTAG00000008579	2	135211438	135237283	+	0	RCC2	8792.93	-0.290602	0.235115	-1.236	0.216458	1	7526.22	8618.11	-0.00144685
chr22	45716674	45716748	75	5	0.1394	0.3333	-0.1939	-28.92						ENSBTAG00000020221	22	45541327	45558117	+	-158558	WNT5A	443.137	0.563236	0.383035	1.47046	0.141439	1	458.166	367.912	0.00105986
chr23	45238219	45238361	143	6	0.4713	0.3077	0.1636	28.5	ELOVL2			NM_001083517.1:2		ENSBTAG00000002497	23	45206987	45255969	+	0	ELOVL2	1631.25	-0.0701776	0.12629	-0.555686	0.578426	1	1600.25	1660.06	-0.00119632
chr14	1979230	1979320	91	5	0.3086	0.4757	-0.1671	-28.32	TSNARE1		XM_025001644.1:13;XR_003038037.1:13;XM_025001645.1:13;XM_025001646.1:12;XM_025001650.1:12;XM_015474355.2:10;NM_001082446.2:12	XM_025001651.1:11;XM_025001648.1:11;XM_025001643.1:12;XM_025001642.1:12;XM_025001647.1:10;XM_005215227.4:10;XM_005215221.4:12;XM_025001644.1:13;XM_025001646.1:12;XM_015474355.2:10;XR_003038037.1:13;XM_025001645.1:13;XM_025001650.1:12;NM_001082446.2:12		ENSBTAG00000009974	14	1902551	2019963	+	0	TSNARE1	1611.29	0.057864	0.151964	0.380775	0.70337	1	1577.14	1540.52	0.000684873
chr6	116855802	116855876	75	6	0.2428	0.4015	-0.1587	-27.97	SLBP			XM_024993079.1:7;NM_001045880.2:7		ENSBTAG00000001328	6	116841591	116857408	+	0	SLBP	1512.99	-0.106595	0.080358	-1.3265	0.184674	1	1417.26	1488.02	-0.0043784
chr19	47984040	47984171	132	5	0.3046	0.5371	-0.2325	-27.63	STRADA			XM_024980072.1:4;XM_024980071.1:4;XM_024980067.1:4;XM_024980074.1:4;XM_024980080.1:4;XM_024980066.1:4;XM_024980081.1:4;XM_024980076.1:4;XM_024980068.1:4;XM_024980077.1:4;XM_024980079.1:4;XM_024980082.1:4;XM_024980083.1:4;XM_024980060.1:4;XM_024980061.1:4;XM_005220860.4:4;XM_024980065.1:4;XM_024980062.1:4;XM_024980075.1:4;XM_024980063.1:4;XM_024980070.1:4;XM_024980059.1:4;XM_024980051.1:4;XM_02498…		ENSBTAG00000000056	19	47979732	48007680	-	0	STRADA	642.431	0.140076	0.0760786	1.84119	0.065593	1	660.58	618.794	0.00638875
chr4	77206839	77206911	73	5	0.5572	0.3558	0.2014	27.4	AEBP1		XM_024991120.1:18	XM_024991120.1:17		ENSBTAG00000012237	4	77200839	77209981	-	0	AEBP1	290.566	0.109907	0.305975	0.359201	0.719444	1	261.009	253.337	0.00032376
chr24	3372957	3373057	101	5	0.1614	0.3327	-0.1713	-27.39						ENSBTAG00000000422	24	3403847	3482982	-	30791	TSHZ1	301.258	-0.240577	0.0958523	-2.50988	0.0120774	1	283.733	311.691	-0.00703106
chr6	115601140	115601192	53	4	0.3759	0.513	-0.1371	-27.25	MSANTD1;HTT	MSANTD1	XM_002688430.5:1;XM_024993718.1:1	XM_005208263.2:4;XM_002688430.5:1;XM_024993718.1:1	CGI.chr6.773	ENSBTAG00000001506	6	115600972	115711270	-	0	HTT	3665.55	0.0932816	0.056149	1.66132	0.0966488	1	3720.57	3558.93	0.00752388
chr18	56210216	56210328	113	6	0.3367	0.5022	-0.1655	-27.01	PTOV1		NM_001083780.1:13			ENSBTAG00000030578	18	56202604	56210298	+	0	PTOV1	1671.92	-0.0100855	0.0859318	-0.117366	0.90657	1	1661.05	1662.83	-0.000364142
chr3	117985742	117985906	165	5	0.32	0.1545	0.1655	26.96						ENSBTAG00000021444	3	118051374	118103633	+	65469	TWIST2	3.63304	-0.768417	0.904369	-0.849672	0.395507	1	3.47345	3.56752	-0.000259784
chr6	114505517	114505577	61	5	0.3576	0.178	0.1796	26.83	SH3TC1			XM_024993708.1:1		ENSBTAG00000047876	6	114487979	114552108	+	0	SH3TC1	547.715	0.325647	0.16865	1.93091	0.0534943	1	585.258	504.697	0.00313636
chr25	3806723	3806826	104	5	0.4857	0.3058	0.1799	26.69	NUDT16L1;ANKS3		XM_024984870.1:4;XM_024984868.1:4;XM_024984869.1:4;XM_024984875.1:4;XM_024984874.1:4;XM_024984873.1:4;XM_024984871.1:5	XM_024984872.1:4;XM_024984876.1:4;NM_001034526.1:4;NM_001206229.1:4;XM_015460205.2:4;XM_015460204.2:4;XM_005224487.4:4	CGI.chr25.470	ENSBTAG00000006590	25	3802892	3810585	+	0	NUDT16L1	485.389	0.054326	0.0684386	0.793793	0.427316	1	493.162	482.883	0.00302929
chr25	3806723	3806826	104	5	0.4857	0.3058	0.1799	26.69	NUDT16L1;ANKS3		XM_024984870.1:4;XM_024984868.1:4;XM_024984869.1:4;XM_024984875.1:4;XM_024984874.1:4;XM_024984873.1:4;XM_024984871.1:5	XM_024984872.1:4;XM_024984876.1:4;NM_001034526.1:4;NM_001206229.1:4;XM_015460205.2:4;XM_015460204.2:4;XM_005224487.4:4	CGI.chr25.470	ENSBTAG00000006593	25	3805607	3820247	-	0	ANKS3	727.339	-0.101889	0.0997046	-1.02191	0.306822	1	733.839	770.781	-0.00275824
chr26	23543371	23543455	85	5	0.2312	0.4266	-0.1953	-26.48						ENSBTAG00000012857	26	23551415	23728870	+	7961	CNNM2	4056.49	-0.109435	0.166702	-0.656472	0.511521	1	3832.6	4078.93	-0.00107852
chr21	67786172	67786287	116	5	0.3783	0.1991	0.1793	26.46	LOC112443175			XM_024982177.1:10		ENSBTAG00000049333	21	67777863	67787794	+	0	ENSBTAG00000049333	42.917	-2.74646	0.911155	-3.01427	0.00257601	0.84824	25.5639	37.4178	-0.00091474
chr10	80563923	80564076	154	5	0.2764	0.4582	-0.1819	-26.1						ENSBTAG00000025434	10	80614619	80620778	-	50544	ZFP36L1	2334.81	-0.0432441	0.0955922	-0.452381	0.650994	1	2301.46	2362.1	-0.00127053
chr10	82399087	82399222	136	5	0.4587	0.2665	0.1922	25.27	MAP3K9			XM_005212015.4:8;XM_024997710.1:8;XM_024997709.1:9;NM_001206852.1:9		ENSBTAG00000005700	10	82375959	82454849	-	0	MAP3K9	355.807	0.115444	0.123063	0.938086	0.3482	1	370.81	353.841	0.00207065
chr2	43368012	43368105	94	5	0.1392	0.3082	-0.1689	-25.24						ENSBTAG00000033143	2	43416110	43416743	+	48006	ENSBTAG00000033143	1.42335	-0.474541	0.987928	-0.480339	0.630986	1	1.40315	1.4093	-0.000134447
chr12	67672282	67672362	81	5	0.1125	0.2719	-0.1594	-24.66						ENSBTAG00000040347	12	67702394	68209239	+	30033	GPC6	5.58319	-0.56097	0.671122	-0.83587	0.403228	1	5.37426	5.49006	-0.000344289
chr18	50924217	50924313	97	5	0.4958	0.3277	0.1681	24.43	MEGF8		XM_024979100.1:1;XM_024979099.1:1;XM_024979098.1:1		CGI.chr18.1183	ENSBTAG00000031001	18	50923577	50962105	-	0	MEGF8	1740.26	0.121843	0.110981	1.09787	0.272263	1	1753.02	1654.02	0.00267613
chr2	125882790	125882958	169	5	0.2512	0.4155	-0.1643	-24.42	WASF2		NM_001081511.1:9;XM_005203087.4:9;XM_010802529.3:9			ENSBTAG00000018374	2	125814827	125890887	+	0	WASF2	6211.44	-0.0311043	0.0492446	-0.631628	0.52763	1	6191.27	6282.93	-0.00318454
chr14	26475289	26475340	52	5	0.5697	0.3803	0.1894	24.29	CHD7			XM_025001824.1:30;XM_025001825.1:30;XM_025001823.1:30	CGI.chr14.570	ENSBTAG00000021841	14	26361177	26487977	+	0	CHD7	2060.41	0.209078	0.153352	1.36338	0.172761	1	2132.34	1924.95	0.00243055
chr17	51003163	51003306	144	5	0.2901	0.4647	-0.1746	-23.91	SCARB1			XM_005217738.4:8;NM_174597.2:8;XM_024977024.1:8		ENSBTAG00000014269	17	50929374	51022457	+	0	SCARB1	1943.96	-0.0599758	0.139758	-0.429141	0.667821	1	1889.58	1967.98	-0.00083747
chr25	39182265	39182386	122	5	0.271	0.4435	-0.1725	-23.65	RADIL		XM_024984722.1:9;NM_001163934.1:8	XM_024984722.1:8;NM_001163934.1:7		ENSBTAG00000030690	25	39135357	39189367	+	0	RADIL	3.87542	-0.0259812	0.652217	-0.0398352	0.968224	1	3.78746	3.79104	-1.68828e-05
chr18	57345983	57346059	77	4	0.2016	0.4186	-0.217	-23.54						ENSBTAG00000037710	18	57219130	57343755	-	-2229	ENSBTAG00000037710	23.5221	0.488184	0.772311	0.632109	0.527316	1	21.2826	20.2548	0.000226282
chr25	41795375	41795485	111	5	0.5001	0.3372	0.1629	23.27	ADAP1			XM_005225013.4:3;XM_005225014.4:3;NM_174513.2:3;XM_005225015.4:3		ENSBTAG00000015952	25	41771180	41804810	+	0	ADAP1	158.113	-0.0162625	0.128168	-0.126884	0.899032	1	153.542	153.868	-0.000269295
chr3	118223375	118223489	115	4	0.2506	0.4393	-0.1887	-23.17	HDAC4		XM_024990280.1:1;XM_024990279.1:1;XM_024990277.1:1;XM_024990278.1:1;XM_024990285.1:1;XM_024990284.1:1;XM_024990282.1:1;XM_024990283.1:1;XM_024990281.1:1			ENSBTAG00000017764	3	118225397	118462734	-	1909	HDAC4	254.274	0.0581411	0.133224	0.436417	0.662534	1	257.591	252.458	0.00089219
chr11	102685594	102685649	56	5	0.4282	0.6008	-0.1727	-22.9	DDX31		NM_001101886.1:3			ENSBTAG00000003530	11	102659359	102733192	-	0	DDX31	2229.03	-0.0216162	0.0662093	-0.326482	0.744059	1	2220.01	2242.21	-0.00128298
chr3	118872381	118872431	51	5	0.513	0.3083	0.2047	22.67						ENSBTAG00000052181	3	118880014	118884547	+	7584	ENSBTAG00000052181	0.196537	2.18435	4.26839	0.511749	0.608826	1	0.278292	0.277008	3.31619e-05
chr19	12863634	12863896	263	5	0.4107	0.2305	0.1802	22.66	MYO19			NM_001024501.2:13;XM_024979851.1:13;XR_003030602.1:14;XR_001494270.2:14;XM_005219995.2:13		ENSBTAG00000012675	19	12850547	12884004	-	0	MYO19	1341.71	0.032742	0.0779283	0.420156	0.674372	1	1338.01	1314.99	0.00142634
chr17	71447317	71447384	68	5	0.4605	0.2973	0.1631	22.6	GGT5			XM_024977506.1:6;XM_024977503.1:6;XM_024977504.1:6;XM_024977505.1:6;XM_024977502.1:6;XM_005218274.4:6;NM_001191219.2:6	CGI.chr17.943	ENSBTAG00000006608	17	71443739	71453369	-	0	GGT5	34.8057	0.452834	0.368339	1.2294	0.218923	1	34.4401	31.9674	0.000921325
chr19	20085173	20085255	83	5	0.4843	0.3104	0.1739	22.53	KIAA0100		XM_024980135.1:33;NM_001206555.1:33;XR_003030656.1:33;XM_024980136.1:30			ENSBTAG00000011988	19	20060813	20088152	-	0	KIAA0100	5157.44	0.0879351	0.0615331	1.42907	0.152984	1	5181.47	4967.42	0.00598655
chr22	50666233	50666380	148	4	0.06738	0.2179	-0.1505	-22.37		DAG1				ENSBTAG00000011580	22	50616592	50663265	-	-2969	DAG1	27766.3	-0.0168655	0.12782	-0.131948	0.895026	1	27223.4	27621.7	-0.00028078
chr4	103069446	103069528	83	4	0.3117	0.5357	-0.224	-21.86						ENSBTAG00000017860	4	103050522	103242618	-	0	HIPK2	3639.53	-0.112796	0.132104	-0.853842	0.393193	1	3364.05	3567.49	-0.00175988
chr17	65113475	65113611	137	5	0.587	0.421	0.166	21.1						ENSBTAG00000006594	17	65089356	65098969	-	-14507	TMEM211	0.237528	0.913652	2.69811	0.338626	0.734891	1	0.297241	0.29666	3.47134e-05
chr3	120771556	120771720	165	4	0.2237	0.4127	-0.189	-20.85	D2HGDH			XM_024989437.1:1;XM_005205041.4:2;XM_005205040.3:2;XM_010803903.3:2;NM_001075978.1:2;XM_010803902.3:1		ENSBTAG00000002847	3	120765582	120791784	+	0	D2HGDH	269.623	-0.167761	0.200345	-0.83736	0.40239	1	249.441	266.551	-0.00114816
chr25	28028903	28028975	73	4	0.0886	0.2657	-0.1771	-20.75	CRCP			XM_005224870.4:7;NM_001077870.1:6;XM_015460368.2:4		ENSBTAG00000037489	25	27997739	28036980	+	0	CRCP	304.266	-0.0765564	0.0882609	-0.867387	0.38573	1	299.889	309.179	-0.00262509
chr16	80151993	80152088	96	4	0.4754	0.2644	0.2111	20.24	PPP1R12B			XM_024976592.1:6;XM_024976593.1:5;XM_024976590.1:6;XM_024976591.1:6;XM_024976582.1:5;XM_024976579.1:5;XM_024976581.1:6;XM_024976580.1:6;XR_003029633.1:5		ENSBTAG00000011772	16	80138743	80301780	-	0	PPP1R12B	365.696	0.196082	0.131086	1.49583	0.134698	1	382.252	354.355	0.00310631
chr15	76261595	76261707	113	4	0.2318	0.4104	-0.1786	-20.14						ENSBTAG00000006143	15	76282607	76319986	+	20901	CREB3L1	213.513	0.19338	0.336253	0.575104	0.565221	1	220.808	207.296	0.000471923
chr2	126368338	126368426	89	4	0.4209	0.2376	0.1833	20.09	ZDHHC18			XM_024982474.1:6;XM_024982468.1:6		ENSBTAG00000046672	2	126349904	126374294	-	0	ZDHHC18	287.776	0.10818	0.155338	0.696415	0.486169	1	293.993	279.903	0.001226
chr1	31752659	31752826	168	4	0.1553	0.3206	-0.1653	-19.73						ENSBTAG00000054327	1	32846910	32848986	+	1094085	ENSBTAG00000054327	0.560196	-0.135457	1.7458	-0.0775904	0.938154	1	0.548465	0.549042	-1.22921e-05
chr2	105952496	105952609	114	4	0.3082	0.4917	-0.1835	-19.69	PTMA;TNS1		NM_174766.2:15;XM_024999120.1:18;XM_024999124.1:18;XM_024999142.1:18;XM_024999146.1:16;XM_024999158.1:16;XM_024999082.1:17;XM_024999078.1:17;XM_024999090.1:16;XM_024999101.1:17;XM_024999109.1:16;XM_024999105.1:16;XM_024999129.1:15;XM_024999135.1:14;XM_024999138.1:13;XM_024999153.1:12;XM_024999100.1:18;XM_024999116.1:15			ENSBTAG00000002485	2	105902087	106118422	-	0	TNS1	9978.64	0.0144533	0.0784207	0.184304	0.853775	1	9910.12	9813.65	0.000622086
chr11	74018090	74018271	182	4	0.4526	0.2829	0.1698	19.67	DNMT3A			NM_001206502.1:3;XM_024998363.1:3;XM_024998366.1:1;XM_024998365.1:1;XM_024998362.1:6		ENSBTAG00000021143	11	73971559	74074893	+	0	DNMT3A	1083.14	0.0553961	0.132762	0.417259	0.676489	1	1086.23	1075.7	0.000855898
chr14	1957580	1957633	54	4	0.4557	0.2671	0.1886	19.12	TSNARE1			XM_025001643.1:8;XM_025001642.1:8;XM_025001644.1:8;XR_003038037.1:8;XM_025001645.1:8;XM_025001647.1:6;XM_025001646.1:8;XM_025001651.1:8;XM_025001648.1:8;XM_025001650.1:8;XM_015474355.2:6;XM_005215227.4:6;XM_005215221.4:8;NM_001082446.2:8		ENSBTAG00000009974	14	1902551	2019963	+	0	TSNARE1	1611.29	0.057864	0.151964	0.380775	0.70337	1	1577.14	1540.52	0.000684873
chr11	44398618	44398791	174	4	0.5034	0.3301	0.1733	19.11	SH3RF3			XM_002691276.4:6;XR_003037172.1:7		ENSBTAG00000038011	11	44340265	44502072	-	0	SH3RF3	42.0199	0.225889	0.260694	0.866489	0.386222	1	40.7351	38.9475	0.000915631
chr19	54602560	54602613	54	4	0.3779	0.1942	0.1837	19.11	SEPT9			XM_010816597.3:10;XM_024981027.1:10;XM_010816598.2:10;XM_003587484.5:10;XM_010816599.3:10		ENSBTAG00000002633	19	54497004	54676832	-	0	SEPTIN9	5204.55	-0.139196	0.117119	-1.18849	0.234639	1	4936.45	5262.01	-0.00275138
chr25	25648827	25648893	67	4	0.5655	0.3741	0.1915	18.92	XPO6			XM_024985303.1:12;XM_002698080.6:12;XM_024985304.1:12		ENSBTAG00000010309	25	25620579	25727702	-	0	XPO6	4325.32	-0.0921529	0.0697507	-1.32118	0.186443	1	4256.68	4435.18	-0.00495735
chr24	3568745	3568802	58	4	0.4456	0.2599	0.1857	18.87						ENSBTAG00000001724	24	3485650	3493191	+	-75555	ZADH2	168.332	-0.17007	0.113429	-1.49934	0.133785	1	161.935	171.246	-0.00357924
chr4	112362836	112362886	51	4	0.2781	0.4483	-0.1702	-18.76	ZNF783		XM_024991219.1:7;XM_024991217.1:7;XM_024991218.1:7		CGI.chr4.631	ENSBTAG00000002445	4	112350444	112354984	+	-7853	ENSBTAG00000002445	154.88	0.286072	0.172065	1.66258	0.0963956	1	158.82	143.962	0.00264793
chr17	53230822	53230990	169	4	0.4065	0.5854	-0.1789	-18.7	MLXIP			XM_024977494.1:5;XM_024977496.1:5;NM_001205436.1:5;XM_024977493.1:5;XM_024977495.1:5		ENSBTAG00000004189	17	53223787	53284407	-	0	MLXIP	724.573	0.150756	0.205648	0.733081	0.463509	1	745.654	715.475	0.000979603
chr7	5949997	5950055	59	4	0.3512	0.5561	-0.2049	-18.42	MYO9B			NM_001193096.2:39;XM_024994175.1:39;XM_010806577.3:40;XM_005208501.4:40;XM_010806572.3:39;XM_024994172.1:40;XM_010806570.3:40;XM_024994168.1:39;XM_010806571.3:40;XM_010806575.3:39;XM_024994173.1:39;XM_010806573.3:39;XM_024994170.1:38;XM_024994169.1:39;XM_010806569.3:40;XM_010806574.3:39;XM_024994171.1:38;XM_024994174.1:39;XM_024994176.1:38		ENSBTAG00000011125	7	5883220	5969910	-	0	MYO9B	6727.87	-0.020883	0.0811433	-0.25736	0.796901	1	6776.32	6846.31	-0.000841917
chr26	48902986	48903052	67	4	0.4027	0.2293	0.1734	18.25	MGMT			XM_002698584.5:3;XM_005225875.4:2;XM_024986115.1:2;XM_024986116.1:2		ENSBTAG00000050386	26	48818673	49095122	+	0	MGMT	785.862	-0.0398905	0.111923	-0.356411	0.721533	1	760.757	775.287	-0.000861789
chr4	13495022	13495096	75	4	0.4413	0.2701	0.1711	17.85	SLC25A13			XM_010804017.2:4;XM_024990983.1:4;XM_024990984.1:4		ENSBTAG00000003773	4	13462645	13692192	-	0	SLC25A13	1091.95	-0.0186103	0.10782	-0.172606	0.862961	1	1057.61	1073.66	-0.000432509
chr5	112373853	112373969	117	4	0.4882	0.3034	0.1848	17.8	L3MBTL2			XM_005207391.4:5;XM_024991650.1:5;NM_001075610.1:5		ENSBTAG00000030222	5	112365013	112382131	+	0	L3MBTL2	604.771	0.0226975	0.0553117	0.410356	0.681545	1	599.573	593.692	0.00188194
chr20	70544005	70544060	56	4	0.2925	0.1248	0.1677	17.53						ENSBTAG00000015907	20	70777556	70786491	+	233497	IRX4	0.165019	-1.17255	4.1203	-0.284579	0.775967	1	0.258666	0.259123	-1.91038e-05
chrX	36213518	36213639	122	4	0.348	0.5162	-0.1682	-17.45	DKC1			NM_001105395.1:3		ENSBTAG00000013045	X	36210774	36223011	-	0	DKC1	2004.09	0.0325448	0.0620166	0.524776	0.599739	1	2009.53	1977.08	0.00218352
chr15	56506597	56506731	135	4	0.3562	0.5377	-0.1815	-17.03	CAPN5;OMP		XM_024975891.1:1	XM_010812728.3:2;XM_005216288.4:3;XM_024975408.1:4;XM_005216289.4:5;NM_001192894.2:4;XM_024975409.1:3		ENSBTAG00000005034	15	56472804	56530219	+	0	CAPN5	2219.25	0.172682	0.12001	1.4389	0.150179	1	2375.07	2179.54	0.00325391
chr16	47070770	47070854	85	4	0.2947	0.4676	-0.173	-17.01	ACOT7			XR_003029598.1:7;NM_001075682.2:7;XM_005217082.3:7;XM_005217080.3:7;XM_005217081.4:7;XM_024976202.1:7		ENSBTAG00000021202	16	46978210	47087033	+	0	ACOT7	1136.6	-0.176397	0.268199	-0.65771	0.510724	1	1015.42	1122.03	-0.000675714
chr19	62294929	62294992	64	4	0.3271	0.1604	0.1667	16.96	CEP112			XM_024981129.1:3;XM_015459032.2:3;XM_024981120.1:3;XM_024981127.1:3;XM_024981123.1:3;XM_024981125.1:3;XM_024981126.1:3;XM_024981124.1:3;XM_024981122.1:3		ENSBTAG00000050389	19	62307570	62344047	-	12579	ENSBTAG00000050389	13.8568	0.0487722	0.320055	0.152387	0.878882	1	13.7855	13.7139	0.000131342
chr16	50556181	50556294	114	4	0.4846	0.3097	0.1749	16.9	SKI			XM_010813430.3:6		ENSBTAG00000038716	16	50517025	50569566	-	0	SKI	1990.69	0.0708663	0.0846815	0.836857	0.402673	1	2011.81	1942.73	0.00263195
chr17	71258758	71258820	63	4	0.2416	0.4132	-0.1716	-16.82	SMARCB1		XM_005218239.1:9;NM_001040557.2:9			ENSBTAG00000009988	17	71241944	71259042	+	0	SMARCB1	997.855	-0.0484962	0.0723788	-0.670033	0.502836	1	982.489	1003.73	-0.00243216
chr12	32708247	32708304	58	4	0.5206	0.3486	0.172	16.54	USP12			NM_001098059.1:7;XM_024999886.1:6;XM_010810799.3:7		ENSBTAG00000017179	12	32655065	32715128	+	0	USP12	3684.02	-0.098696	0.0973332	-1.014	0.310582	1	3600.95	3760.52	-0.00279984

## Sheet: RES-MEL vs. ADQ-MEL
Methylation																	RNA-seq
chr	pos	group1Mean	group2Mean	methDiff	diff.se	stat	phi1	phi2	pValue	padj	postprob.overThreshold	gene	promoter	exon	intron	cgi	Gene ID	chr	start	stop	strand	distance	Gene Name	baseMean	log2FoldChange	lfcSE	stat	pvalue	padj	Mel_Res_Cotyledon	Mel_Adq_Cotyledon	lfcShrink
chr6	117384494	0.5039	0.3278	0.1761	0.01372	12.84	0.8293	0.529	1.043e-37	8.145e-32	1	IDUA;SLC26A1		XM_002688445.5:2	XM_010806365.3:12;XM_010806363.2:12;XM_010806364.3:11;XM_002688446.4:12;XM_010806367.3:11	CGI.chr6.1073	ENSBTAG00000007002	6	117374269	117388382	-	0	IDUA	380.144	0.0194742	0.243788	0.0798816	0.936331	1	371.248	369.11	2.60781e-06
chr19	62385624	0.287	0.1329	0.1541	0.01256	12.27	0.08003	0.059	1.294e-34	3.369e-29	1	CEP112		XM_015459032.2:7;XM_024981120.1:7;XM_024981127.1:5;XM_024981123.1:7;XM_024981125.1:7;XM_024981126.1:7;XM_024981124.1:7;XM_024981122.1:7;XM_024981128.1:4		CGI.chr19.1888	ENSBTAG00000051482	19	62426185	62427987	+	40561	ENSBTAG00000051482	0.0341795	0.318539	4.15722	0.076623	0.938923	1	0.196459	0.196438	1.91386e-07
chr19	62385436	0.3122	0.1329	0.1793	0.01466	12.23	0.173	0.06664	2.208e-34	4.312e-29	1	CEP112			XM_024981127.1:4;XM_015459032.2:6;XM_024981120.1:6;XM_024981123.1:6;XM_024981125.1:6;XM_024981126.1:6;XM_024981124.1:6;XM_024981122.1:6;XM_024981128.1:3	CGI.chr19.1888	ENSBTAG00000051482	19	62426185	62427987	+	40749	ENSBTAG00000051482	0.0341795	0.318539	4.15722	0.076623	0.938923	1	0.196459	0.196438	1.91386e-07
chr19	62385683	0.2812	0.1297	0.1514	0.01254	12.08	0.09171	0.0601	1.423e-33	1.897e-28	1	CEP112		XM_015459032.2:7;XM_024981120.1:7;XM_024981127.1:5;XM_024981123.1:7;XM_024981125.1:7;XM_024981126.1:7;XM_024981124.1:7;XM_024981122.1:7;XM_024981128.1:4		CGI.chr19.1888	ENSBTAG00000051482	19	62426185	62427987	+	40502	ENSBTAG00000051482	0.0341795	0.318539	4.15722	0.076623	0.938923	1	0.196459	0.196438	1.91386e-07
chr19	62385671	0.287	0.1329	0.1541	0.01277	12.07	0.07186	0.05246	1.457e-33	1.897e-28	1	CEP112		XM_015459032.2:7;XM_024981120.1:7;XM_024981127.1:5;XM_024981123.1:7;XM_024981125.1:7;XM_024981126.1:7;XM_024981124.1:7;XM_024981122.1:7;XM_024981128.1:4		CGI.chr19.1888	ENSBTAG00000051482	19	62426185	62427987	+	40514	ENSBTAG00000051482	0.0341795	0.318539	4.15722	0.076623	0.938923	1	0.196459	0.196438	1.91386e-07
chr19	62385556	0.287	0.1329	0.1541	0.01294	11.91	0.09184	0.1375	1.033e-32	1.152e-27	1	CEP112		XM_015459032.2:7;XM_024981120.1:7;XM_024981127.1:5;XM_024981123.1:7;XM_024981125.1:7;XM_024981126.1:7;XM_024981124.1:7;XM_024981122.1:7;XM_024981128.1:4		CGI.chr19.1888	ENSBTAG00000051482	19	62426185	62427987	+	40629	ENSBTAG00000051482	0.0341795	0.318539	4.15722	0.076623	0.938923	1	0.196459	0.196438	1.91386e-07
chr19	62385629	0.287	0.1329	0.1541	0.01297	11.89	0.0657	0.03742	1.389e-32	1.356e-27	1	CEP112		XM_015459032.2:7;XM_024981120.1:7;XM_024981127.1:5;XM_024981123.1:7;XM_024981125.1:7;XM_024981126.1:7;XM_024981124.1:7;XM_024981122.1:7;XM_024981128.1:4		CGI.chr19.1888	ENSBTAG00000051482	19	62426185	62427987	+	40556	ENSBTAG00000051482	0.0341795	0.318539	4.15722	0.076623	0.938923	1	0.196459	0.196438	1.91386e-07
chr19	62385637	0.287	0.1329	0.1541	0.01302	11.84	0.06211	0.03591	2.442e-32	2.119e-27	1	CEP112		XM_015459032.2:7;XM_024981120.1:7;XM_024981127.1:5;XM_024981123.1:7;XM_024981125.1:7;XM_024981126.1:7;XM_024981124.1:7;XM_024981122.1:7;XM_024981128.1:4		CGI.chr19.1888	ENSBTAG00000051482	19	62426185	62427987	+	40548	ENSBTAG00000051482	0.0341795	0.318539	4.15722	0.076623	0.938923	1	0.196459	0.196438	1.91386e-07
chr19	62385446	0.3122	0.1329	0.1793	0.01572	11.41	0.1268	0.04748	3.87e-30	2.688e-25	1	CEP112			XM_024981127.1:4;XM_015459032.2:6;XM_024981120.1:6;XM_024981123.1:6;XM_024981125.1:6;XM_024981126.1:6;XM_024981124.1:6;XM_024981122.1:6;XM_024981128.1:3	CGI.chr19.1888	ENSBTAG00000051482	19	62426185	62427987	+	40739	ENSBTAG00000051482	0.0341795	0.318539	4.15722	0.076623	0.938923	1	0.196459	0.196438	1.91386e-07
chr19	62385566	0.287	0.1329	0.1541	0.01355	11.38	0.0886	0.07662	5.351e-30	3.216e-25	1	CEP112		XM_015459032.2:7;XM_024981120.1:7;XM_024981127.1:5;XM_024981123.1:7;XM_024981125.1:7;XM_024981126.1:7;XM_024981124.1:7;XM_024981122.1:7;XM_024981128.1:4		CGI.chr19.1888	ENSBTAG00000051482	19	62426185	62427987	+	40619	ENSBTAG00000051482	0.0341795	0.318539	4.15722	0.076623	0.938923	1	0.196459	0.196438	1.91386e-07
chr19	62385454	0.3122	0.1329	0.1793	0.01594	11.25	0.1106	0.05428	2.34e-29	1.218e-24	1	CEP112			XM_024981127.1:4;XM_015459032.2:6;XM_024981120.1:6;XM_024981123.1:6;XM_024981125.1:6;XM_024981126.1:6;XM_024981124.1:6;XM_024981122.1:6;XM_024981128.1:3	CGI.chr19.1888	ENSBTAG00000051482	19	62426185	62427987	+	40731	ENSBTAG00000051482	0.0341795	0.318539	4.15722	0.076623	0.938923	1	0.196459	0.196438	1.91386e-07
chr19	62385550	0.287	0.1329	0.1541	0.01372	11.23	0.07887	0.07799	2.842e-29	1.387e-24	1	CEP112		XM_015459032.2:7;XM_024981120.1:7;XM_024981127.1:5;XM_024981123.1:7;XM_024981125.1:7;XM_024981126.1:7;XM_024981124.1:7;XM_024981122.1:7;XM_024981128.1:4		CGI.chr19.1888	ENSBTAG00000051482	19	62426185	62427987	+	40635	ENSBTAG00000051482	0.0341795	0.318539	4.15722	0.076623	0.938923	1	0.196459	0.196438	1.91386e-07
chr19	62385705	0.261	0.1197	0.1414	0.01264	11.18	0.07635	0.07312	5.101e-29	2.344e-24	0.9995	CEP112			XM_015459032.2:7;XM_024981120.1:7;XM_024981127.1:5;XM_024981123.1:7;XM_024981125.1:7;XM_024981126.1:7;XM_024981124.1:7;XM_024981122.1:7;XM_024981128.1:4	CGI.chr19.1888	ENSBTAG00000051482	19	62426185	62427987	+	40480	ENSBTAG00000051482	0.0341795	0.318539	4.15722	0.076623	0.938923	1	0.196459	0.196438	1.91386e-07
chr19	62385548	0.287	0.1329	0.1541	0.01402	10.99	0.06675	0.07572	4.16e-28	1.805e-23	0.9999	CEP112		XM_015459032.2:7;XM_024981120.1:7;XM_024981127.1:5;XM_024981123.1:7;XM_024981125.1:7;XM_024981126.1:7;XM_024981124.1:7;XM_024981122.1:7;XM_024981128.1:4		CGI.chr19.1888	ENSBTAG00000051482	19	62426185	62427987	+	40637	ENSBTAG00000051482	0.0341795	0.318539	4.15722	0.076623	0.938923	1	0.196459	0.196438	1.91386e-07
chr19	62385529	0.287	0.1329	0.1541	0.01407	10.96	0.06286	0.08021	6.11e-28	2.512e-23	0.9999	CEP112		XM_015459032.2:7;XM_024981120.1:7;XM_024981127.1:5;XM_024981123.1:7;XM_024981125.1:7;XM_024981126.1:7;XM_024981124.1:7;XM_024981122.1:7;XM_024981128.1:4		CGI.chr19.1888	ENSBTAG00000051482	19	62426185	62427987	+	40656	ENSBTAG00000051482	0.0341795	0.318539	4.15722	0.076623	0.938923	1	0.196459	0.196438	1.91386e-07
chr19	62385564	0.287	0.1329	0.1541	0.01409	10.94	0.06877	0.06458	7.697e-28	3.006e-23	0.9999	CEP112		XM_015459032.2:7;XM_024981120.1:7;XM_024981127.1:5;XM_024981123.1:7;XM_024981125.1:7;XM_024981126.1:7;XM_024981124.1:7;XM_024981122.1:7;XM_024981128.1:4		CGI.chr19.1888	ENSBTAG00000051482	19	62426185	62427987	+	40621	ENSBTAG00000051482	0.0341795	0.318539	4.15722	0.076623	0.938923	1	0.196459	0.196438	1.91386e-07
chr19	62385479	0.3002	0.1308	0.1695	0.01562	10.85	0.08672	0.05065	1.954e-27	7.27e-23	1	CEP112		XM_015459032.2:7;XM_024981120.1:7;XM_024981127.1:5;XM_024981123.1:7;XM_024981125.1:7;XM_024981126.1:7;XM_024981124.1:7;XM_024981122.1:7;XM_024981128.1:4		CGI.chr19.1888	ENSBTAG00000051482	19	62426185	62427987	+	40706	ENSBTAG00000051482	0.0341795	0.318539	4.15722	0.076623	0.938923	1	0.196459	0.196438	1.91386e-07
chrUn_NW_020191195v1	127884	0.3802	0.2242	0.156	0.01442	10.82	0.4169	0.4224	2.738e-27	9.723e-23	0.9999	LOC786836			XM_024989099.1:1
chr19	62385484	0.3002	0.1308	0.1695	0.01588	10.67	0.08005	0.04297	1.349e-26	4.582e-22	1	CEP112		XM_015459032.2:7;XM_024981120.1:7;XM_024981127.1:5;XM_024981123.1:7;XM_024981125.1:7;XM_024981126.1:7;XM_024981124.1:7;XM_024981122.1:7;XM_024981128.1:4		CGI.chr19.1888	ENSBTAG00000051482	19	62426185	62427987	+	40701	ENSBTAG00000051482	0.0341795	0.318539	4.15722	0.076623	0.938923	1	0.196459	0.196438	1.91386e-07
chr19	62385729	0.2572	0.1181	0.1391	0.01316	10.58	0.0684	0.05114	3.886e-26	1.265e-21	0.9985	CEP112			XM_015459032.2:7;XM_024981120.1:7;XM_024981127.1:5;XM_024981123.1:7;XM_024981125.1:7;XM_024981126.1:7;XM_024981124.1:7;XM_024981122.1:7;XM_024981128.1:4	CGI.chr19.1888	ENSBTAG00000051482	19	62426185	62427987	+	40456	ENSBTAG00000051482	0.0341795	0.318539	4.15722	0.076623	0.938923	1	0.196459	0.196438	1.91386e-07
chr19	62385524	0.287	0.1329	0.1541	0.01461	10.55	0.05668	0.04281	5.239e-26	1.637e-21	0.9999	CEP112		XM_015459032.2:7;XM_024981120.1:7;XM_024981127.1:5;XM_024981123.1:7;XM_024981125.1:7;XM_024981126.1:7;XM_024981124.1:7;XM_024981122.1:7;XM_024981128.1:4		CGI.chr19.1888	ENSBTAG00000051482	19	62426185	62427987	+	40661	ENSBTAG00000051482	0.0341795	0.318539	4.15722	0.076623	0.938923	1	0.196459	0.196438	1.91386e-07
chr19	62385490	0.3002	0.1308	0.1695	0.0161	10.52	0.07649	0.03304	6.683e-26	2.008e-21	1	CEP112		XM_015459032.2:7;XM_024981120.1:7;XM_024981127.1:5;XM_024981123.1:7;XM_024981125.1:7;XM_024981126.1:7;XM_024981124.1:7;XM_024981122.1:7;XM_024981128.1:4		CGI.chr19.1888	ENSBTAG00000051482	19	62426185	62427987	+	40695	ENSBTAG00000051482	0.0341795	0.318539	4.15722	0.076623	0.938923	1	0.196459	0.196438	1.91386e-07
chr19	62385591	0.287	0.1329	0.1541	0.01469	10.49	0.05745	0.03569	9.51e-26	2.751e-21	0.9999	CEP112		XM_015459032.2:7;XM_024981120.1:7;XM_024981127.1:5;XM_024981123.1:7;XM_024981125.1:7;XM_024981126.1:7;XM_024981124.1:7;XM_024981122.1:7;XM_024981128.1:4		CGI.chr19.1888	ENSBTAG00000051482	19	62426185	62427987	+	40594	ENSBTAG00000051482	0.0341795	0.318539	4.15722	0.076623	0.938923	1	0.196459	0.196438	1.91386e-07
chr19	62385721	0.2572	0.1181	0.1391	0.01329	10.47	0.06009	0.05103	1.239e-25	3.361e-21	0.9984	CEP112			XM_015459032.2:7;XM_024981120.1:7;XM_024981127.1:5;XM_024981123.1:7;XM_024981125.1:7;XM_024981126.1:7;XM_024981124.1:7;XM_024981122.1:7;XM_024981128.1:4	CGI.chr19.1888	ENSBTAG00000051482	19	62426185	62427987	+	40464	ENSBTAG00000051482	0.0341795	0.318539	4.15722	0.076623	0.938923	1	0.196459	0.196438	1.91386e-07
chr19	62385432	0.3119	0.1329	0.179	0.0171	10.47	0.07654	0.04187	1.248e-25	3.361e-21	1	CEP112			XM_024981127.1:4;XM_015459032.2:6;XM_024981120.1:6;XM_024981123.1:6;XM_024981125.1:6;XM_024981126.1:6;XM_024981124.1:6;XM_024981122.1:6;XM_024981128.1:3	CGI.chr19.1888	ENSBTAG00000051482	19	62426185	62427987	+	40753	ENSBTAG00000051482	0.0341795	0.318539	4.15722	0.076623	0.938923	1	0.196459	0.196438	1.91386e-07
chr19	62385470	0.3044	0.1298	0.1746	0.01699	10.28	0.06636	0.03054	8.686e-25	2.262e-20	1	CEP112		XM_015459032.2:7;XM_024981120.1:7;XM_024981127.1:5;XM_024981123.1:7;XM_024981125.1:7;XM_024981126.1:7;XM_024981124.1:7;XM_024981122.1:7;XM_024981128.1:4		CGI.chr19.1888	ENSBTAG00000051482	19	62426185	62427987	+	40715	ENSBTAG00000051482	0.0341795	0.318539	4.15722	0.076623	0.938923	1	0.196459	0.196438	1.91386e-07
chr1	154513711	0.4689	0.2856	0.1833	0.01793	10.22	0.299	0.0822	1.57e-24	3.957e-20	1	TBC1D5			XM_005202150.4:21;XM_024991817.1:21;XM_024991853.1:17;XM_024991829.1:21;XM_024991823.1:21;XM_024991847.1:20;XM_024991866.1:19;XM_024991834.1:21;XM_024991838.1:21;NM_001205489.1:21;XM_024991840.1:21		ENSBTAG00000030581	1	154096127	154616588	-	0	TBC1D5	755.753	0.00884971	0.0589241	0.150188	0.880616	1	758.585	754.664	2.02277e-05
chr3	102603704	0.5646	0.378	0.1866	0.01848	10.1	0.1436	0.0947	5.738e-24	1.401e-19	1	SZT2			XM_002686517.6:56;XM_010803760.3:56		ENSBTAG00000005580	3	102576578	102603276	-	-429	SZT2	1179.33	0.0455801	0.157578	0.289254	0.772387	1	1188.96	1170.34	1.4599e-05
chr19	62385487	0.3002	0.1308	0.1695	0.01685	10.05	0.04656	0.03374	8.796e-24	2.082e-19	1	CEP112		XM_015459032.2:7;XM_024981120.1:7;XM_024981127.1:5;XM_024981123.1:7;XM_024981125.1:7;XM_024981126.1:7;XM_024981124.1:7;XM_024981122.1:7;XM_024981128.1:4		CGI.chr19.1888	ENSBTAG00000051482	19	62426185	62427987	+	40698	ENSBTAG00000051482	0.0341795	0.318539	4.15722	0.076623	0.938923	1	0.196459	0.196438	1.91386e-07
chr20	71042581	0.4878	0.3141	0.1737	0.01741	9.975	0.0763	0.07942	1.966e-23	4.388e-19	1	LPCAT1			NM_001206811.1:12;XM_024981412.1:12;XM_024981414.1:14;XM_024981413.1:13		ENSBTAG00000000944	20	71006061	71048066	+	0	LPCAT1	2649.02	0.0788753	0.163782	0.481587	0.630099	1	2661.83	2549.47	2.33872e-05
chr13	79523590	0.6059	0.4185	0.1874	0.01894	9.892	0.5333	0.2976	4.494e-23	9.751e-19	1	ATP9A			XM_005215069.4:24;XM_025001334.1:23;XM_025001332.1:24;XM_005215070.4:24;XM_025001335.1:24;XM_025001333.1:24		ENSBTAG00000007962	13	79436294	79557537	-	0	ATP9A	9398.98	-0.00611205	0.0942998	-0.0648151	0.948321	1	9329.81	9354.42	-5.46246e-06
chr20	71042544	0.4878	0.3141	0.1737	0.01788	9.71	0.0414	0.08171	2.736e-22	5.48e-18	1	LPCAT1			NM_001206811.1:12;XM_024981412.1:12;XM_024981414.1:14;XM_024981413.1:13		ENSBTAG00000000944	20	71006061	71048066	+	0	LPCAT1	2649.02	0.0788753	0.163782	0.481587	0.630099	1	2661.83	2549.47	2.33872e-05
chr22	55554126	0.3906	0.2664	0.1241	0.01284	9.664	0.317	0.2517	4.274e-22	8.346e-18	0.9698	ATG7;LOC104975600	LOC104975600		XM_024983114.1:16;XM_024983113.1:17;XR_814633.3:17;NM_001142967.1:18;XM_024983110.1:18;XM_024983108.1:18;XR_001494797.1:1	CGI.chr22.659	ENSBTAG00000035827	22	55304351	55578588	+	0	ATG7	290.599	-0.0392595	0.0698138	-0.562346	0.57388	1	288.722	293.334	-6.3967e-05
chr20	71042592	0.4878	0.3141	0.1737	0.01822	9.533	0.04804	0.06127	1.524e-21	2.705e-17	1	LPCAT1			NM_001206811.1:12;XM_024981412.1:12;XM_024981414.1:14;XM_024981413.1:13		ENSBTAG00000000944	20	71006061	71048066	+	0	LPCAT1	2649.02	0.0788753	0.163782	0.481587	0.630099	1	2661.83	2549.47	2.33872e-05
chr20	71042549	0.4878	0.3141	0.1737	0.0183	9.488	0.0496	0.05651	2.359e-21	3.927e-17	1	LPCAT1			NM_001206811.1:12;XM_024981412.1:12;XM_024981414.1:14;XM_024981413.1:13		ENSBTAG00000000944	20	71006061	71048066	+	0	LPCAT1	2649.02	0.0788753	0.163782	0.481587	0.630099	1	2661.83	2549.47	2.33872e-05
chr20	71042570	0.4878	0.3141	0.1737	0.01838	9.446	0.05067	0.05247	3.527e-21	5.623e-17	1	LPCAT1			NM_001206811.1:12;XM_024981412.1:12;XM_024981414.1:14;XM_024981413.1:13		ENSBTAG00000000944	20	71006061	71048066	+	0	LPCAT1	2649.02	0.0788753	0.163782	0.481587	0.630099	1	2661.83	2549.47	2.33872e-05
chr20	71042538	0.4878	0.3141	0.1737	0.01841	9.43	0.03817	0.05831	4.092e-21	6.267e-17	1	LPCAT1			NM_001206811.1:12;XM_024981412.1:12;XM_024981414.1:14;XM_024981413.1:13		ENSBTAG00000000944	20	71006061	71048066	+	0	LPCAT1	2649.02	0.0788753	0.163782	0.481587	0.630099	1	2661.83	2549.47	2.33872e-05
chr20	71042551	0.4878	0.3141	0.1737	0.01851	9.38	0.04975	0.04777	6.603e-21	8.769e-17	1	LPCAT1			NM_001206811.1:12;XM_024981412.1:12;XM_024981414.1:14;XM_024981413.1:13		ENSBTAG00000000944	20	71006061	71048066	+	0	LPCAT1	2649.02	0.0788753	0.163782	0.481587	0.630099	1	2661.83	2549.47	2.33872e-05
chr20	71042590	0.4878	0.3141	0.1737	0.01853	9.369	0.03972	0.05239	7.313e-21	9.365e-17	1	LPCAT1			NM_001206811.1:12;XM_024981412.1:12;XM_024981414.1:14;XM_024981413.1:13		ENSBTAG00000000944	20	71006061	71048066	+	0	LPCAT1	2649.02	0.0788753	0.163782	0.481587	0.630099	1	2661.83	2549.47	2.33872e-05
chr12	86604508	0.1902	0.3477	-0.1575	0.01691	-9.313	0.07336	0.1475	1.247e-20	1.499e-16	0.9997	LAMP1		NM_001075124.2:9		CGI.chr12.857	ENSBTAG00000010242	12	86593181	86605278	+	0	LAMP1	9326.17	0.0927758	0.081754	1.13482	0.256453	1	9485.76	9060.5	0.000110285
chr18	11847716	0.5179	0.2895	0.2284	0.02477	9.218	0.9895	0.6702	3.029e-20	3.332e-16	1	IRF8			XM_005218725.4:2;NM_001083769.2:2;XM_005218724.3:2		ENSBTAG00000017824	18	11841331	11863438	+	0	IRF8	226.643	0.20363	0.155014	1.31363	0.188971	1	225.144	208.728	6.74124e-05
chr20	71042516	0.495	0.3274	0.1676	0.01823	9.196	0.04693	0.05441	3.725e-20	3.932e-16	0.9999	LPCAT1			NM_001206811.1:12;XM_024981412.1:12;XM_024981414.1:14;XM_024981413.1:13		ENSBTAG00000000944	20	71006061	71048066	+	0	LPCAT1	2649.02	0.0788753	0.163782	0.481587	0.630099	1	2661.83	2549.47	2.33872e-05
chr1	154513576	0.4689	0.2856	0.1833	0.01997	9.18	0.03902	0.07951	4.294e-20	4.413e-16	1	TBC1D5			XM_005202150.4:21;XM_024991817.1:21;XM_024991853.1:17;XM_024991829.1:21;XM_024991823.1:21;XM_024991847.1:20;XM_024991866.1:19;XM_024991834.1:21;XM_024991838.1:21;NM_001205489.1:21;XM_024991840.1:21		ENSBTAG00000030581	1	154096127	154616588	-	0	TBC1D5	755.753	0.00884971	0.0589241	0.150188	0.880616	1	758.585	754.664	2.02277e-05
chr20	71042524	0.495	0.3274	0.1676	0.01834	9.141	0.04193	0.05263	6.181e-20	6.19e-16	0.9999	LPCAT1			NM_001206811.1:12;XM_024981412.1:12;XM_024981414.1:14;XM_024981413.1:13		ENSBTAG00000000944	20	71006061	71048066	+	0	LPCAT1	2649.02	0.0788753	0.163782	0.481587	0.630099	1	2661.83	2549.47	2.33872e-05
chr11	21284083	0.2575	0.1323	0.1252	0.01372	9.121	0.4151	0.09494	7.452e-20	7.276e-16	0.9667	ARHGEF33		XM_024999378.1:16;XM_024999377.1:16;XM_024999375.1:16;XM_024999376.1:15		CGI.chr11.291	ENSBTAG00000017039	11	21250826	21295045	+	0	ARHGEF33	1.64432	1.51533	0.889512	1.70355	0.0884652	1	1.63614	1.61132	1.66201e-05
chr29	43914187	0.4586	0.2859	0.1726	0.01895	9.112	0.05931	0.04772	8.074e-20	7.786e-16	0.9999	OVOL1;LOC112444850		XR_003033219.1:2;XR_003033220.1:3	NM_001081521.1:1;XM_015461267.2:1	CGI.chr29.529	ENSBTAG00000012656	29	43908692	43919733	+	0	OVOL1	550.214	0.0230081	0.0866939	0.265395	0.790705	1	547.19	541.502	2.4325e-05
chr23	13082995	0.3822	0.1705	0.2117	0.02328	9.097	0.9895	0.1939	9.296e-20	8.855e-16	1	H2B;KCNK5			XM_015459783.2:4;NM_001191144.1:4		ENSBTAG00000011112	23	13060753	13101280	-	0	KCNK5	4860.94	-0.0964356	0.219398	-0.439546	0.660266	1	4806.96	5075.99	-1.59419e-05
chr20	71042530	0.4925	0.3215	0.171	0.01888	9.058	0.04351	0.03697	1.331e-19	1.237e-15	0.9999	LPCAT1			NM_001206811.1:12;XM_024981412.1:12;XM_024981414.1:14;XM_024981413.1:13		ENSBTAG00000000944	20	71006061	71048066	+	0	LPCAT1	2649.02	0.0788753	0.163782	0.481587	0.630099	1	2661.83	2549.47	2.33872e-05
chr20	71042514	0.495	0.3274	0.1676	0.01851	9.055	0.04263	0.04532	1.366e-19	1.255e-15	0.9999	LPCAT1			NM_001206811.1:12;XM_024981412.1:12;XM_024981414.1:14;XM_024981413.1:13		ENSBTAG00000000944	20	71006061	71048066	+	0	LPCAT1	2649.02	0.0788753	0.163782	0.481587	0.630099	1	2661.83	2549.47	2.33872e-05
chr1	154513529	0.4689	0.2856	0.1833	0.02029	9.035	0.05302	0.04789	1.637e-19	1.487e-15	1	TBC1D5			XM_005202150.4:21;XM_024991817.1:21;XM_024991853.1:17;XM_024991829.1:21;XM_024991823.1:21;XM_024991847.1:20;XM_024991866.1:19;XM_024991834.1:21;XM_024991838.1:21;NM_001205489.1:21;XM_024991840.1:21		ENSBTAG00000030581	1	154096127	154616588	-	0	TBC1D5	755.753	0.00884971	0.0589241	0.150188	0.880616	1	758.585	754.664	2.02277e-05
chr11	92666456	0.3628	0.2253	0.1375	0.01526	9.01	0.3807	0.3136	2.066e-19	1.813e-15	0.993	DAB2IP			XM_024999089.1:7;XM_024999092.1:8;XM_024999088.1:8;XM_024999083.1:8;XM_024999084.1:8;XM_024999086.1:8;XM_024999085.1:8;XM_024999087.1:8;XM_024999091.1:8;NM_001144082.1:12;XM_024999097.1:6;XM_024999096.1:7;XM_024999099.1:7;XM_024999095.1:6;XM_024999098.1:6;XM_024999094.1:6;XM_024999093.1:6		ENSBTAG00000008232	11	92474355	92686144	+	0	DAB2IP	2592.8	0.101244	0.0824517	1.22792	0.219477	1	2673.53	2549.01	0.000118326
chr1	154513544	0.4689	0.2856	0.1833	0.02037	9.002	0.05113	0.04138	2.222e-19	1.929e-15	1	TBC1D5			XM_005202150.4:21;XM_024991817.1:21;XM_024991853.1:17;XM_024991829.1:21;XM_024991823.1:21;XM_024991847.1:20;XM_024991866.1:19;XM_024991834.1:21;XM_024991838.1:21;NM_001205489.1:21;XM_024991840.1:21		ENSBTAG00000030581	1	154096127	154616588	-	0	TBC1D5	755.753	0.00884971	0.0589241	0.150188	0.880616	1	758.585	754.664	2.02277e-05
chr18	13412165	0.4986	0.3624	0.1362	0.01514	8.999	0.04989	0.04026	2.284e-19	1.961e-15	0.9916	BANP			XM_024978176.1:4;XM_024978177.1:4;XM_024978179.1:4;NM_001075620.1:4;XM_024978178.1:4;XM_024978180.1:4;XM_024978181.1:4;XM_024978182.1:4		ENSBTAG00000023745	18	13381282	13450245	+	0	BANP	486.124	-0.230793	0.203106	-1.13632	0.255824	1	419.618	464.449	-4.45268e-05
chr1	154513537	0.4689	0.2856	0.1833	0.02043	8.976	0.04796	0.04096	2.818e-19	2.367e-15	1	TBC1D5			XM_005202150.4:21;XM_024991817.1:21;XM_024991853.1:17;XM_024991829.1:21;XM_024991823.1:21;XM_024991847.1:20;XM_024991866.1:19;XM_024991834.1:21;XM_024991838.1:21;NM_001205489.1:21;XM_024991840.1:21		ENSBTAG00000030581	1	154096127	154616588	-	0	TBC1D5	755.753	0.00884971	0.0589241	0.150188	0.880616	1	758.585	754.664	2.02277e-05
chr1	154513560	0.4689	0.2856	0.1833	0.02047	8.955	0.045	0.04203	3.383e-19	2.782e-15	1	TBC1D5			XM_005202150.4:21;XM_024991817.1:21;XM_024991853.1:17;XM_024991829.1:21;XM_024991823.1:21;XM_024991847.1:20;XM_024991866.1:19;XM_024991834.1:21;XM_024991838.1:21;NM_001205489.1:21;XM_024991840.1:21		ENSBTAG00000030581	1	154096127	154616588	-	0	TBC1D5	755.753	0.00884971	0.0589241	0.150188	0.880616	1	758.585	754.664	2.02277e-05
chr1	154513546	0.4689	0.2856	0.1833	0.02048	8.95	0.04515	0.03901	3.565e-19	2.901e-15	1	TBC1D5			XM_005202150.4:21;XM_024991817.1:21;XM_024991853.1:17;XM_024991829.1:21;XM_024991823.1:21;XM_024991847.1:20;XM_024991866.1:19;XM_024991834.1:21;XM_024991838.1:21;NM_001205489.1:21;XM_024991840.1:21		ENSBTAG00000030581	1	154096127	154616588	-	0	TBC1D5	755.753	0.00884971	0.0589241	0.150188	0.880616	1	758.585	754.664	2.02277e-05
chr1	154513535	0.4689	0.2856	0.1833	0.02049	8.948	0.04394	0.04217	3.623e-19	2.918e-15	1	TBC1D5			XM_005202150.4:21;XM_024991817.1:21;XM_024991853.1:17;XM_024991829.1:21;XM_024991823.1:21;XM_024991847.1:20;XM_024991866.1:19;XM_024991834.1:21;XM_024991838.1:21;NM_001205489.1:21;XM_024991840.1:21		ENSBTAG00000030581	1	154096127	154616588	-	0	TBC1D5	755.753	0.00884971	0.0589241	0.150188	0.880616	1	758.585	754.664	2.02277e-05
chr1	154513567	0.4689	0.2856	0.1833	0.02052	8.935	0.03746	0.04452	4.074e-19	3.162e-15	1	TBC1D5			XM_005202150.4:21;XM_024991817.1:21;XM_024991853.1:17;XM_024991829.1:21;XM_024991823.1:21;XM_024991847.1:20;XM_024991866.1:19;XM_024991834.1:21;XM_024991838.1:21;NM_001205489.1:21;XM_024991840.1:21		ENSBTAG00000030581	1	154096127	154616588	-	0	TBC1D5	755.753	0.00884971	0.0589241	0.150188	0.880616	1	758.585	754.664	2.02277e-05
chr1	154513520	0.4689	0.2856	0.1833	0.02054	8.924	0.03998	0.04397	4.485e-19	3.369e-15	1	TBC1D5			XM_005202150.4:21;XM_024991817.1:21;XM_024991853.1:17;XM_024991829.1:21;XM_024991823.1:21;XM_024991847.1:20;XM_024991866.1:19;XM_024991834.1:21;XM_024991838.1:21;NM_001205489.1:21;XM_024991840.1:21		ENSBTAG00000030581	1	154096127	154616588	-	0	TBC1D5	755.753	0.00884971	0.0589241	0.150188	0.880616	1	758.585	754.664	2.02277e-05
chr22	56176065	0.2727	0.4349	-0.1622	0.01821	-8.91	0.1538	0.3063	5.122e-19	3.739e-15	0.9997	PLXND1		XM_002697122.4:24			ENSBTAG00000001814	22	56134780	56182636	+	0	PLXND1	614.273	-0.0287087	0.218419	-0.131438	0.895429	1	585.58	579.181	-4.78822e-06
chr22	56176194	0.2727	0.4349	-0.1622	0.01824	-8.895	0.1319	0.2232	5.838e-19	4.172e-15	0.9997	PLXND1			XM_002697122.4:24		ENSBTAG00000001814	22	56134780	56182636	+	0	PLXND1	614.273	-0.0287087	0.218419	-0.131438	0.895429	1	585.58	579.181	-4.78822e-06
chr20	71042496	0.4961	0.3386	0.1576	0.01771	8.894	0.04114	0.06453	5.876e-19	4.172e-15	0.9994	LPCAT1			NM_001206811.1:12;XM_024981412.1:12;XM_024981414.1:14;XM_024981413.1:13		ENSBTAG00000000944	20	71006061	71048066	+	0	LPCAT1	2649.02	0.0788753	0.163782	0.481587	0.630099	1	2661.83	2549.47	2.33872e-05
chr20	71042486	0.4955	0.3403	0.1552	0.01752	8.86	0.04521	0.06059	7.968e-19	5.607e-15	0.9992	LPCAT1			NM_001206811.1:12;XM_024981412.1:12;XM_024981414.1:14;XM_024981413.1:13		ENSBTAG00000000944	20	71006061	71048066	+	0	LPCAT1	2649.02	0.0788753	0.163782	0.481587	0.630099	1	2661.83	2549.47	2.33872e-05
chr1	154513513	0.4689	0.2856	0.1833	0.02076	8.833	0.03844	0.03923	1.022e-18	7.066e-15	1	TBC1D5			XM_005202150.4:21;XM_024991817.1:21;XM_024991853.1:17;XM_024991829.1:21;XM_024991823.1:21;XM_024991847.1:20;XM_024991866.1:19;XM_024991834.1:21;XM_024991838.1:21;NM_001205489.1:21;XM_024991840.1:21		ENSBTAG00000030581	1	154096127	154616588	-	0	TBC1D5	755.753	0.00884971	0.0589241	0.150188	0.880616	1	758.585	754.664	2.02277e-05
chr1	154513583	0.4689	0.2856	0.1833	0.02093	8.758	0.07074	0.05572	1.985e-18	1.292e-14	1	TBC1D5			XM_005202150.4:21;XM_024991817.1:21;XM_024991853.1:17;XM_024991829.1:21;XM_024991823.1:21;XM_024991847.1:20;XM_024991866.1:19;XM_024991834.1:21;XM_024991838.1:21;NM_001205489.1:21;XM_024991840.1:21		ENSBTAG00000030581	1	154096127	154616588	-	0	TBC1D5	755.753	0.00884971	0.0589241	0.150188	0.880616	1	758.585	754.664	2.02277e-05
chr20	71042466	0.4977	0.3482	0.1495	0.01722	8.68	0.04305	0.06241	3.949e-18	2.41e-14	0.998	LPCAT1			NM_001206811.1:12;XM_024981412.1:12;XM_024981414.1:14;XM_024981413.1:13		ENSBTAG00000000944	20	71006061	71048066	+	0	LPCAT1	2649.02	0.0788753	0.163782	0.481587	0.630099	1	2661.83	2549.47	2.33872e-05
chr1	154513675	0.4689	0.2856	0.1833	0.02118	8.656	0.0585	0.05384	4.866e-18	2.924e-14	1	TBC1D5			XM_005202150.4:21;XM_024991817.1:21;XM_024991853.1:17;XM_024991829.1:21;XM_024991823.1:21;XM_024991847.1:20;XM_024991866.1:19;XM_024991834.1:21;XM_024991838.1:21;NM_001205489.1:21;XM_024991840.1:21		ENSBTAG00000030581	1	154096127	154616588	-	0	TBC1D5	755.753	0.00884971	0.0589241	0.150188	0.880616	1	758.585	754.664	2.02277e-05
chr1	154513656	0.4689	0.2856	0.1833	0.02131	8.604	0.06513	0.04304	7.714e-18	4.343e-14	1	TBC1D5			XM_005202150.4:21;XM_024991817.1:21;XM_024991853.1:17;XM_024991829.1:21;XM_024991823.1:21;XM_024991847.1:20;XM_024991866.1:19;XM_024991834.1:21;XM_024991838.1:21;NM_001205489.1:21;XM_024991840.1:21		ENSBTAG00000030581	1	154096127	154616588	-	0	TBC1D5	755.753	0.00884971	0.0589241	0.150188	0.880616	1	758.585	754.664	2.02277e-05
chr8	75895993	0.5276	0.3283	0.1993	0.02316	8.604	0.1545	0.08991	7.729e-18	4.343e-14	1	ENHO		NM_001163653.1:1			ENSBTAG00000008538	8	75826095	75895209	+	-785	DNAI1	1099.97	0.144408	0.208248	0.693442	0.488032	1	1099.36	1016.57	2.64964e-05
chr1	154513592	0.4689	0.2856	0.1833	0.02137	8.579	0.04661	0.0541	9.541e-18	5.212e-14	1	TBC1D5			XM_005202150.4:21;XM_024991817.1:21;XM_024991853.1:17;XM_024991829.1:21;XM_024991823.1:21;XM_024991847.1:20;XM_024991866.1:19;XM_024991834.1:21;XM_024991838.1:21;NM_001205489.1:21;XM_024991840.1:21		ENSBTAG00000030581	1	154096127	154616588	-	0	TBC1D5	755.753	0.00884971	0.0589241	0.150188	0.880616	1	758.585	754.664	2.02277e-05
chr22	60530606	0.5125	0.3506	0.1619	0.01895	8.546	0.125	0.04279	1.271e-17	6.847e-14	0.9995	SLC41A3		XM_024983335.1:10	XM_024983339.1:7;XM_024983333.1:9;XM_024983338.1:9;XM_024983336.1:9;XM_024983337.1:7;XM_024983334.1:9	CGI.chr22.1284	ENSBTAG00000005617	22	60519604	60539566	-	0	SLC41A3	570.474	-0.134223	0.107976	-1.24308	0.213838	1	561.671	597.984	-9.15223e-05
chr11	21284106	0.2678	0.1378	0.1301	0.01522	8.543	0.2606	0.1479	1.308e-17	6.973e-14	0.9758	ARHGEF33		XM_024999378.1:16;XM_024999377.1:16;XM_024999375.1:16;XM_024999376.1:15		CGI.chr11.291	ENSBTAG00000017039	11	21250826	21295045	+	0	ARHGEF33	1.64432	1.51533	0.889512	1.70355	0.0884652	1	1.63614	1.61132	1.66201e-05
chrUn_NW_020191195v1	127835	0.3802	0.2242	0.156	0.01828	8.534	0.25	0.1412	1.416e-17	7.374e-14	0.9989	LOC786836			XM_024989099.1:1	CGI.chrUn_NW_020191195v1.2
chr1	154513646	0.4689	0.2856	0.1833	0.02149	8.531	0.05315	0.04383	1.445e-17	7.477e-14	0.9999	TBC1D5			XM_005202150.4:21;XM_024991817.1:21;XM_024991853.1:17;XM_024991829.1:21;XM_024991823.1:21;XM_024991847.1:20;XM_024991866.1:19;XM_024991834.1:21;XM_024991838.1:21;NM_001205489.1:21;XM_024991840.1:21		ENSBTAG00000030581	1	154096127	154616588	-	0	TBC1D5	755.753	0.00884971	0.0589241	0.150188	0.880616	1	758.585	754.664	2.02277e-05
chr20	71042281	0.517	0.3883	0.1287	0.0151	8.523	0.05793	0.1738	1.55e-17	7.86e-14	0.9713	LPCAT1			NM_001206811.1:12;XM_024981412.1:12;XM_024981414.1:14;XM_024981413.1:13		ENSBTAG00000000944	20	71006061	71048066	+	0	LPCAT1	2649.02	0.0788753	0.163782	0.481587	0.630099	1	2661.83	2549.47	2.33872e-05
chr20	71042460	0.4978	0.35	0.1478	0.01738	8.507	0.04455	0.04743	1.784e-17	8.933e-14	0.997	LPCAT1			NM_001206811.1:12;XM_024981412.1:12;XM_024981414.1:14;XM_024981413.1:13		ENSBTAG00000000944	20	71006061	71048066	+	0	LPCAT1	2649.02	0.0788753	0.163782	0.481587	0.630099	1	2661.83	2549.47	2.33872e-05
chr3	102603856	0.5404	0.3758	0.1646	0.01935	8.505	0.1075	0.09706	1.81e-17	9.005e-14	0.9996	SZT2		XM_002686517.6:57;XM_010803760.3:57			ENSBTAG00000005580	3	102576578	102603276	-	-581	SZT2	1179.33	0.0455801	0.157578	0.289254	0.772387	1	1188.96	1170.34	1.4599e-05
chr12	86604375	0.1902	0.3477	-0.1575	0.01857	-8.479	0.08778	0.06446	2.272e-17	1.096e-13	0.999	LAMP1			NM_001075124.2:8	CGI.chr12.857	ENSBTAG00000010242	12	86593181	86605278	+	0	LAMP1	9326.17	0.0927758	0.081754	1.13482	0.256453	1	9485.76	9060.5	0.000110285
chr26	14408588	0.4506	0.2992	0.1513	0.01786	8.471	0.1056	0.0857	2.425e-17	1.155e-13	0.998	CYP26C1		XM_015460686.2:5		CGI.chr26.56	ENSBTAG00000039973	26	14403427	14411376	+	0	CYP26C1	16.2226	0.0478284	0.489622	0.0976844	0.922183	1	15.6926	15.6087	1.59541e-06
chr5	32483923	0.255	0.4212	-0.1663	0.0197	-8.442	0.2615	0.1259	3.119e-17	1.408e-13	0.9996	HDAC7			XR_806635.3:7;XM_010805038.3:7;XM_005206369.3:7;XM_005206372.4:7;XM_024991580.1:7;XM_005206374.4:7;XM_024991578.1:8;NM_001193141.2:7;XM_010805039.3:8;XM_024991581.1:7;XM_024991579.1:7;XM_005206373.4:7;XM_010805040.2:5		ENSBTAG00000026819	5	32462229	32499023	+	0	HDAC7	2428.4	0.0225934	0.0773445	0.292114	0.7702	1	2435.19	2410.64	3.00019e-05
chr1	154513640	0.4689	0.2856	0.1833	0.02174	8.431	0.04931	0.03486	3.421e-17	1.536e-13	0.9999	TBC1D5			XM_005202150.4:21;XM_024991817.1:21;XM_024991853.1:17;XM_024991829.1:21;XM_024991823.1:21;XM_024991847.1:20;XM_024991866.1:19;XM_024991834.1:21;XM_024991838.1:21;NM_001205489.1:21;XM_024991840.1:21		ENSBTAG00000030581	1	154096127	154616588	-	0	TBC1D5	755.753	0.00884971	0.0589241	0.150188	0.880616	1	758.585	754.664	2.02277e-05
chr11	21284092	0.2575	0.1323	0.1252	0.01491	8.397	0.2061	0.2152	4.585e-17	2.023e-13	0.9544	ARHGEF33		XM_024999378.1:16;XM_024999377.1:16;XM_024999375.1:16;XM_024999376.1:15		CGI.chr11.291	ENSBTAG00000017039	11	21250826	21295045	+	0	ARHGEF33	1.64432	1.51533	0.889512	1.70355	0.0884652	1	1.63614	1.61132	1.66201e-05
chr16	51931679	0.4395	0.1985	0.2409	0.02876	8.378	0.1865	0.09764	5.387e-17	2.299e-13	1	AGMAT			XM_010813452.3:1		ENSBTAG00000039662	16	51881398	51918806	-	-12874	ENSBTAG00000039662	8054.52	-0.0188289	0.113396	-0.166045	0.868121	1	7927.94	7967.46	-1.16409e-05
chr20	71042448	0.4984	0.3533	0.1451	0.01735	8.365	0.04837	0.04007	5.994e-17	2.504e-13	0.9954	LPCAT1			NM_001206811.1:12;XM_024981412.1:12;XM_024981414.1:14;XM_024981413.1:13		ENSBTAG00000000944	20	71006061	71048066	+	0	LPCAT1	2649.02	0.0788753	0.163782	0.481587	0.630099	1	2661.83	2549.47	2.33872e-05
chr12	86604388	0.1902	0.3477	-0.1575	0.01884	-8.359	0.04154	0.07027	6.3e-17	2.601e-13	0.9989	LAMP1			NM_001075124.2:8	CGI.chr12.857	ENSBTAG00000010242	12	86593181	86605278	+	0	LAMP1	9326.17	0.0927758	0.081754	1.13482	0.256453	1	9485.76	9060.5	0.000110285
chr20	71687340	0.1583	0.3159	-0.1575	0.01885	-8.359	0.2337	0.5311	6.327e-17	2.601e-13	0.9989						ENSBTAG00000026527	20	71681785	71694743	-	0	ENSBTAG00000026527	3.20547	0.591674	0.74737	0.791674	0.428551	1	3.16665	3.12469	8.61592e-06
chr29	43914097	0.4586	0.2859	0.1726	0.02067	8.354	0.05242	0.04592	6.598e-17	2.698e-13	0.9998	OVOL1;LOC112444850		XR_003033219.1:2;XR_003033220.1:3	NM_001081521.1:1;XM_015461267.2:1	CGI.chr29.529	ENSBTAG00000012656	29	43908692	43919733	+	0	OVOL1	550.214	0.0230081	0.0866939	0.265395	0.790705	1	547.19	541.502	2.4325e-05
chr20	71287262	0.3921	0.5637	-0.1716	0.02055	-8.349	0.1537	0.244	6.871e-17	2.781e-13	0.9998	SLC12A7			XM_024981553.1:14;XM_024981552.1:14;XM_024981559.1:14;XM_024981558.1:14;XM_024981557.1:14;XM_024981554.1:14;XM_024981555.1:14;XM_024981560.1:14		ENSBTAG00000006775	20	71281293	71301030	+	0	SLC12A7	2087.74	-0.200204	0.134402	-1.48959	0.136332	1	1994.91	2215.51	-8.81496e-05
chr29	43914100	0.4586	0.2859	0.1726	0.02069	8.344	0.04468	0.04856	7.185e-17	2.878e-13	0.9998	OVOL1;LOC112444850		XR_003033219.1:2;XR_003033220.1:3	NM_001081521.1:1;XM_015461267.2:1	CGI.chr29.529	ENSBTAG00000012656	29	43908692	43919733	+	0	OVOL1	550.214	0.0230081	0.0866939	0.265395	0.790705	1	547.19	541.502	2.4325e-05
chr29	43914085	0.4586	0.2859	0.1726	0.02073	8.329	0.03765	0.05447	8.128e-17	3.207e-13	0.9998	OVOL1;LOC112444850		XR_003033219.1:2;XR_003033220.1:3	NM_001081521.1:1;XM_015461267.2:1	CGI.chr29.529	ENSBTAG00000012656	29	43908692	43919733	+	0	OVOL1	550.214	0.0230081	0.0866939	0.265395	0.790705	1	547.19	541.502	2.4325e-05
chr16	80227388	0.5047	0.3561	0.1486	0.01785	8.327	0.05543	0.05953	8.281e-17	3.25e-13	0.9968	PPP1R12B			XM_024976585.1:1;XM_024976590.1:12;XM_024976591.1:12;XM_024976579.1:11;XM_024976580.1:12;XR_003029633.1:10;XM_024976583.1:6;XM_024976589.1:1;XM_024976582.1:11;XM_024976581.1:12		ENSBTAG00000011772	16	80138743	80301780	-	0	PPP1R12B	365.696	-0.238935	0.127085	-1.88013	0.060091	1	347.641	382.252	-0.000117687
chr8	112157880	0.2529	0.3889	-0.1359	0.01634	-8.319	0.06548	0.1397	8.862e-17	3.461e-13	0.9861	PXDN		XM_010800841.3:17;XM_010800842.3:16;XM_010800843.3:16;XM_024996374.1:10		CGI.chr8.1014	ENSBTAG00000050986	8	112103039	112167792	+	0	PXDN	368.048	-0.168134	0.285518	-0.588874	0.555946	1	331.468	348.81	-1.64254e-05
chr20	71042443	0.4974	0.3574	0.14	0.01689	8.292	0.04337	0.05549	1.114e-16	4.286e-13	0.9911	LPCAT1			NM_001206811.1:12;XM_024981412.1:12;XM_024981414.1:14;XM_024981413.1:13		ENSBTAG00000000944	20	71006061	71048066	+	0	LPCAT1	2649.02	0.0788753	0.163782	0.481587	0.630099	1	2661.83	2549.47	2.33872e-05
chr12	86604484	0.1902	0.3477	-0.1575	0.01901	-8.285	0.045	0.06351	1.18e-16	4.517e-13	0.9988	LAMP1		NM_001075124.2:9		CGI.chr12.857	ENSBTAG00000010242	12	86593181	86605278	+	0	LAMP1	9326.17	0.0927758	0.081754	1.13482	0.256453	1	9485.76	9060.5	0.000110285
chr26	14408597	0.4506	0.2992	0.1513	0.01827	8.282	0.1028	0.07463	1.214e-16	4.607e-13	0.9975	CYP26C1		XM_015460686.2:5		CGI.chr26.56	ENSBTAG00000039973	26	14403427	14411376	+	0	CYP26C1	16.2226	0.0478284	0.489622	0.0976844	0.922183	1	15.6926	15.6087	1.59541e-06
chr29	43913991	0.4586	0.2859	0.1726	0.02085	8.282	0.05571	0.03233	1.215e-16	4.607e-13	0.9998	OVOL1;LOC112444850		XR_003033219.1:2;XR_003033220.1:3	NM_001081521.1:1;XM_015461267.2:1		ENSBTAG00000012656	29	43908692	43919733	+	0	OVOL1	550.214	0.0230081	0.0866939	0.265395	0.790705	1	547.19	541.502	2.4325e-05
chr12	86604448	0.1902	0.3477	-0.1575	0.01903	-8.277	0.05481	0.06044	1.262e-16	4.76e-13	0.9987	LAMP1		NM_001075124.2:9		CGI.chr12.857	ENSBTAG00000010242	12	86593181	86605278	+	0	LAMP1	9326.17	0.0927758	0.081754	1.13482	0.256453	1	9485.76	9060.5	0.000110285
chr29	43914081	0.4586	0.2859	0.1726	0.02091	8.256	0.04618	0.03667	1.509e-16	5.615e-13	0.9997	OVOL1;LOC112444850		XR_003033219.1:2;XR_003033220.1:3	NM_001081521.1:1;XM_015461267.2:1	CGI.chr29.529	ENSBTAG00000012656	29	43908692	43919733	+	0	OVOL1	550.214	0.0230081	0.0866939	0.265395	0.790705	1	547.19	541.502	2.4325e-05
chr29	43914130	0.4586	0.2859	0.1726	0.02096	8.239	0.03982	0.03554	1.743e-16	6.392e-13	0.9997	OVOL1;LOC112444850		XR_003033219.1:2;XR_003033220.1:3	NM_001081521.1:1;XM_015461267.2:1	CGI.chr29.529	ENSBTAG00000012656	29	43908692	43919733	+	0	OVOL1	550.214	0.0230081	0.0866939	0.265395	0.790705	1	547.19	541.502	2.4325e-05
chrUn_NW_020191195v1	127832	0.3802	0.2242	0.156	0.01894	8.236	0.1762	0.1694	1.782e-16	6.505e-13	0.9984	LOC786836			XM_024989099.1:1	CGI.chrUn_NW_020191195v1.2
chr29	43913999	0.4586	0.2859	0.1726	0.02097	8.231	0.04056	0.03847	1.854e-16	6.736e-13	0.9997	OVOL1;LOC112444850		XR_003033219.1:2;XR_003033220.1:3	NM_001081521.1:1;XM_015461267.2:1		ENSBTAG00000012656	29	43908692	43919733	+	0	OVOL1	550.214	0.0230081	0.0866939	0.265395	0.790705	1	547.19	541.502	2.4325e-05
chr21	68268504	0.3641	0.1863	0.1778	0.02162	8.225	0.1622	0.1381	1.949e-16	7.048e-13	0.9998	KLC1			XM_024981693.1:3;XM_024981703.1:3;XM_024981701.1:3;XM_010817229.2:3;NM_001098915.1:3;XM_005222169.4:4;XM_024981702.1:4;XM_024981694.1:3;XM_024981692.1:3;XM_010817230.2:3;XM_010817232.3:3;XM_024981699.1:3;XM_024981696.1:3;XM_010817231.2:3;XM_024981690.1:3;XM_010817233.2:3;XM_024981691.1:3;XM_010817234.2:3;XM_024981698.1:3;XM_024981695.1:3;XR_814214.2:3;XR_001494604.2:3;XR_814213.2:3;XM_024981700.1…	CGI.chr21.945	ENSBTAG00000017299	21	68243677	68304998	+	0	KLC1	1326.54	-0.12605	0.111441	-1.13109	0.258018	1	1282.63	1357.72	-8.06906e-05
chr29	47458209	0.4842	0.3269	0.1572	0.01913	8.216	0.1379	0.2346	2.104e-16	7.538e-13	0.9986	PPFIA1		XM_024986955.1:9;XM_024986956.1:9;XM_024986954.1:9;XM_024986952.1:9;XM_024986953.1:9;XM_005227265.4:9;XM_024986959.1:9;NM_001191377.2:8;XM_024986958.1:8;XM_024986957.1:8		CGI.chr29.808	ENSBTAG00000022188	29	47421136	47498030	+	0	PPFIA1	9594.4	-0.0026448	0.0990987	-0.0266886	0.978708	1	9525.89	9576.18	-2.14052e-06
chr29	43914117	0.4586	0.2859	0.1726	0.02102	8.215	0.03684	0.04107	2.12e-16	7.558e-13	0.9997	OVOL1;LOC112444850		XR_003033219.1:2;XR_003033220.1:3	NM_001081521.1:1;XM_015461267.2:1	CGI.chr29.529	ENSBTAG00000012656	29	43908692	43919733	+	0	OVOL1	550.214	0.0230081	0.0866939	0.265395	0.790705	1	547.19	541.502	2.4325e-05
chr29	43914180	0.4586	0.2859	0.1726	0.02102	8.213	0.0431	0.03633	2.154e-16	7.614e-13	0.9997	OVOL1;LOC112444850		XR_003033219.1:2;XR_003033220.1:3	NM_001081521.1:1;XM_015461267.2:1	CGI.chr29.529	ENSBTAG00000012656	29	43908692	43919733	+	0	OVOL1	550.214	0.0230081	0.0866939	0.265395	0.790705	1	547.19	541.502	2.4325e-05
chr12	86604481	0.1902	0.3477	-0.1575	0.01918	-8.212	0.04498	0.0577	2.175e-16	7.618e-13	0.9986	LAMP1		NM_001075124.2:9		CGI.chr12.857	ENSBTAG00000010242	12	86593181	86605278	+	0	LAMP1	9326.17	0.0927758	0.081754	1.13482	0.256453	1	9485.76	9060.5	0.000110285
chr21	68691991	0.4254	0.28	0.1455	0.01773	8.207	0.06846	0.08938	2.271e-16	7.885e-13	0.9948	KIF26A			XM_024982195.1:5	CGI.chr21.1000	ENSBTAG00000021904	21	68658628	68701100	+	0	KIF26A	757.678	-0.268232	0.275071	-0.975138	0.329492	1	665.872	780.917	-2.82399e-05
chr29	43914036	0.4586	0.2859	0.1726	0.02104	8.205	0.04472	0.03388	2.312e-16	7.99e-13	0.9997	OVOL1;LOC112444850		XR_003033219.1:2;XR_003033220.1:3	NM_001081521.1:1;XM_015461267.2:1		ENSBTAG00000012656	29	43908692	43919733	+	0	OVOL1	550.214	0.0230081	0.0866939	0.265395	0.790705	1	547.19	541.502	2.4325e-05
chr12	86604517	0.1902	0.3477	-0.1575	0.0192	-8.201	0.04768	0.0562	2.391e-16	8.229e-13	0.9986	LAMP1		NM_001075124.2:9		CGI.chr12.857	ENSBTAG00000010242	12	86593181	86605278	+	0	LAMP1	9326.17	0.0927758	0.081754	1.13482	0.256453	1	9485.76	9060.5	0.000110285
chr11	103417042	0.4624	0.2556	0.2067	0.02522	8.198	0.2128	0.09598	2.437e-16	8.312e-13	1	CAMSAP1			NM_001192096.1:14;XM_024998404.1:15;XM_010810395.3:15;XM_010810399.3:14;XM_024998405.1:15;XM_024998406.1:14;XM_024998407.1:14	CGI.chr11.1190	ENSBTAG00000006008	11	103394880	103437809	-	0	CAMSAP1	7869	0.0184637	0.0867346	0.212876	0.831424	1	7885.87	7821.24	1.95022e-05
chr16	80227439	0.5047	0.3561	0.1486	0.01813	8.196	0.07722	0.1021	2.481e-16	8.39e-13	0.9963	PPP1R12B			XM_024976585.1:1;XM_024976590.1:12;XM_024976591.1:12;XM_024976579.1:11;XM_024976580.1:12;XR_003029633.1:10;XM_024976583.1:6;XM_024976589.1:1;XM_024976582.1:11;XM_024976581.1:12	CGI.chr16.1066	ENSBTAG00000011772	16	80138743	80301780	-	0	PPP1R12B	365.696	-0.238935	0.127085	-1.88013	0.060091	1	347.641	382.252	-0.000117687
chr12	86604398	0.1902	0.3477	-0.1575	0.01922	-8.192	0.04165	0.05681	2.561e-16	8.587e-13	0.9986	LAMP1			NM_001075124.2:8	CGI.chr12.857	ENSBTAG00000010242	12	86593181	86605278	+	0	LAMP1	9326.17	0.0927758	0.081754	1.13482	0.256453	1	9485.76	9060.5	0.000110285
chr29	43914113	0.4586	0.2859	0.1726	0.02112	8.173	0.04156	0.03213	3.013e-16	9.929e-13	0.9997	OVOL1;LOC112444850		XR_003033219.1:2;XR_003033220.1:3	NM_001081521.1:1;XM_015461267.2:1	CGI.chr29.529	ENSBTAG00000012656	29	43908692	43919733	+	0	OVOL1	550.214	0.0230081	0.0866939	0.265395	0.790705	1	547.19	541.502	2.4325e-05
chr9	14937220	0.3829	0.217	0.1659	0.02033	8.162	0.04584	0.05808	3.303e-16	1.072e-12	0.9994	FILIP1		XM_005210667.4:3;XM_024996550.1:3;XM_005210666.4:3;NM_001192362.1:2;XM_010808369.3:2;XM_010808370.3:2		CGI.chr9.59	ENSBTAG00000000053	9	14918897	15136983	-	0	FILIP1	154.835	0.109008	0.281973	0.386589	0.69906	1	139.938	136.824	1.09168e-05
chr12	86604529	0.1902	0.3477	-0.1575	0.0193	-8.16	0.04627	0.05336	3.337e-16	1.072e-12	0.9986	LAMP1		NM_001075124.2:9		CGI.chr12.857	ENSBTAG00000010242	12	86593181	86605278	+	0	LAMP1	9326.17	0.0927758	0.081754	1.13482	0.256453	1	9485.76	9060.5	0.000110285
chr23	50625300	0.2932	0.4284	-0.1353	0.01658	-8.16	0.2611	0.3507	3.347e-16	1.072e-12	0.9833	NQO2			NM_001034323.2:4;XM_024983483.1:4;XM_015459995.2:4;XM_015459996.2:4;XM_005223857.4:4;XM_005223858.4:4;XM_005223859.4:4;XM_024983485.1:4;XM_024983484.1:4		ENSBTAG00000000786	23	50621891	50632743	-	0	NQO2	83.0253	0.525956	0.272783	1.92811	0.0538411	1	81.4968	71.9389	5.65584e-05
chr12	86604390	0.1902	0.3477	-0.1575	0.0193	-8.16	0.04609	0.05336	3.35e-16	1.072e-12	0.9986	LAMP1			NM_001075124.2:8	CGI.chr12.857	ENSBTAG00000010242	12	86593181	86605278	+	0	LAMP1	9326.17	0.0927758	0.081754	1.13482	0.256453	1	9485.76	9060.5	0.000110285
chr29	43914151	0.4586	0.2859	0.1726	0.02116	8.159	0.03755	0.03331	3.373e-16	1.076e-12	0.9997	OVOL1;LOC112444850		XR_003033219.1:2;XR_003033220.1:3	NM_001081521.1:1;XM_015461267.2:1	CGI.chr29.529	ENSBTAG00000012656	29	43908692	43919733	+	0	OVOL1	550.214	0.0230081	0.0866939	0.265395	0.790705	1	547.19	541.502	2.4325e-05
chr20	71042418	0.4929	0.3573	0.1357	0.01675	8.097	0.04689	0.05026	5.624e-16	1.717e-12	0.9833	LPCAT1			NM_001206811.1:12;XM_024981412.1:12;XM_024981414.1:14;XM_024981413.1:13		ENSBTAG00000000944	20	71006061	71048066	+	0	LPCAT1	2649.02	0.0788753	0.163782	0.481587	0.630099	1	2661.83	2549.47	2.33872e-05
chr12	86604330	0.1902	0.3477	-0.1575	0.01945	-8.097	0.0443	0.04878	5.628e-16	1.717e-12	0.9984	LAMP1			NM_001075124.2:8	CGI.chr12.857	ENSBTAG00000010242	12	86593181	86605278	+	0	LAMP1	9326.17	0.0927758	0.081754	1.13482	0.256453	1	9485.76	9060.5	0.000110285
chr10	85800423	0.319	0.45	-0.131	0.0162	-8.09	0.3043	0.3758	5.974e-16	1.809e-12	0.9723	LTBP2			XM_015473221.1:13;XM_024997272.1:13;XM_024997271.1:13;NM_174385.2:13	CGI.chr10.888	ENSBTAG00000021957	10	85791016	85898441	-	0	LTBP2	231.934	-0.0246861	0.211652	-0.116636	0.907149	1	221.015	227.771	-4.38457e-06
chr12	86604373	0.1902	0.3477	-0.1575	0.01952	-8.067	0.03967	0.04724	7.206e-16	2.148e-12	0.9984	LAMP1			NM_001075124.2:8	CGI.chr12.857	ENSBTAG00000010242	12	86593181	86605278	+	0	LAMP1	9326.17	0.0927758	0.081754	1.13482	0.256453	1	9485.76	9060.5	0.000110285
chr12	86604492	0.1902	0.3477	-0.1575	0.01955	-8.056	0.05929	0.0409	7.869e-16	2.319e-12	0.9984	LAMP1		NM_001075124.2:9		CGI.chr12.857	ENSBTAG00000010242	12	86593181	86605278	+	0	LAMP1	9326.17	0.0927758	0.081754	1.13482	0.256453	1	9485.76	9060.5	0.000110285
chr18	13412177	0.4991	0.3633	0.1358	0.01686	8.052	0.07036	0.03519	8.129e-16	2.387e-12	0.9831	BANP			XM_024978176.1:4;XM_024978177.1:4;XM_024978179.1:4;NM_001075620.1:4;XM_024978178.1:4;XM_024978180.1:4;XM_024978181.1:4;XM_024978182.1:4		ENSBTAG00000023745	18	13381282	13450245	+	0	BANP	486.124	-0.230793	0.203106	-1.13632	0.255824	1	419.618	464.449	-4.45268e-05
chr12	86604382	0.1902	0.3477	-0.1575	0.01964	-8.018	0.04406	0.04259	1.071e-15	3.109e-12	0.9983	LAMP1			NM_001075124.2:8	CGI.chr12.857	ENSBTAG00000010242	12	86593181	86605278	+	0	LAMP1	9326.17	0.0927758	0.081754	1.13482	0.256453	1	9485.76	9060.5	0.000110285
chr12	86604328	0.1902	0.3477	-0.1575	0.01967	-8.006	0.03882	0.0425	1.186e-15	3.407e-12	0.9983	LAMP1			NM_001075124.2:8	CGI.chr12.857	ENSBTAG00000010242	12	86593181	86605278	+	0	LAMP1	9326.17	0.0927758	0.081754	1.13482	0.256453	1	9485.76	9060.5	0.000110285
chr20	71042422	0.4929	0.3573	0.1357	0.01695	8.004	0.04635	0.04185	1.205e-15	3.446e-12	0.9823	LPCAT1			NM_001206811.1:12;XM_024981412.1:12;XM_024981414.1:14;XM_024981413.1:13		ENSBTAG00000000944	20	71006061	71048066	+	0	LPCAT1	2649.02	0.0788753	0.163782	0.481587	0.630099	1	2661.83	2549.47	2.33872e-05
chr6	116020066	0.4681	0.305	0.163	0.0204	7.994	0.1147	0.09511	1.309e-15	3.704e-12	0.999					CGI.chr6.836	ENSBTAG00000009744	6	116021090	116168611	-	1024	FAM193A	1187.28	-0.027574	0.0639652	-0.431079	0.666411	1	1159.48	1172.26	-5.35019e-05
chr12	86604472	0.1902	0.3477	-0.1575	0.01975	-7.974	0.0413	0.03953	1.532e-15	4.273e-12	0.9982	LAMP1		NM_001075124.2:9		CGI.chr12.857	ENSBTAG00000010242	12	86593181	86605278	+	0	LAMP1	9326.17	0.0927758	0.081754	1.13482	0.256453	1	9485.76	9060.5	0.000110285
chr9	14937216	0.3829	0.217	0.1659	0.02084	7.962	0.1414	0.05593	1.693e-15	4.626e-12	0.9992	FILIP1		XM_005210667.4:3;XM_024996550.1:3;XM_005210666.4:3;NM_001192362.1:2;XM_010808369.3:2;XM_010808370.3:2		CGI.chr9.59	ENSBTAG00000000053	9	14918897	15136983	-	0	FILIP1	154.835	0.109008	0.281973	0.386589	0.69906	1	139.938	136.824	1.09168e-05
chr18	13412199	0.4991	0.3633	0.1358	0.01705	7.962	0.05174	0.0371	1.694e-15	4.626e-12	0.9821	BANP			XM_024978176.1:4;XM_024978177.1:4;XM_024978179.1:4;NM_001075620.1:4;XM_024978178.1:4;XM_024978180.1:4;XM_024978181.1:4;XM_024978182.1:4		ENSBTAG00000023745	18	13381282	13450245	+	0	BANP	486.124	-0.230793	0.203106	-1.13632	0.255824	1	419.618	464.449	-4.45268e-05
chr18	13412110	0.4986	0.3624	0.1362	0.01719	7.924	0.05715	0.0912	2.292e-15	6.111e-12	0.9824	BANP			XM_024978176.1:4;XM_024978177.1:4;XM_024978179.1:4;NM_001075620.1:4;XM_024978178.1:4;XM_024978180.1:4;XM_024978181.1:4;XM_024978182.1:4		ENSBTAG00000023745	18	13381282	13450245	+	0	BANP	486.124	-0.230793	0.203106	-1.13632	0.255824	1	419.618	464.449	-4.45268e-05
chr17	17738314	0.2884	0.5183	-0.2299	0.02903	-7.92	0.04828	0.0543	2.378e-15	6.318e-12	1	MAML3			XM_015475390.2:1;XM_003587128.5:1;XM_024977576.1:1		ENSBTAG00000011373	17	17836576	18018432	+	98262	MAML3	513.029	0.0248318	0.0843718	0.294314	0.768518	1	519.811	515.536	2.77163e-05
chr17	17738142	0.2884	0.5183	-0.2299	0.02904	-7.917	0.06086	0.04404	2.437e-15	6.454e-12	1	MAML3			XM_015475390.2:1;XM_003587128.5:1;XM_024977576.1:1		ENSBTAG00000011373	17	17836576	18018432	+	98434	MAML3	513.029	0.0248318	0.0843718	0.294314	0.768518	1	519.811	515.536	2.77163e-05
chr17	17738190	0.2884	0.5183	-0.2299	0.02906	-7.913	0.0404	0.05328	2.507e-15	6.616e-12	1	MAML3			XM_015475390.2:1;XM_003587128.5:1;XM_024977576.1:1		ENSBTAG00000011373	17	17836576	18018432	+	98386	MAML3	513.029	0.0248318	0.0843718	0.294314	0.768518	1	519.811	515.536	2.77163e-05
chr29	43123531	0.4928	0.3278	0.1649	0.02085	7.91	0.05053	0.08652	2.576e-15	6.775e-12	0.9991	ATG2A		NM_001205966.1:12;XM_024987175.1:12;XM_010821169.3:12		CGI.chr29.457	ENSBTAG00000007058	29	43117320	43138368	-	0	ATG2A	1160.29	-0.0837231	0.147433	-0.567871	0.570123	1	1167.81	1206.85	-3.06315e-05
chr18	13412189	0.4991	0.3633	0.1358	0.01717	7.909	0.04431	0.03489	2.596e-15	6.805e-12	0.9814	BANP			XM_024978176.1:4;XM_024978177.1:4;XM_024978179.1:4;NM_001075620.1:4;XM_024978178.1:4;XM_024978180.1:4;XM_024978181.1:4;XM_024978182.1:4		ENSBTAG00000023745	18	13381282	13450245	+	0	BANP	486.124	-0.230793	0.203106	-1.13632	0.255824	1	419.618	464.449	-4.45268e-05
chr21	68691993	0.4254	0.28	0.1455	0.0184	7.906	0.04916	0.08337	2.663e-15	6.958e-12	0.9933	KIF26A			XM_024982195.1:5	CGI.chr21.1000	ENSBTAG00000021904	21	68658628	68701100	+	0	KIF26A	757.678	-0.268232	0.275071	-0.975138	0.329492	1	665.872	780.917	-2.82399e-05
chr20	71042424	0.4929	0.3573	0.1357	0.01716	7.903	0.03957	0.03605	2.713e-15	7.063e-12	0.9811	LPCAT1			NM_001206811.1:12;XM_024981412.1:12;XM_024981414.1:14;XM_024981413.1:13		ENSBTAG00000000944	20	71006061	71048066	+	0	LPCAT1	2649.02	0.0788753	0.163782	0.481587	0.630099	1	2661.83	2549.47	2.33872e-05
chr17	17738220	0.2884	0.5183	-0.2299	0.02924	-7.863	0.05703	0.03689	3.752e-15	9.61e-12	1	MAML3			XM_015475390.2:1;XM_003587128.5:1;XM_024977576.1:1		ENSBTAG00000011373	17	17836576	18018432	+	98356	MAML3	513.029	0.0248318	0.0843718	0.294314	0.768518	1	519.811	515.536	2.77163e-05
chr17	17738179	0.2884	0.5183	-0.2299	0.02929	-7.85	0.04335	0.0421	4.176e-15	1.066e-11	1	MAML3			XM_015475390.2:1;XM_003587128.5:1;XM_024977576.1:1		ENSBTAG00000011373	17	17836576	18018432	+	98397	MAML3	513.029	0.0248318	0.0843718	0.294314	0.768518	1	519.811	515.536	2.77163e-05
chr17	17738295	0.2884	0.5183	-0.2299	0.0293	-7.846	0.04158	0.04566	4.285e-15	1.087e-11	1	MAML3			XM_015475390.2:1;XM_003587128.5:1;XM_024977576.1:1		ENSBTAG00000011373	17	17836576	18018432	+	98281	MAML3	513.029	0.0248318	0.0843718	0.294314	0.768518	1	519.811	515.536	2.77163e-05
chr23	15827214	0.3368	0.48	-0.1432	0.01828	-7.837	0.2639	0.9895	4.622e-15	1.168e-11	0.991	H2B					ENSBTAG00000051116	23	15831093	15865906	-	3879	C6orf132	158.318	0.082789	0.289008	0.286459	0.774526	1	150.128	140.354	7.89278e-06
chr17	17738223	0.2884	0.5183	-0.2299	0.02935	-7.834	0.03929	0.04086	4.734e-15	1.193e-11	1	MAML3			XM_015475390.2:1;XM_003587128.5:1;XM_024977576.1:1		ENSBTAG00000011373	17	17836576	18018432	+	98353	MAML3	513.029	0.0248318	0.0843718	0.294314	0.768518	1	519.811	515.536	2.77163e-05
chr13	57518178	0.1915	0.06446	0.1271	0.01622	7.833	0.03999	0.07363	4.759e-15	1.195e-11	0.9525	GNAS;LOC112449315		XM_025001155.1:5;XM_025001154.1:5;XM_025001156.1:3;XM_025001157.1:3	NM_001271771.1:12;XM_025000301.1:2;XM_025000302.1:3;XM_025000303.1:2	CGI.chr13.582	ENSBTAG00000047223	13	57465319	57532635	-	0	GNAS	494.702	0.0768621	0.238078	0.322844	0.746813	1	491.522	467.782	1.07921e-05
chr13	57518156	0.1915	0.06446	0.1271	0.01626	7.818	0.04593	0.05989	5.347e-15	1.33e-11	0.9522	GNAS;LOC112449315		XM_025001155.1:5;XM_025001154.1:5;XM_025001156.1:3;XM_025001157.1:3	NM_001271771.1:12;XM_025000301.1:2;XM_025000302.1:3;XM_025000303.1:2	CGI.chr13.582	ENSBTAG00000047223	13	57465319	57532635	-	0	GNAS	494.702	0.0768621	0.238078	0.322844	0.746813	1	491.522	467.782	1.07921e-05
chr6	117384545	0.5039	0.3278	0.1761	0.02252	7.818	0.1261	0.1326	5.385e-15	1.335e-11	0.9996	IDUA;SLC26A1		XM_002688445.5:2	XM_010806365.3:12;XM_010806363.2:12;XM_010806364.3:11;XM_002688446.4:12;XM_010806367.3:11	CGI.chr6.1073	ENSBTAG00000007002	6	117374269	117388382	-	0	IDUA	380.144	0.0194742	0.243788	0.0798816	0.936331	1	371.248	369.11	2.60781e-06
chr21	68691986	0.4254	0.28	0.1455	0.01862	7.814	0.06142	0.06115	5.534e-15	1.368e-11	0.9927	KIF26A			XM_024982195.1:5	CGI.chr21.1000	ENSBTAG00000021904	21	68658628	68701100	+	0	KIF26A	757.678	-0.268232	0.275071	-0.975138	0.329492	1	665.872	780.917	-2.82399e-05
chr1	88381298	0.4619	0.2933	0.1685	0.02158	7.81	0.04725	0.05244	5.702e-15	1.405e-11	0.9993	KCNMB2;PPP2R3B			XM_010801350.3:4;XM_010801353.3:4;NM_001080300.1:4;XM_005201658.4:4;XM_024990375.1:4;XM_024995405.1:11;XM_024995403.1:11;XM_024995404.1:11		ENSBTAG00000052803	1	88367543	88407508	-	0	ENSBTAG00000052803	133.068	-0.141807	0.17577	-0.806777	0.419795	1	129.772	135.307	-3.65131e-05
chr25	41133462	0.3251	0.4583	-0.1332	0.01706	-7.809	0.03735	0.05817	5.781e-15	1.418e-11	0.9742	MAD1L1			NM_001102044.1:13;XM_024984863.1:13;XM_024984865.1:12;XM_024984862.1:13;XM_024984866.1:8;XM_015460465.2:5;XM_024984867.1:5	CGI.chr25.1542	ENSBTAG00000002474	25	40984696	41222673	+	0	MAD1L1	815.488	-0.00716589	0.0747639	-0.0958469	0.923642	1	824.18	828.679	-1.01829e-05
chr3	102603762	0.5646	0.378	0.1866	0.02392	7.803	0.04927	0.05317	6.049e-15	1.467e-11	0.9999	SZT2		XM_002686517.6:57;XM_010803760.3:57			ENSBTAG00000005580	3	102576578	102603276	-	-487	SZT2	1179.33	0.0455801	0.157578	0.289254	0.772387	1	1188.96	1170.34	1.4599e-05
chr26	14408645	0.4506	0.2992	0.1513	0.01942	7.794	0.03777	0.08538	6.493e-15	1.565e-11	0.9959	CYP26C1		XM_015460686.2:5		CGI.chr26.56	ENSBTAG00000039973	26	14403427	14411376	+	0	CYP26C1	16.2226	0.0478284	0.489622	0.0976844	0.922183	1	15.6926	15.6087	1.59541e-06
chr13	57518219	0.1915	0.06446	0.1271	0.01634	7.776	0.03406	0.07147	7.458e-15	1.782e-11	0.9513	GNAS;LOC112449315		XM_025001155.1:5;XM_025001154.1:5;XM_025001156.1:3;XM_025001157.1:3	NM_001271771.1:12;XM_025000301.1:2;XM_025000302.1:3;XM_025000303.1:2	CGI.chr13.582	ENSBTAG00000047223	13	57465319	57532635	-	0	GNAS	494.702	0.0768621	0.238078	0.322844	0.746813	1	491.522	467.782	1.07921e-05
chr13	57518192	0.1915	0.06446	0.1271	0.01635	7.775	0.03921	0.06279	7.549e-15	1.792e-11	0.9513	GNAS;LOC112449315		XM_025001155.1:5;XM_025001154.1:5;XM_025001156.1:3;XM_025001157.1:3	NM_001271771.1:12;XM_025000301.1:2;XM_025000302.1:3;XM_025000303.1:2	CGI.chr13.582	ENSBTAG00000047223	13	57465319	57532635	-	0	GNAS	494.702	0.0768621	0.238078	0.322844	0.746813	1	491.522	467.782	1.07921e-05
chr11	103417049	0.4624	0.2556	0.2067	0.0266	7.773	0.09647	0.1356	7.676e-15	1.811e-11	1	CAMSAP1			NM_001192096.1:14;XM_024998404.1:15;XM_010810395.3:15;XM_010810399.3:14;XM_024998405.1:15;XM_024998406.1:14;XM_024998407.1:14	CGI.chr11.1190	ENSBTAG00000006008	11	103394880	103437809	-	0	CAMSAP1	7869	0.0184637	0.0867346	0.212876	0.831424	1	7885.87	7821.24	1.95022e-05
chr13	57518225	0.1915	0.06446	0.1271	0.01637	7.762	0.04748	0.04482	8.347e-15	1.946e-11	0.951	GNAS;LOC112449315		XM_025001155.1:5;XM_025001154.1:5;XM_025001156.1:3;XM_025001157.1:3	NM_001271771.1:12;XM_025000301.1:2;XM_025000302.1:3;XM_025000303.1:2	CGI.chr13.582	ENSBTAG00000047223	13	57465319	57532635	-	0	GNAS	494.702	0.0768621	0.238078	0.322844	0.746813	1	491.522	467.782	1.07921e-05
chr13	57518237	0.1915	0.06446	0.1271	0.01638	7.761	0.04788	0.04372	8.431e-15	1.955e-11	0.951	GNAS;LOC112449315		XM_025001155.1:5;XM_025001154.1:5;XM_025001156.1:3;XM_025001157.1:3	NM_001271771.1:12;XM_025000301.1:2;XM_025000302.1:3;XM_025000303.1:2	CGI.chr13.582	ENSBTAG00000047223	13	57465319	57532635	-	0	GNAS	494.702	0.0768621	0.238078	0.322844	0.746813	1	491.522	467.782	1.07921e-05
chr5	109191113	0.4422	0.2512	0.1909	0.02465	7.745	0.07087	0.1364	9.541e-15	2.179e-11	0.9999	MICAL3			XM_024992773.1:15;XM_024992775.1:14;XM_024992776.1:14;XM_024992774.1:14;XM_024992778.1:14;XM_024992781.1:13;XM_024992780.1:13;XM_024992772.1:15;XM_024992777.1:15;XM_024992779.1:15;XM_024992782.1:15;XM_024992783.1:15;XM_010805720.3:15;XM_010805721.3:15;XM_024992784.1:13	CGI.chr5.884	ENSBTAG00000048271	5	109160002	109274608	-	0	MICAL3	4659.07	-0.210966	0.134682	-1.56641	0.117253	1	4503.69	4968.37	-9.25076e-05
chr13	57518189	0.1915	0.06446	0.1271	0.01642	7.739	0.03895	0.05556	1.003e-14	2.285e-11	0.9505	GNAS;LOC112449315		XM_025001155.1:5;XM_025001154.1:5;XM_025001156.1:3;XM_025001157.1:3	NM_001271771.1:12;XM_025000301.1:2;XM_025000302.1:3;XM_025000303.1:2	CGI.chr13.582	ENSBTAG00000047223	13	57465319	57532635	-	0	GNAS	494.702	0.0768621	0.238078	0.322844	0.746813	1	491.522	467.782	1.07921e-05
chr8	75895853	0.5156	0.3127	0.2029	0.02625	7.73	0.07405	0.06143	1.074e-14	2.432e-11	1	ENHO		NM_001163653.1:1			ENSBTAG00000008538	8	75826095	75895209	+	-645	DNAI1	1099.97	0.144408	0.208248	0.693442	0.488032	1	1099.36	1016.57	2.64964e-05
chr13	57518222	0.1915	0.06446	0.1271	0.01645	7.725	0.04212	0.0469	1.116e-14	2.505e-11	0.9502	GNAS;LOC112449315		XM_025001155.1:5;XM_025001154.1:5;XM_025001156.1:3;XM_025001157.1:3	NM_001271771.1:12;XM_025000301.1:2;XM_025000302.1:3;XM_025000303.1:2	CGI.chr13.582	ENSBTAG00000047223	13	57465319	57532635	-	0	GNAS	494.702	0.0768621	0.238078	0.322844	0.746813	1	491.522	467.782	1.07921e-05
chr26	14408525	0.4506	0.2992	0.1513	0.01968	7.689	0.04762	0.06819	1.484e-14	3.226e-11	0.9954	CYP26C1		XM_015460686.2:5		CGI.chr26.56	ENSBTAG00000039973	26	14403427	14411376	+	0	CYP26C1	16.2226	0.0478284	0.489622	0.0976844	0.922183	1	15.6926	15.6087	1.59541e-06
chr21	68268604	0.3641	0.1863	0.1778	0.02314	7.683	0.05955	0.07632	1.549e-14	3.343e-11	0.9996	KLC1			XM_024981693.1:3;XM_024981703.1:3;XM_024981701.1:3;XM_010817229.2:3;NM_001098915.1:3;XM_005222169.4:4;XM_024981702.1:4;XM_024981694.1:3;XM_024981692.1:3;XM_010817230.2:3;XM_010817232.3:3;XM_024981699.1:3;XM_024981696.1:3;XM_010817231.2:3;XM_024981690.1:3;XM_010817233.2:3;XM_024981691.1:3;XM_010817234.2:3;XM_024981698.1:3;XM_024981695.1:3;XR_814214.2:3;XR_001494604.2:3;XR_814213.2:3;XM_024981700.1…	CGI.chr21.945	ENSBTAG00000017299	21	68243677	68304998	+	0	KLC1	1326.54	-0.12605	0.111441	-1.13109	0.258018	1	1282.63	1357.72	-8.06906e-05
chr8	75895913	0.5276	0.3283	0.1993	0.02594	7.683	0.05676	0.09139	1.555e-14	3.347e-11	0.9999	ENHO		NM_001163653.1:1			ENSBTAG00000008538	8	75826095	75895209	+	-705	DNAI1	1099.97	0.144408	0.208248	0.693442	0.488032	1	1099.36	1016.57	2.64964e-05
chr21	68692041	0.4254	0.28	0.1455	0.01895	7.678	0.05955	0.05348	1.611e-14	3.448e-11	0.9918	KIF26A			XM_024982195.1:5	CGI.chr21.1000	ENSBTAG00000021904	21	68658628	68701100	+	0	KIF26A	757.678	-0.268232	0.275071	-0.975138	0.329492	1	665.872	780.917	-2.82399e-05
chrX	41852263	0.0405	0.1695	-0.129	0.01684	-7.661	0.04696	0.05649	1.848e-14	3.87e-11	0.9576						ENSBTAG00000011277	X	42168527	42169311	+	316264	FAM133A	0.360527	-1.70835	3.57577	-0.477758	0.632823	1	0.364319	0.36622	-1.36491e-06
chr8	112157855	0.2529	0.3889	-0.1359	0.0178	-7.639	0.04993	0.08507	2.197e-14	4.469e-11	0.9783	PXDN		XM_010800841.3:17;XM_010800842.3:16;XM_010800843.3:16;XM_024996374.1:10		CGI.chr8.1014	ENSBTAG00000050986	8	112103039	112167792	+	0	PXDN	368.048	-0.168134	0.285518	-0.588874	0.555946	1	331.468	348.81	-1.64254e-05
chr8	112157959	0.2529	0.3889	-0.1359	0.0178	-7.637	0.05287	0.08376	2.216e-14	4.496e-11	0.9783	PXDN		XM_010800841.3:17;XM_010800842.3:16;XM_010800843.3:16;XM_024996374.1:10		CGI.chr8.1014	ENSBTAG00000050986	8	112103039	112167792	+	0	PXDN	368.048	-0.168134	0.285518	-0.588874	0.555946	1	331.468	348.81	-1.64254e-05
chr8	75895803	0.5156	0.3127	0.2029	0.02658	7.635	0.06094	0.06022	2.257e-14	4.568e-11	0.9999	ENHO		NM_001163653.1:1			ENSBTAG00000008538	8	75826095	75895209	+	-595	DNAI1	1099.97	0.144408	0.208248	0.693442	0.488032	1	1099.36	1016.57	2.64964e-05
chr26	14408564	0.4506	0.2992	0.1513	0.01982	7.633	0.03171	0.07715	2.292e-14	4.625e-11	0.9952	CYP26C1		XM_015460686.2:5		CGI.chr26.56	ENSBTAG00000039973	26	14403427	14411376	+	0	CYP26C1	16.2226	0.0478284	0.489622	0.0976844	0.922183	1	15.6926	15.6087	1.59541e-06
chr18	50984362	0.4903	0.3374	0.1529	0.02003	7.633	0.3646	0.1422	2.302e-14	4.635e-11	0.9959	CIC			XM_005219391.4:3;XM_005219388.4:3;XM_005219390.4:3;XM_005219389.4:3;XM_015458193.2:3		ENSBTAG00000019785	18	50982244	51009752	-	0	CIC	1500.9	0.0472693	0.0787352	0.600358	0.548268	1	1520.54	1482.43	6.05746e-05
chr3	102603805	0.5553	0.3853	0.1701	0.02229	7.631	0.06138	0.06426	2.333e-14	4.684e-11	0.9992	SZT2		XM_002686517.6:57;XM_010803760.3:57			ENSBTAG00000005580	3	102576578	102603276	-	-530	SZT2	1179.33	0.0455801	0.157578	0.289254	0.772387	1	1188.96	1170.34	1.4599e-05
chr29	43123511	0.4928	0.3278	0.1649	0.02163	7.626	0.03534	0.0705	2.413e-14	4.82e-11	0.9987	ATG2A		NM_001205966.1:12;XM_024987175.1:12;XM_010821169.3:12		CGI.chr29.457	ENSBTAG00000007058	29	43117320	43138368	-	0	ATG2A	1160.29	-0.0837231	0.147433	-0.567871	0.570123	1	1167.81	1206.85	-3.06315e-05
chr29	43123466	0.4928	0.3278	0.1649	0.02164	7.621	0.03833	0.06866	2.524e-14	5.004e-11	0.9987	ATG2A		NM_001205966.1:12;XM_024987175.1:12;XM_010821169.3:12		CGI.chr29.457	ENSBTAG00000007058	29	43117320	43138368	-	0	ATG2A	1160.29	-0.0837231	0.147433	-0.567871	0.570123	1	1167.81	1206.85	-3.06315e-05
chr8	112157957	0.2529	0.3889	-0.1359	0.01784	-7.619	0.04229	0.08829	2.563e-14	5.069e-11	0.978	PXDN		XM_010800841.3:17;XM_010800842.3:16;XM_010800843.3:16;XM_024996374.1:10		CGI.chr8.1014	ENSBTAG00000050986	8	112103039	112167792	+	0	PXDN	368.048	-0.168134	0.285518	-0.588874	0.555946	1	331.468	348.81	-1.64254e-05
chr8	112157951	0.2529	0.3889	-0.1359	0.01785	-7.614	0.04209	0.08799	2.66e-14	5.233e-11	0.9779	PXDN		XM_010800841.3:17;XM_010800842.3:16;XM_010800843.3:16;XM_024996374.1:10		CGI.chr8.1014	ENSBTAG00000050986	8	112103039	112167792	+	0	PXDN	368.048	-0.168134	0.285518	-0.588874	0.555946	1	331.468	348.81	-1.64254e-05
chr29	43123489	0.4928	0.3278	0.1649	0.02167	7.611	0.03308	0.07118	2.716e-14	5.33e-11	0.9986	ATG2A		NM_001205966.1:12;XM_024987175.1:12;XM_010821169.3:12		CGI.chr29.457	ENSBTAG00000007058	29	43117320	43138368	-	0	ATG2A	1160.29	-0.0837231	0.147433	-0.567871	0.570123	1	1167.81	1206.85	-3.06315e-05
chr11	101765634	0.4538	0.3112	0.1426	0.01876	7.602	0.9895	0.5118	2.925e-14	5.697e-11	0.9885	RAPGEF1			XM_024998678.1:26;XM_024998680.1:26;XM_024998679.1:26;XM_024998697.1:23;XM_024998682.1:26;XM_024998685.1:26;XM_024998698.1:22;XM_024998674.1:26;NM_001205872.1:23;XM_024998686.1:26;XM_024998681.1:26;XM_015473639.2:23;XM_024998675.1:26		ENSBTAG00000020791	11	101696992	101834040	-	0	RAPGEF1	1617.5	0.0372439	0.106406	0.350017	0.726326	1	1613.29	1573.95	2.6148e-05
chr29	43123437	0.4928	0.3278	0.1649	0.0217	7.6	0.03738	0.06742	2.956e-14	5.744e-11	0.9986	ATG2A		NM_001205966.1:12;XM_024987175.1:12;XM_010821169.3:12		CGI.chr29.457	ENSBTAG00000007058	29	43117320	43138368	-	0	ATG2A	1160.29	-0.0837231	0.147433	-0.567871	0.570123	1	1167.81	1206.85	-3.06315e-05
chr21	68691995	0.4254	0.28	0.1455	0.01915	7.598	0.0441	0.06069	3.005e-14	5.809e-11	0.9912	KIF26A			XM_024982195.1:5	CGI.chr21.1000	ENSBTAG00000021904	21	68658628	68701100	+	0	KIF26A	757.678	-0.268232	0.275071	-0.975138	0.329492	1	665.872	780.917	-2.82399e-05
chr16	51931586	0.4395	0.1985	0.2409	0.03172	7.595	0.0863	0.07869	3.087e-14	5.925e-11	1	AGMAT			XM_010813452.3:1		ENSBTAG00000039662	16	51881398	51918806	-	-12781	ENSBTAG00000039662	8054.52	-0.0188289	0.113396	-0.166045	0.868121	1	7927.94	7967.46	-1.16409e-05
chr8	75895801	0.5156	0.3127	0.2029	0.02676	7.583	0.05904	0.05441	3.388e-14	6.454e-11	0.9999	ENHO		NM_001163653.1:1			ENSBTAG00000008538	8	75826095	75895209	+	-593	DNAI1	1099.97	0.144408	0.208248	0.693442	0.488032	1	1099.36	1016.57	2.64964e-05
chr14	3517183	0.2608	0.4186	-0.1577	0.02081	-7.58	0.07981	0.157	3.451e-14	6.558e-11	0.9972	TRAPPC9			XM_025001629.1:22;XM_010811858.2:21;XM_005215216.3:21;XM_010811856.2:22;NM_001037474.3:20;XM_025001630.1:22		ENSBTAG00000013955	14	3200371	3587738	+	0	TRAPPC9	643.425	-0.0445834	0.100868	-0.441995	0.658493	1	637.243	649.102	-3.48289e-05
chr29	43123534	0.4928	0.3278	0.1649	0.02177	7.575	0.04584	0.05867	3.604e-14	6.8e-11	0.9986	ATG2A		NM_001205966.1:12;XM_024987175.1:12;XM_010821169.3:12		CGI.chr29.457	ENSBTAG00000007058	29	43117320	43138368	-	0	ATG2A	1160.29	-0.0837231	0.147433	-0.567871	0.570123	1	1167.81	1206.85	-3.06315e-05
chr26	14408639	0.4506	0.2992	0.1513	0.02002	7.56	0.03118	0.07152	4.016e-14	7.469e-11	0.9948	CYP26C1		XM_015460686.2:5		CGI.chr26.56	ENSBTAG00000039973	26	14403427	14411376	+	0	CYP26C1	16.2226	0.0478284	0.489622	0.0976844	0.922183	1	15.6926	15.6087	1.59541e-06
chr3	102603749	0.5646	0.378	0.1866	0.02469	7.56	0.04968	0.03622	4.046e-14	7.506e-11	0.9998	SZT2		XM_002686517.6:57;XM_010803760.3:57			ENSBTAG00000005580	3	102576578	102603276	-	-474	SZT2	1179.33	0.0455801	0.157578	0.289254	0.772387	1	1188.96	1170.34	1.4599e-05
chr29	43123448	0.4928	0.3278	0.1649	0.02182	7.558	0.0385	0.06164	4.103e-14	7.562e-11	0.9985	ATG2A		NM_001205966.1:12;XM_024987175.1:12;XM_010821169.3:12		CGI.chr29.457	ENSBTAG00000007058	29	43117320	43138368	-	0	ATG2A	1160.29	-0.0837231	0.147433	-0.567871	0.570123	1	1167.81	1206.85	-3.06315e-05
chr6	116020064	0.4681	0.305	0.163	0.02158	7.556	0.07719	0.04482	4.167e-14	7.658e-11	0.9983					CGI.chr6.836	ENSBTAG00000009744	6	116021090	116168611	-	1026	FAM193A	1187.28	-0.027574	0.0639652	-0.431079	0.666411	1	1159.48	1172.26	-5.35019e-05
chr3	102603719	0.5646	0.378	0.1866	0.02471	7.554	0.04369	0.04018	4.227e-14	7.751e-11	0.9998	SZT2			XM_002686517.6:56;XM_010803760.3:56		ENSBTAG00000005580	3	102576578	102603276	-	-444	SZT2	1179.33	0.0455801	0.157578	0.289254	0.772387	1	1188.96	1170.34	1.4599e-05
chr29	43123555	0.4928	0.3278	0.1649	0.02184	7.553	0.03366	0.06547	4.25e-14	7.774e-11	0.9985	ATG2A			NM_001205966.1:12;XM_024987175.1:12;XM_010821169.3:12	CGI.chr29.457	ENSBTAG00000007058	29	43117320	43138368	-	0	ATG2A	1160.29	-0.0837231	0.147433	-0.567871	0.570123	1	1167.81	1206.85	-3.06315e-05
chr29	43123477	0.4928	0.3278	0.1649	0.02184	7.553	0.03644	0.06369	4.27e-14	7.793e-11	0.9985	ATG2A		NM_001205966.1:12;XM_024987175.1:12;XM_010821169.3:12		CGI.chr29.457	ENSBTAG00000007058	29	43117320	43138368	-	0	ATG2A	1160.29	-0.0837231	0.147433	-0.567871	0.570123	1	1167.81	1206.85	-3.06315e-05
chrX	41852318	0.0405	0.1695	-0.129	0.0171	-7.546	0.04831	0.1304	4.495e-14	8.165e-11	0.9552						ENSBTAG00000011277	X	42168527	42169311	+	316209	FAM133A	0.360527	-1.70835	3.57577	-0.477758	0.632823	1	0.364319	0.36622	-1.36491e-06
chr8	75895877	0.5156	0.3127	0.2029	0.0269	7.543	0.0492	0.05621	4.606e-14	8.313e-11	0.9999	ENHO		NM_001163653.1:1			ENSBTAG00000008538	8	75826095	75895209	+	-669	DNAI1	1099.97	0.144408	0.208248	0.693442	0.488032	1	1099.36	1016.57	2.64964e-05
chr9	14937067	0.3829	0.217	0.1659	0.022	7.543	0.07411	0.07208	4.608e-14	8.313e-11	0.9986	FILIP1		XM_005210667.4:3;XM_024996550.1:3;XM_005210666.4:3;NM_001192362.1:2;XM_010808369.3:2;XM_010808370.3:2		CGI.chr9.59	ENSBTAG00000000053	9	14918897	15136983	-	0	FILIP1	154.835	0.109008	0.281973	0.386589	0.69906	1	139.938	136.824	1.09168e-05
chr8	75895862	0.5156	0.3127	0.2029	0.02691	7.541	0.05209	0.05389	4.655e-14	8.377e-11	0.9999	ENHO		NM_001163653.1:1			ENSBTAG00000008538	8	75826095	75895209	+	-654	DNAI1	1099.97	0.144408	0.208248	0.693442	0.488032	1	1099.36	1016.57	2.64964e-05
chr8	112157890	0.2529	0.3889	-0.1359	0.01803	-7.541	0.05909	0.07263	4.68e-14	8.377e-11	0.9769	PXDN		XM_010800841.3:17;XM_010800842.3:16;XM_010800843.3:16;XM_024996374.1:10		CGI.chr8.1014	ENSBTAG00000050986	8	112103039	112167792	+	0	PXDN	368.048	-0.168134	0.285518	-0.588874	0.555946	1	331.468	348.81	-1.64254e-05
chr18	13412093	0.4986	0.3624	0.1362	0.01806	7.54	0.04422	0.06492	4.685e-14	8.377e-11	0.9775	BANP			XM_024978176.1:4;XM_024978177.1:4;XM_024978179.1:4;NM_001075620.1:4;XM_024978178.1:4;XM_024978180.1:4;XM_024978181.1:4;XM_024978182.1:4		ENSBTAG00000023745	18	13381282	13450245	+	0	BANP	486.124	-0.230793	0.203106	-1.13632	0.255824	1	419.618	464.449	-4.45268e-05
chr8	112157857	0.2529	0.3889	-0.1359	0.01805	-7.53	0.04098	0.08127	5.091e-14	8.977e-11	0.9767	PXDN		XM_010800841.3:17;XM_010800842.3:16;XM_010800843.3:16;XM_024996374.1:10		CGI.chr8.1014	ENSBTAG00000050986	8	112103039	112167792	+	0	PXDN	368.048	-0.168134	0.285518	-0.588874	0.555946	1	331.468	348.81	-1.64254e-05
chr8	75895976	0.5276	0.3283	0.1993	0.0265	7.519	0.07248	0.05759	5.506e-14	9.621e-11	0.9999	ENHO		NM_001163653.1:1			ENSBTAG00000008538	8	75826095	75895209	+	-768	DNAI1	1099.97	0.144408	0.208248	0.693442	0.488032	1	1099.36	1016.57	2.64964e-05
chr6	116020129	0.4681	0.305	0.163	0.02169	7.518	0.05365	0.04586	5.575e-14	9.721e-11	0.9982					CGI.chr6.836	ENSBTAG00000009744	6	116021090	116168611	-	961	FAM193A	1187.28	-0.027574	0.0639652	-0.431079	0.666411	1	1159.48	1172.26	-5.35019e-05
chr26	14408557	0.4506	0.2992	0.1513	0.02015	7.509	0.04158	0.05885	5.947e-14	1.03e-10	0.9946	CYP26C1		XM_015460686.2:5		CGI.chr26.56	ENSBTAG00000039973	26	14403427	14411376	+	0	CYP26C1	16.2226	0.0478284	0.489622	0.0976844	0.922183	1	15.6926	15.6087	1.59541e-06
chr21	68692098	0.4254	0.28	0.1455	0.01938	7.508	0.042	0.05395	5.989e-14	1.035e-10	0.9905	KIF26A		XM_024982195.1:6		CGI.chr21.1000	ENSBTAG00000021904	21	68658628	68701100	+	0	KIF26A	757.678	-0.268232	0.275071	-0.975138	0.329492	1	665.872	780.917	-2.82399e-05
chr22	60530659	0.5125	0.3506	0.1619	0.02159	7.502	0.0405	0.05662	6.302e-14	1.083e-10	0.9979	SLC41A3		XM_024983335.1:10	XM_024983339.1:7;XM_024983333.1:9;XM_024983338.1:9;XM_024983336.1:9;XM_024983337.1:7;XM_024983334.1:9	CGI.chr22.1284	ENSBTAG00000005617	22	60519604	60539566	-	0	SLC41A3	570.474	-0.134223	0.107976	-1.24308	0.213838	1	561.671	597.984	-9.15223e-05
chr23	51200482	0.3442	0.1963	0.1479	0.01972	7.501	0.06069	0.08515	6.32e-14	1.083e-10	0.9924	GMDS			XM_024983737.1:1;XM_024983738.1:1;NM_001080331.1:1		ENSBTAG00000012058	23	51168215	51604000	+	0	GMDS	704.657	-0.115959	0.140079	-0.827816	0.407775	1	667.403	702.688	-4.69961e-05
chr22	60530615	0.5125	0.3506	0.1619	0.02159	7.501	0.04034	0.05575	6.334e-14	1.083e-10	0.9979	SLC41A3		XM_024983335.1:10	XM_024983339.1:7;XM_024983333.1:9;XM_024983338.1:9;XM_024983336.1:9;XM_024983337.1:7;XM_024983334.1:9	CGI.chr22.1284	ENSBTAG00000005617	22	60519604	60539566	-	0	SLC41A3	570.474	-0.134223	0.107976	-1.24308	0.213838	1	561.671	597.984	-9.15223e-05
chr8	112157916	0.2529	0.3889	-0.1359	0.01813	-7.496	0.0368	0.08071	6.593e-14	1.117e-10	0.9762	PXDN		XM_010800841.3:17;XM_010800842.3:16;XM_010800843.3:16;XM_024996374.1:10		CGI.chr8.1014	ENSBTAG00000050986	8	112103039	112167792	+	0	PXDN	368.048	-0.168134	0.285518	-0.588874	0.555946	1	331.468	348.81	-1.64254e-05
chr6	116020139	0.4681	0.305	0.163	0.02175	7.495	0.04804	0.04928	6.65e-14	1.119e-10	0.9981					CGI.chr6.836	ENSBTAG00000009744	6	116021090	116168611	-	951	FAM193A	1187.28	-0.027574	0.0639652	-0.431079	0.666411	1	1159.48	1172.26	-5.35019e-05
chr29	43123528	0.4928	0.3278	0.1649	0.02201	7.493	0.03816	0.05726	6.748e-14	1.134e-10	0.9984	ATG2A		NM_001205966.1:12;XM_024987175.1:12;XM_010821169.3:12		CGI.chr29.457	ENSBTAG00000007058	29	43117320	43138368	-	0	ATG2A	1160.29	-0.0837231	0.147433	-0.567871	0.570123	1	1167.81	1206.85	-3.06315e-05
chr6	116020169	0.4681	0.305	0.163	0.02177	7.489	0.05127	0.03911	6.937e-14	1.163e-10	0.9981					CGI.chr6.836	ENSBTAG00000009744	6	116021090	116168611	-	921	FAM193A	1187.28	-0.027574	0.0639652	-0.431079	0.666411	1	1159.48	1172.26	-5.35019e-05
chr6	116020143	0.4681	0.305	0.163	0.02177	7.488	0.0495	0.04334	7.017e-14	1.169e-10	0.9981					CGI.chr6.836	ENSBTAG00000009744	6	116021090	116168611	-	947	FAM193A	1187.28	-0.027574	0.0639652	-0.431079	0.666411	1	1159.48	1172.26	-5.35019e-05
chr15	80514949	0.3785	0.2239	0.1546	0.02065	7.487	0.05164	0.07308	7.021e-14	1.169e-10	0.9959	TNKS1BP1		XM_005216562.3:8;XM_002693713.5:8;XM_024975924.1:8;XM_024975925.1:8;XM_024975923.1:8		CGI.chr15.714	ENSBTAG00000016469	15	80501948	80526194	-	0	TNKS1BP1	16391.1	-0.0725678	0.123869	-0.585845	0.557979	1	16183.2	16796.8	-3.76044e-05
chr29	43123417	0.4928	0.3278	0.1649	0.02203	7.487	0.03666	0.05762	7.073e-14	1.176e-10	0.9984	ATG2A		NM_001205966.1:12;XM_024987175.1:12;XM_010821169.3:12		CGI.chr29.457	ENSBTAG00000007058	29	43117320	43138368	-	0	ATG2A	1160.29	-0.0837231	0.147433	-0.567871	0.570123	1	1167.81	1206.85	-3.06315e-05
chr19	62770191	0.5971	0.4443	0.1528	0.02042	7.484	0.2309	0.1936	7.234e-14	1.2e-10	0.9952	PRKCA			XM_024979613.1:2;NM_174435.1:2;XM_024979614.1:2;XM_024979615.1:1		ENSBTAG00000001061	19	62664530	62970305	+	0	PRKCA	499.751	-0.157224	0.233002	-0.674775	0.499819	1	439.331	473.878	-2.30496e-05
chrX	41852340	0.0405	0.1695	-0.129	0.01726	-7.476	0.07194	0.1177	7.635e-14	1.253e-10	0.9537						ENSBTAG00000011277	X	42168527	42169311	+	316187	FAM133A	0.360527	-1.70835	3.57577	-0.477758	0.632823	1	0.364319	0.36622	-1.36491e-06
chr8	75895981	0.5276	0.3283	0.1993	0.02666	7.476	0.06685	0.05419	7.663e-14	1.255e-10	0.9999	ENHO		NM_001163653.1:1			ENSBTAG00000008538	8	75826095	75895209	+	-773	DNAI1	1099.97	0.144408	0.208248	0.693442	0.488032	1	1099.36	1016.57	2.64964e-05
chr9	14937206	0.3829	0.217	0.1659	0.0222	7.475	0.07724	0.05649	7.711e-14	1.26e-10	0.9985	FILIP1		XM_005210667.4:3;XM_024996550.1:3;XM_005210666.4:3;NM_001192362.1:2;XM_010808369.3:2;XM_010808370.3:2		CGI.chr9.59	ENSBTAG00000000053	9	14918897	15136983	-	0	FILIP1	154.835	0.109008	0.281973	0.386589	0.69906	1	139.938	136.824	1.09168e-05
chr6	116020112	0.4681	0.305	0.163	0.02181	7.474	0.06307	0.05335	7.759e-14	1.263e-10	0.9981					CGI.chr6.836	ENSBTAG00000009744	6	116021090	116168611	-	978	FAM193A	1187.28	-0.027574	0.0639652	-0.431079	0.666411	1	1159.48	1172.26	-5.35019e-05
chr6	115631777	0.4691	0.3349	0.1341	0.01796	7.468	0.1404	0.07351	8.167e-14	1.318e-10	0.9713	HTT			XM_002688430.5:27;XM_024993718.1:27;XR_003035245.1:16		ENSBTAG00000001506	6	115600972	115711270	-	0	HTT	3665.55	-0.0026745	0.0543443	-0.0492141	0.960749	1	3719.81	3720.57	-7.18396e-06
chr16	51931565	0.4395	0.1985	0.2409	0.03227	7.467	0.07239	0.07278	8.198e-14	1.319e-10	1	AGMAT			XM_010813452.3:1		ENSBTAG00000039662	16	51881398	51918806	-	-12760	ENSBTAG00000039662	8054.52	-0.0188289	0.113396	-0.166045	0.868121	1	7927.94	7967.46	-1.16409e-05
chr6	116020153	0.4681	0.305	0.163	0.02183	7.467	0.04511	0.04485	8.207e-14	1.319e-10	0.9981					CGI.chr6.836	ENSBTAG00000009744	6	116021090	116168611	-	937	FAM193A	1187.28	-0.027574	0.0639652	-0.431079	0.666411	1	1159.48	1172.26	-5.35019e-05
chr22	60530671	0.5125	0.3506	0.1619	0.02169	7.465	0.03983	0.05274	8.322e-14	1.332e-10	0.9978	SLC41A3		XM_024983335.1:10	XM_024983339.1:7;XM_024983333.1:9;XM_024983338.1:9;XM_024983336.1:9;XM_024983337.1:7;XM_024983334.1:9	CGI.chr22.1284	ENSBTAG00000005617	22	60519604	60539566	-	0	SLC41A3	570.474	-0.134223	0.107976	-1.24308	0.213838	1	561.671	597.984	-9.15223e-05
chr26	14408641	0.4506	0.2992	0.1513	0.02027	7.464	0.03924	0.05778	8.399e-14	1.339e-10	0.9943	CYP26C1		XM_015460686.2:5		CGI.chr26.56	ENSBTAG00000039973	26	14403427	14411376	+	0	CYP26C1	16.2226	0.0478284	0.489622	0.0976844	0.922183	1	15.6926	15.6087	1.59541e-06
chr8	112158013	0.2529	0.3889	-0.1359	0.01822	-7.462	0.04229	0.07483	8.513e-14	1.354e-10	0.9757	PXDN		XM_010800841.3:17;XM_010800842.3:16;XM_010800843.3:16;XM_024996374.1:10		CGI.chr8.1014	ENSBTAG00000050986	8	112103039	112167792	+	0	PXDN	368.048	-0.168134	0.285518	-0.588874	0.555946	1	331.468	348.81	-1.64254e-05
chr22	60530731	0.5125	0.3506	0.1619	0.02171	7.46	0.04229	0.04872	8.656e-14	1.371e-10	0.9978	SLC41A3		XM_024983335.1:10	XM_024983339.1:7;XM_024983333.1:9;XM_024983338.1:9;XM_024983336.1:9;XM_024983337.1:7;XM_024983334.1:9	CGI.chr22.1284	ENSBTAG00000005617	22	60519604	60539566	-	0	SLC41A3	570.474	-0.134223	0.107976	-1.24308	0.213838	1	561.671	597.984	-9.15223e-05
chr8	75895856	0.5156	0.3127	0.2029	0.02723	7.453	0.04306	0.04731	9.125e-14	1.44e-10	0.9999	ENHO		NM_001163653.1:1			ENSBTAG00000008538	8	75826095	75895209	+	-648	DNAI1	1099.97	0.144408	0.208248	0.693442	0.488032	1	1099.36	1016.57	2.64964e-05
chr25	28207560	0.3083	0.4563	-0.148	0.01988	-7.446	0.07303	0.1146	9.612e-14	1.513e-10	0.9922	KCTD7		NM_001102545.1:2		CGI.chr25.851	ENSBTAG00000017435	25	28204181	28215217	+	0	KCTD7	205.052	-0.204049	0.155039	-1.31612	0.188134	1	197.031	210.797	-6.75294e-05
chr21	68692045	0.4254	0.28	0.1455	0.01954	7.443	0.06018	0.03609	9.829e-14	1.539e-10	0.99	KIF26A			XM_024982195.1:5	CGI.chr21.1000	ENSBTAG00000021904	21	68658628	68701100	+	0	KIF26A	757.678	-0.268232	0.275071	-0.975138	0.329492	1	665.872	780.917	-2.82399e-05
chr18	13412072	0.4986	0.3624	0.1362	0.01831	7.44	0.05887	0.04922	1.006e-13	1.572e-10	0.976	BANP			XM_024978176.1:4;XM_024978177.1:4;XM_024978179.1:4;NM_001075620.1:4;XM_024978178.1:4;XM_024978180.1:4;XM_024978181.1:4;XM_024978182.1:4		ENSBTAG00000023745	18	13381282	13450245	+	0	BANP	486.124	-0.230793	0.203106	-1.13632	0.255824	1	419.618	464.449	-4.45268e-05
chr3	102603755	0.5646	0.378	0.1866	0.02509	7.439	0.04021	0.03542	1.011e-13	1.576e-10	0.9997	SZT2		XM_002686517.6:57;XM_010803760.3:57			ENSBTAG00000005580	3	102576578	102603276	-	-480	SZT2	1179.33	0.0455801	0.157578	0.289254	0.772387	1	1188.96	1170.34	1.4599e-05
chr22	60530737	0.5125	0.3506	0.1619	0.02177	7.439	0.04752	0.0385	1.018e-13	1.583e-10	0.9978	SLC41A3		XM_024983335.1:10	XM_024983339.1:7;XM_024983333.1:9;XM_024983338.1:9;XM_024983336.1:9;XM_024983337.1:7;XM_024983334.1:9	CGI.chr22.1284	ENSBTAG00000005617	22	60519604	60539566	-	0	SLC41A3	570.474	-0.134223	0.107976	-1.24308	0.213838	1	561.671	597.984	-9.15223e-05
chr26	14408481	0.4506	0.2992	0.1513	0.02035	7.438	0.03321	0.05986	1.024e-13	1.589e-10	0.9942	CYP26C1			XM_015460686.2:4		ENSBTAG00000039973	26	14403427	14411376	+	0	CYP26C1	16.2226	0.0478284	0.489622	0.0976844	0.922183	1	15.6926	15.6087	1.59541e-06
chr22	60530699	0.5125	0.3506	0.1619	0.02179	7.433	0.04562	0.04037	1.063e-13	1.638e-10	0.9978	SLC41A3		XM_024983335.1:10	XM_024983339.1:7;XM_024983333.1:9;XM_024983338.1:9;XM_024983336.1:9;XM_024983337.1:7;XM_024983334.1:9	CGI.chr22.1284	ENSBTAG00000005617	22	60519604	60539566	-	0	SLC41A3	570.474	-0.134223	0.107976	-1.24308	0.213838	1	561.671	597.984	-9.15223e-05
chr18	13411953	0.4949	0.3503	0.1446	0.01947	7.428	0.04075	0.08278	1.099e-13	1.686e-10	0.9891	BANP			XM_024978176.1:4;XM_024978177.1:4;XM_024978179.1:4;NM_001075620.1:4;XM_024978178.1:4;XM_024978180.1:4;XM_024978181.1:4;XM_024978182.1:4		ENSBTAG00000023745	18	13381282	13450245	+	0	BANP	486.124	-0.230793	0.203106	-1.13632	0.255824	1	419.618	464.449	-4.45268e-05
chr8	112157953	0.2529	0.3889	-0.1359	0.0183	-7.428	0.04497	0.07063	1.101e-13	1.687e-10	0.9752	PXDN		XM_010800841.3:17;XM_010800842.3:16;XM_010800843.3:16;XM_024996374.1:10		CGI.chr8.1014	ENSBTAG00000050986	8	112103039	112167792	+	0	PXDN	368.048	-0.168134	0.285518	-0.588874	0.555946	1	331.468	348.81	-1.64254e-05
chr22	60530632	0.5125	0.3506	0.1619	0.0218	7.427	0.04244	0.04401	1.112e-13	1.7e-10	0.9977	SLC41A3		XM_024983335.1:10	XM_024983339.1:7;XM_024983333.1:9;XM_024983338.1:9;XM_024983336.1:9;XM_024983337.1:7;XM_024983334.1:9	CGI.chr22.1284	ENSBTAG00000005617	22	60519604	60539566	-	0	SLC41A3	570.474	-0.134223	0.107976	-1.24308	0.213838	1	561.671	597.984	-9.15223e-05
chr22	60530687	0.5125	0.3506	0.1619	0.02184	7.415	0.0394	0.04653	1.22e-13	1.854e-10	0.9977	SLC41A3		XM_024983335.1:10	XM_024983339.1:7;XM_024983333.1:9;XM_024983338.1:9;XM_024983336.1:9;XM_024983337.1:7;XM_024983334.1:9	CGI.chr22.1284	ENSBTAG00000005617	22	60519604	60539566	-	0	SLC41A3	570.474	-0.134223	0.107976	-1.24308	0.213838	1	561.671	597.984	-9.15223e-05
chr26	14408637	0.4506	0.2992	0.1513	0.02041	7.414	0.04867	0.0472	1.228e-13	1.863e-10	0.994	CYP26C1		XM_015460686.2:5		CGI.chr26.56	ENSBTAG00000039973	26	14403427	14411376	+	0	CYP26C1	16.2226	0.0478284	0.489622	0.0976844	0.922183	1	15.6926	15.6087	1.59541e-06
chr14	3517280	0.2608	0.4186	-0.1577	0.02129	-7.411	0.05621	0.1606	1.254e-13	1.898e-10	0.9967	TRAPPC9			XM_025001629.1:22;XM_010811858.2:21;XM_005215216.3:21;XM_010811856.2:22;NM_001037474.3:20;XM_025001630.1:22		ENSBTAG00000013955	14	3200371	3587738	+	0	TRAPPC9	643.425	-0.0445834	0.100868	-0.441995	0.658493	1	637.243	649.102	-3.48289e-05
chr21	16566769	0.3333	0.5022	-0.1688	0.02279	-7.408	0.08573	0.07668	1.282e-13	1.934e-10	0.9987	KLHL25			XM_005221750.4:1;XM_010816894.3:1;XM_005221747.4:1;XM_005221748.4:1;XM_005221751.4:1;XM_005221749.4:1;XM_024981836.1:1;XM_005221754.4:1;NM_001192686.2:1		ENSBTAG00000016091	21	16566496	16600659	-	0	KLHL25	91.6025	0.0287932	0.166205	0.173239	0.862464	1	89.9662	89.0321	8.29027e-06
chr15	21560053	0.4837	0.2887	0.195	0.02633	7.405	0.3016	0.0967	1.312e-13	1.972e-10	0.9998	C15H11orf53	C15H11orf53	XM_024975737.1:1
chr9	14937109	0.3829	0.217	0.1659	0.02241	7.405	0.06233	0.06551	1.313e-13	1.972e-10	0.9984	FILIP1		XM_005210667.4:3;XM_024996550.1:3;XM_005210666.4:3;NM_001192362.1:2;XM_010808369.3:2;XM_010808370.3:2		CGI.chr9.59	ENSBTAG00000000053	9	14918897	15136983	-	0	FILIP1	154.835	0.109008	0.281973	0.386589	0.69906	1	139.938	136.824	1.09168e-05
chr22	60530669	0.5125	0.3506	0.1619	0.02188	7.401	0.04001	0.04375	1.354e-13	2.028e-10	0.9977	SLC41A3		XM_024983335.1:10	XM_024983339.1:7;XM_024983333.1:9;XM_024983338.1:9;XM_024983336.1:9;XM_024983337.1:7;XM_024983334.1:9	CGI.chr22.1284	ENSBTAG00000005617	22	60519604	60539566	-	0	SLC41A3	570.474	-0.134223	0.107976	-1.24308	0.213838	1	561.671	597.984	-9.15223e-05
chr3	102603823	0.5404	0.3758	0.1646	0.02224	7.401	0.06367	0.04742	1.355e-13	2.028e-10	0.9982	SZT2		XM_002686517.6:57;XM_010803760.3:57			ENSBTAG00000005580	3	102576578	102603276	-	-548	SZT2	1179.33	0.0455801	0.157578	0.289254	0.772387	1	1188.96	1170.34	1.4599e-05
chr18	13411957	0.4949	0.3503	0.1446	0.01955	7.4	0.04768	0.07575	1.364e-13	2.038e-10	0.9888	BANP			XM_024978176.1:4;XM_024978177.1:4;XM_024978179.1:4;NM_001075620.1:4;XM_024978178.1:4;XM_024978180.1:4;XM_024978181.1:4;XM_024978182.1:4		ENSBTAG00000023745	18	13381282	13450245	+	0	BANP	486.124	-0.230793	0.203106	-1.13632	0.255824	1	419.618	464.449	-4.45268e-05
chr8	112157894	0.2529	0.3889	-0.1359	0.01838	-7.397	0.0602	0.06105	1.388e-13	2.065e-10	0.9747	PXDN		XM_010800841.3:17;XM_010800842.3:16;XM_010800843.3:16;XM_024996374.1:10		CGI.chr8.1014	ENSBTAG00000050986	8	112103039	112167792	+	0	PXDN	368.048	-0.168134	0.285518	-0.588874	0.555946	1	331.468	348.81	-1.64254e-05
chr6	116020101	0.4681	0.305	0.163	0.02204	7.397	0.05567	0.04209	1.39e-13	2.065e-10	0.9979					CGI.chr6.836	ENSBTAG00000009744	6	116021090	116168611	-	989	FAM193A	1187.28	-0.027574	0.0639652	-0.431079	0.666411	1	1159.48	1172.26	-5.35019e-05
chr16	80227522	0.5047	0.3561	0.1486	0.02009	7.397	0.04468	0.05374	1.394e-13	2.066e-10	0.9922	PPP1R12B			XM_024976585.1:1;XM_024976590.1:12;XM_024976591.1:12;XM_024976579.1:11;XM_024976580.1:12;XR_003029633.1:10;XM_024976583.1:6;XM_024976589.1:1;XM_024976582.1:11;XM_024976581.1:12	CGI.chr16.1066	ENSBTAG00000011772	16	80138743	80301780	-	0	PPP1R12B	365.696	-0.238935	0.127085	-1.88013	0.060091	1	347.641	382.252	-0.000117687
chr6	116020115	0.4681	0.305	0.163	0.02205	7.394	0.05516	0.04182	1.428e-13	2.113e-10	0.9979					CGI.chr6.836	ENSBTAG00000009744	6	116021090	116168611	-	975	FAM193A	1187.28	-0.027574	0.0639652	-0.431079	0.666411	1	1159.48	1172.26	-5.35019e-05
chr26	14408651	0.4506	0.2992	0.1513	0.02048	7.389	0.03352	0.05591	1.483e-13	2.178e-10	0.9939	CYP26C1		XM_015460686.2:5		CGI.chr26.56	ENSBTAG00000039973	26	14403427	14411376	+	0	CYP26C1	16.2226	0.0478284	0.489622	0.0976844	0.922183	1	15.6926	15.6087	1.59541e-06
chr22	60530702	0.5125	0.3506	0.1619	0.02194	7.381	0.03834	0.04334	1.569e-13	2.295e-10	0.9976	SLC41A3		XM_024983335.1:10	XM_024983339.1:7;XM_024983333.1:9;XM_024983338.1:9;XM_024983336.1:9;XM_024983337.1:7;XM_024983334.1:9	CGI.chr22.1284	ENSBTAG00000005617	22	60519604	60539566	-	0	SLC41A3	570.474	-0.134223	0.107976	-1.24308	0.213838	1	561.671	597.984	-9.15223e-05
chr6	116020127	0.4681	0.305	0.163	0.02209	7.381	0.04592	0.04072	1.573e-13	2.296e-10	0.9978					CGI.chr6.836	ENSBTAG00000009744	6	116021090	116168611	-	963	FAM193A	1187.28	-0.027574	0.0639652	-0.431079	0.666411	1	1159.48	1172.26	-5.35019e-05
chr26	14408653	0.4506	0.2992	0.1513	0.0205	7.38	0.03343	0.05534	1.58e-13	2.298e-10	0.9938	CYP26C1		XM_015460686.2:5		CGI.chr26.56	ENSBTAG00000039973	26	14403427	14411376	+	0	CYP26C1	16.2226	0.0478284	0.489622	0.0976844	0.922183	1	15.6926	15.6087	1.59541e-06
chr18	13411998	0.4973	0.3544	0.1429	0.01938	7.378	0.04341	0.06957	1.612e-13	2.336e-10	0.9867	BANP			XM_024978176.1:4;XM_024978177.1:4;XM_024978179.1:4;NM_001075620.1:4;XM_024978178.1:4;XM_024978180.1:4;XM_024978181.1:4;XM_024978182.1:4		ENSBTAG00000023745	18	13381282	13450245	+	0	BANP	486.124	-0.230793	0.203106	-1.13632	0.255824	1	419.618	464.449	-4.45268e-05
chr18	13411960	0.4949	0.3503	0.1446	0.0196	7.377	0.04023	0.07818	1.615e-13	2.336e-10	0.9886	BANP			XM_024978176.1:4;XM_024978177.1:4;XM_024978179.1:4;NM_001075620.1:4;XM_024978178.1:4;XM_024978180.1:4;XM_024978181.1:4;XM_024978182.1:4		ENSBTAG00000023745	18	13381282	13450245	+	0	BANP	486.124	-0.230793	0.203106	-1.13632	0.255824	1	419.618	464.449	-4.45268e-05
chr8	75895971	0.5276	0.3283	0.1993	0.02702	7.374	0.05109	0.04924	1.651e-13	2.38e-10	0.9999	ENHO		NM_001163653.1:1			ENSBTAG00000008538	8	75826095	75895209	+	-763	DNAI1	1099.97	0.144408	0.208248	0.693442	0.488032	1	1099.36	1016.57	2.64964e-05
chr29	43123550	0.4928	0.3278	0.1649	0.02237	7.373	0.03643	0.04755	1.666e-13	2.396e-10	0.9982	ATG2A			NM_001205966.1:12;XM_024987175.1:12;XM_010821169.3:12	CGI.chr29.457	ENSBTAG00000007058	29	43117320	43138368	-	0	ATG2A	1160.29	-0.0837231	0.147433	-0.567871	0.570123	1	1167.81	1206.85	-3.06315e-05
chr22	60530661	0.5125	0.3506	0.1619	0.02197	7.371	0.03265	0.04985	1.689e-13	2.416e-10	0.9976	SLC41A3		XM_024983335.1:10	XM_024983339.1:7;XM_024983333.1:9;XM_024983338.1:9;XM_024983336.1:9;XM_024983337.1:7;XM_024983334.1:9	CGI.chr22.1284	ENSBTAG00000005617	22	60519604	60539566	-	0	SLC41A3	570.474	-0.134223	0.107976	-1.24308	0.213838	1	561.671	597.984	-9.15223e-05
chr22	48051060	0.5112	0.3634	0.1478	0.02005	7.371	0.03703	0.08287	1.692e-13	2.416e-10	0.9914	TMEM110		NM_001076117.1:8;XR_003031762.1:7;XM_024982920.1:8;XR_003031763.1:7		CGI.chr22.364	ENSBTAG00000011344	22	47999882	48051428	+	0	TMEM110	589.822	-0.0429074	0.159234	-0.269461	0.787575	1	589.49	597.112	-1.34588e-05
chr6	116020085	0.4681	0.305	0.163	0.02212	7.369	0.05177	0.03934	1.718e-13	2.444e-10	0.9978					CGI.chr6.836	ENSBTAG00000009744	6	116021090	116168611	-	1005	FAM193A	1187.28	-0.027574	0.0639652	-0.431079	0.666411	1	1159.48	1172.26	-5.35019e-05
chr22	60530710	0.5125	0.3506	0.1619	0.02202	7.353	0.03593	0.04277	1.933e-13	2.721e-10	0.9975	SLC41A3		XM_024983335.1:10	XM_024983339.1:7;XM_024983333.1:9;XM_024983338.1:9;XM_024983336.1:9;XM_024983337.1:7;XM_024983334.1:9	CGI.chr22.1284	ENSBTAG00000005617	22	60519604	60539566	-	0	SLC41A3	570.474	-0.134223	0.107976	-1.24308	0.213838	1	561.671	597.984	-9.15223e-05
chr8	112157983	0.2529	0.3889	-0.1359	0.01849	-7.353	0.04036	0.06635	1.937e-13	2.722e-10	0.974	PXDN		XM_010800841.3:17;XM_010800842.3:16;XM_010800843.3:16;XM_024996374.1:10		CGI.chr8.1014	ENSBTAG00000050986	8	112103039	112167792	+	0	PXDN	368.048	-0.168134	0.285518	-0.588874	0.555946	1	331.468	348.81	-1.64254e-05
chr18	13411984	0.4973	0.3544	0.1429	0.01944	7.352	0.04578	0.06606	1.947e-13	2.731e-10	0.9864	BANP			XM_024978176.1:4;XM_024978177.1:4;XM_024978179.1:4;NM_001075620.1:4;XM_024978178.1:4;XM_024978180.1:4;XM_024978181.1:4;XM_024978182.1:4		ENSBTAG00000023745	18	13381282	13450245	+	0	BANP	486.124	-0.230793	0.203106	-1.13632	0.255824	1	419.618	464.449	-4.45268e-05
chr26	14408620	0.4506	0.2992	0.1513	0.02058	7.352	0.03272	0.05415	1.958e-13	2.741e-10	0.9937	CYP26C1		XM_015460686.2:5		CGI.chr26.56	ENSBTAG00000039973	26	14403427	14411376	+	0	CYP26C1	16.2226	0.0478284	0.489622	0.0976844	0.922183	1	15.6926	15.6087	1.59541e-06
chr29	43123519	0.4928	0.3278	0.1649	0.02244	7.35	0.03419	0.0467	1.987e-13	2.772e-10	0.9981	ATG2A		NM_001205966.1:12;XM_024987175.1:12;XM_010821169.3:12		CGI.chr29.457	ENSBTAG00000007058	29	43117320	43138368	-	0	ATG2A	1160.29	-0.0837231	0.147433	-0.567871	0.570123	1	1167.81	1206.85	-3.06315e-05
chr11	73093702	0.4265	0.2486	0.1779	0.02422	7.347	0.1101	0.08644	2.02e-13	2.807e-10	0.9994	OTOF		XM_015473546.2:45;XM_005213063.3:46;NM_001144107.1:46;XM_015473545.2:45			ENSBTAG00000009650	11	73006438	73094548	+	0	OTOF	0.333067	-1.96923	1.92467	-1.02315	0.306237	1	0.36439	0.366602	-4.98836e-06
chr9	14937103	0.3829	0.217	0.1659	0.02259	7.346	0.05836	0.06101	2.035e-13	2.819e-10	0.9982	FILIP1		XM_005210667.4:3;XM_024996550.1:3;XM_005210666.4:3;NM_001192362.1:2;XM_010808369.3:2;XM_010808370.3:2		CGI.chr9.59	ENSBTAG00000000053	9	14918897	15136983	-	0	FILIP1	154.835	0.109008	0.281973	0.386589	0.69906	1	139.938	136.824	1.09168e-05
chr9	14937105	0.3829	0.217	0.1659	0.02259	7.345	0.06542	0.04812	2.054e-13	2.839e-10	0.9982	FILIP1		XM_005210667.4:3;XM_024996550.1:3;XM_005210666.4:3;NM_001192362.1:2;XM_010808369.3:2;XM_010808370.3:2		CGI.chr9.59	ENSBTAG00000000053	9	14918897	15136983	-	0	FILIP1	154.835	0.109008	0.281973	0.386589	0.69906	1	139.938	136.824	1.09168e-05
chr18	13411971	0.4973	0.3544	0.1429	0.01946	7.344	0.0492	0.06353	2.066e-13	2.851e-10	0.9863	BANP			XM_024978176.1:4;XM_024978177.1:4;XM_024978179.1:4;NM_001075620.1:4;XM_024978178.1:4;XM_024978180.1:4;XM_024978181.1:4;XM_024978182.1:4		ENSBTAG00000023745	18	13381282	13450245	+	0	BANP	486.124	-0.230793	0.203106	-1.13632	0.255824	1	419.618	464.449	-4.45268e-05
chr18	8440643	0.3488	0.5201	-0.1714	0.02334	-7.343	0.1748	0.156	2.096e-13	2.878e-10	0.9989	PLCG2			XM_024978892.1:25		ENSBTAG00000002103	18	8314286	8467665	+	0	PLCG2	1112.2	-0.00400916	0.14314	-0.0280087	0.977655	1	1103.91	1104.74	-1.55603e-06
chr6	116020121	0.4681	0.305	0.163	0.0222	7.342	0.04612	0.04137	2.097e-13	2.878e-10	0.9977					CGI.chr6.836	ENSBTAG00000009744	6	116021090	116168611	-	969	FAM193A	1187.28	-0.027574	0.0639652	-0.431079	0.666411	1	1159.48	1172.26	-5.35019e-05
chr16	80227546	0.5047	0.3561	0.1486	0.02025	7.338	0.04719	0.04691	2.173e-13	2.967e-10	0.9918	PPP1R12B			XM_024976585.1:1;XM_024976590.1:12;XM_024976591.1:12;XM_024976579.1:11;XM_024976580.1:12;XR_003029633.1:10;XM_024976583.1:6;XM_024976589.1:1;XM_024976582.1:11;XM_024976581.1:12	CGI.chr16.1066	ENSBTAG00000011772	16	80138743	80301780	-	0	PPP1R12B	365.696	-0.238935	0.127085	-1.88013	0.060091	1	347.641	382.252	-0.000117687
chr6	116020072	0.4681	0.305	0.163	0.02222	7.336	0.04552	0.03975	2.201e-13	3.001e-10	0.9977					CGI.chr6.836	ENSBTAG00000009744	6	116021090	116168611	-	1018	FAM193A	1187.28	-0.027574	0.0639652	-0.431079	0.666411	1	1159.48	1172.26	-5.35019e-05
chr11	103416928	0.4624	0.2556	0.2067	0.02819	7.335	0.07805	0.06848	2.213e-13	3.011e-10	0.9999	CAMSAP1			NM_001192096.1:14;XM_024998404.1:15;XM_010810395.3:15;XM_010810399.3:14;XM_024998405.1:15;XM_024998406.1:14;XM_024998407.1:14	CGI.chr11.1190	ENSBTAG00000006008	11	103394880	103437809	-	0	CAMSAP1	7869	0.0184637	0.0867346	0.212876	0.831424	1	7885.87	7821.24	1.95022e-05
chr11	103416940	0.4624	0.2556	0.2067	0.02819	7.334	0.0888	0.05537	2.232e-13	3.027e-10	0.9999	CAMSAP1			NM_001192096.1:14;XM_024998404.1:15;XM_010810395.3:15;XM_010810399.3:14;XM_024998405.1:15;XM_024998406.1:14;XM_024998407.1:14	CGI.chr11.1190	ENSBTAG00000006008	11	103394880	103437809	-	0	CAMSAP1	7869	0.0184637	0.0867346	0.212876	0.831424	1	7885.87	7821.24	1.95022e-05
chr15	80515129	0.3785	0.2239	0.1546	0.02108	7.333	0.06784	0.0495	2.256e-13	3.044e-10	0.9952	TNKS1BP1		XM_005216562.3:8;XM_002693713.5:8;XM_024975924.1:8;XM_024975925.1:8;XM_024975923.1:8		CGI.chr15.714	ENSBTAG00000016469	15	80501948	80526194	-	0	TNKS1BP1	16391.1	-0.0725678	0.123869	-0.585845	0.557979	1	16183.2	16796.8	-3.76044e-05
chr22	55554170	0.3903	0.2604	0.1299	0.01773	7.328	0.06404	0.05862	2.329e-13	3.131e-10	0.9542	ATG7;LOC104975600	LOC104975600		XM_024983114.1:16;XM_024983113.1:17;XR_814633.3:17;NM_001142967.1:18;XM_024983110.1:18;XM_024983108.1:18;XR_001494797.1:1	CGI.chr22.659	ENSBTAG00000035827	22	55304351	55578588	+	0	ATG7	290.599	-0.0392595	0.0698138	-0.562346	0.57388	1	288.722	293.334	-6.3967e-05
chr5	109191144	0.4422	0.2512	0.1909	0.02606	7.327	0.0598	0.06439	2.36e-13	3.156e-10	0.9998	MICAL3			XM_024992773.1:15;XM_024992775.1:14;XM_024992776.1:14;XM_024992774.1:14;XM_024992778.1:14;XM_024992781.1:13;XM_024992780.1:13;XM_024992772.1:15;XM_024992777.1:15;XM_024992779.1:15;XM_024992782.1:15;XM_024992783.1:15;XM_010805720.3:15;XM_010805721.3:15;XM_024992784.1:13		ENSBTAG00000048271	5	109160002	109274608	-	0	MICAL3	4659.07	-0.210966	0.134682	-1.56641	0.117253	1	4503.69	4968.37	-9.25076e-05
chr6	116020076	0.4681	0.305	0.163	0.02225	7.326	0.04384	0.03901	2.373e-13	3.163e-10	0.9977					CGI.chr6.836	ENSBTAG00000009744	6	116021090	116168611	-	1014	FAM193A	1187.28	-0.027574	0.0639652	-0.431079	0.666411	1	1159.48	1172.26	-5.35019e-05
chr26	14408528	0.4506	0.2992	0.1513	0.02066	7.324	0.03983	0.04744	2.398e-13	3.181e-10	0.9935	CYP26C1		XM_015460686.2:5		CGI.chr26.56	ENSBTAG00000039973	26	14403427	14411376	+	0	CYP26C1	16.2226	0.0478284	0.489622	0.0976844	0.922183	1	15.6926	15.6087	1.59541e-06
chr8	112157992	0.2529	0.3889	-0.1359	0.01856	-7.323	0.03829	0.06544	2.426e-13	3.206e-10	0.9736	PXDN		XM_010800841.3:17;XM_010800842.3:16;XM_010800843.3:16;XM_024996374.1:10		CGI.chr8.1014	ENSBTAG00000050986	8	112103039	112167792	+	0	PXDN	368.048	-0.168134	0.285518	-0.588874	0.555946	1	331.468	348.81	-1.64254e-05
chr8	112157973	0.2529	0.3889	-0.1359	0.01856	-7.323	0.04297	0.06314	2.43e-13	3.206e-10	0.9735	PXDN		XM_010800841.3:17;XM_010800842.3:16;XM_010800843.3:16;XM_024996374.1:10		CGI.chr8.1014	ENSBTAG00000050986	8	112103039	112167792	+	0	PXDN	368.048	-0.168134	0.285518	-0.588874	0.555946	1	331.468	348.81	-1.64254e-05
chrX	41852399	0.0405	0.1695	-0.129	0.01765	-7.312	0.05359	0.108	2.639e-13	3.453e-10	0.95						ENSBTAG00000011277	X	42168527	42169311	+	316128	FAM133A	0.360527	-1.70835	3.57577	-0.477758	0.632823	1	0.364319	0.36622	-1.36491e-06
chr21	16566674	0.3333	0.5022	-0.1688	0.0231	-7.31	0.06396	0.07964	2.675e-13	3.487e-10	0.9986	KLHL25		XM_005221750.4:1;XM_010816894.3:1;XM_005221747.4:1;XM_005221748.4:1;XM_005221751.4:1;XM_005221749.4:1;XM_024981836.1:1;XM_005221754.4:1;NM_001192686.2:1			ENSBTAG00000016091	21	16566496	16600659	-	0	KLHL25	91.6025	0.0287932	0.166205	0.173239	0.862464	1	89.9662	89.0321	8.29027e-06
chr21	68692114	0.4254	0.28	0.1455	0.0199	7.31	0.03976	0.04205	2.68e-13	3.487e-10	0.9888	KIF26A		XM_024982195.1:6		CGI.chr21.1000	ENSBTAG00000021904	21	68658628	68701100	+	0	KIF26A	757.678	-0.268232	0.275071	-0.975138	0.329492	1	665.872	780.917	-2.82399e-05
chr8	112157922	0.2529	0.3889	-0.1359	0.0186	-7.309	0.04643	0.06046	2.682e-13	3.487e-10	0.9733	PXDN		XM_010800841.3:17;XM_010800842.3:16;XM_010800843.3:16;XM_024996374.1:10		CGI.chr8.1014	ENSBTAG00000050986	8	112103039	112167792	+	0	PXDN	368.048	-0.168134	0.285518	-0.588874	0.555946	1	331.468	348.81	-1.64254e-05
chr16	80227453	0.5047	0.3561	0.1486	0.02034	7.307	0.0456	0.04456	2.735e-13	3.537e-10	0.9916	PPP1R12B			XM_024976585.1:1;XM_024976590.1:12;XM_024976591.1:12;XM_024976579.1:11;XM_024976580.1:12;XR_003029633.1:10;XM_024976583.1:6;XM_024976589.1:1;XM_024976582.1:11;XM_024976581.1:12	CGI.chr16.1066	ENSBTAG00000011772	16	80138743	80301780	-	0	PPP1R12B	365.696	-0.238935	0.127085	-1.88013	0.060091	1	347.641	382.252	-0.000117687
chr9	14937096	0.3829	0.217	0.1659	0.02274	7.297	0.05329	0.0596	2.934e-13	3.757e-10	0.9981	FILIP1		XM_005210667.4:3;XM_024996550.1:3;XM_005210666.4:3;NM_001192362.1:2;XM_010808369.3:2;XM_010808370.3:2		CGI.chr9.59	ENSBTAG00000000053	9	14918897	15136983	-	0	FILIP1	154.835	0.109008	0.281973	0.386589	0.69906	1	139.938	136.824	1.09168e-05
chr9	14937130	0.3829	0.217	0.1659	0.02274	7.296	0.06237	0.04616	2.958e-13	3.781e-10	0.9981	FILIP1		XM_005210667.4:3;XM_024996550.1:3;XM_005210666.4:3;NM_001192362.1:2;XM_010808369.3:2;XM_010808370.3:2		CGI.chr9.59	ENSBTAG00000000053	9	14918897	15136983	-	0	FILIP1	154.835	0.109008	0.281973	0.386589	0.69906	1	139.938	136.824	1.09168e-05
chr16	80227571	0.5047	0.3561	0.1486	0.02037	7.295	0.04855	0.04238	2.995e-13	3.81e-10	0.9915	PPP1R12B			XM_024976585.1:1;XM_024976590.1:12;XM_024976591.1:12;XM_024976579.1:11;XM_024976580.1:12;XR_003029633.1:10;XM_024976583.1:6;XM_024976589.1:1;XM_024976582.1:11;XM_024976581.1:12	CGI.chr16.1066	ENSBTAG00000011772	16	80138743	80301780	-	0	PPP1R12B	365.696	-0.238935	0.127085	-1.88013	0.060091	1	347.641	382.252	-0.000117687
chr15	80515050	0.3785	0.2239	0.1546	0.02119	7.294	0.0598	0.04566	3.001e-13	3.812e-10	0.995	TNKS1BP1		XM_005216562.3:8;XM_002693713.5:8;XM_024975924.1:8;XM_024975925.1:8;XM_024975923.1:8		CGI.chr15.714	ENSBTAG00000016469	15	80501948	80526194	-	0	TNKS1BP1	16391.1	-0.0725678	0.123869	-0.585845	0.557979	1	16183.2	16796.8	-3.76044e-05
chr8	112157990	0.2529	0.3889	-0.1359	0.01865	-7.29	0.04348	0.06035	3.089e-13	3.911e-10	0.973	PXDN		XM_010800841.3:17;XM_010800842.3:16;XM_010800843.3:16;XM_024996374.1:10		CGI.chr8.1014	ENSBTAG00000050986	8	112103039	112167792	+	0	PXDN	368.048	-0.168134	0.285518	-0.588874	0.555946	1	331.468	348.81	-1.64254e-05
chr15	80514994	0.3785	0.2239	0.1546	0.02121	7.289	0.05006	0.05295	3.117e-13	3.94e-10	0.995	TNKS1BP1		XM_005216562.3:8;XM_002693713.5:8;XM_024975924.1:8;XM_024975925.1:8;XM_024975923.1:8		CGI.chr15.714	ENSBTAG00000016469	15	80501948	80526194	-	0	TNKS1BP1	16391.1	-0.0725678	0.123869	-0.585845	0.557979	1	16183.2	16796.8	-3.76044e-05
chr11	103416953	0.4624	0.2556	0.2067	0.02839	7.283	0.08175	0.0524	3.253e-13	4.079e-10	0.9999	CAMSAP1			NM_001192096.1:14;XM_024998404.1:15;XM_010810395.3:15;XM_010810399.3:14;XM_024998405.1:15;XM_024998406.1:14;XM_024998407.1:14	CGI.chr11.1190	ENSBTAG00000006008	11	103394880	103437809	-	0	CAMSAP1	7869	0.0184637	0.0867346	0.212876	0.831424	1	7885.87	7821.24	1.95022e-05
chr16	80227567	0.5047	0.3561	0.1486	0.02042	7.278	0.04598	0.04264	3.383e-13	4.228e-10	0.9914	PPP1R12B			XM_024976585.1:1;XM_024976590.1:12;XM_024976591.1:12;XM_024976579.1:11;XM_024976580.1:12;XR_003029633.1:10;XM_024976583.1:6;XM_024976589.1:1;XM_024976582.1:11;XM_024976581.1:12	CGI.chr16.1066	ENSBTAG00000011772	16	80138743	80301780	-	0	PPP1R12B	365.696	-0.238935	0.127085	-1.88013	0.060091	1	347.641	382.252	-0.000117687
chr16	80227538	0.5047	0.3561	0.1486	0.02043	7.276	0.04006	0.04577	3.445e-13	4.292e-10	0.9913	PPP1R12B			XM_024976585.1:1;XM_024976590.1:12;XM_024976591.1:12;XM_024976579.1:11;XM_024976580.1:12;XR_003029633.1:10;XM_024976583.1:6;XM_024976589.1:1;XM_024976582.1:11;XM_024976581.1:12	CGI.chr16.1066	ENSBTAG00000011772	16	80138743	80301780	-	0	PPP1R12B	365.696	-0.238935	0.127085	-1.88013	0.060091	1	347.641	382.252	-0.000117687
chr9	14937134	0.3829	0.217	0.1659	0.02281	7.274	0.0575	0.04749	3.499e-13	4.333e-10	0.9981	FILIP1		XM_005210667.4:3;XM_024996550.1:3;XM_005210666.4:3;NM_001192362.1:2;XM_010808369.3:2;XM_010808370.3:2		CGI.chr9.59	ENSBTAG00000000053	9	14918897	15136983	-	0	FILIP1	154.835	0.109008	0.281973	0.386589	0.69906	1	139.938	136.824	1.09168e-05
chr8	112157862	0.2529	0.3889	-0.1359	0.0187	-7.269	0.0416	0.05957	3.61e-13	4.434e-10	0.9727	PXDN		XM_010800841.3:17;XM_010800842.3:16;XM_010800843.3:16;XM_024996374.1:10		CGI.chr8.1014	ENSBTAG00000050986	8	112103039	112167792	+	0	PXDN	368.048	-0.168134	0.285518	-0.588874	0.555946	1	331.468	348.81	-1.64254e-05
chr16	80227481	0.5047	0.3561	0.1486	0.02044	7.269	0.04381	0.04248	3.618e-13	4.437e-10	0.9913	PPP1R12B			XM_024976585.1:1;XM_024976590.1:12;XM_024976591.1:12;XM_024976579.1:11;XM_024976580.1:12;XR_003029633.1:10;XM_024976583.1:6;XM_024976589.1:1;XM_024976582.1:11;XM_024976581.1:12	CGI.chr16.1066	ENSBTAG00000011772	16	80138743	80301780	-	0	PPP1R12B	365.696	-0.238935	0.127085	-1.88013	0.060091	1	347.641	382.252	-0.000117687
chr8	112158009	0.2529	0.3889	-0.1359	0.01872	-7.262	0.05346	0.05338	3.821e-13	4.642e-10	0.9725	PXDN		XM_010800841.3:17;XM_010800842.3:16;XM_010800843.3:16;XM_024996374.1:10		CGI.chr8.1014	ENSBTAG00000050986	8	112103039	112167792	+	0	PXDN	368.048	-0.168134	0.285518	-0.588874	0.555946	1	331.468	348.81	-1.64254e-05
chr9	14937164	0.3829	0.217	0.1659	0.02286	7.259	0.05862	0.04283	3.906e-13	4.738e-10	0.998	FILIP1		XM_005210667.4:3;XM_024996550.1:3;XM_005210666.4:3;NM_001192362.1:2;XM_010808369.3:2;XM_010808370.3:2		CGI.chr9.59	ENSBTAG00000000053	9	14918897	15136983	-	0	FILIP1	154.835	0.109008	0.281973	0.386589	0.69906	1	139.938	136.824	1.09168e-05
chr15	80515052	0.3785	0.2239	0.1546	0.02131	7.255	0.05663	0.04524	4.027e-13	4.854e-10	0.9948	TNKS1BP1		XM_005216562.3:8;XM_002693713.5:8;XM_024975924.1:8;XM_024975925.1:8;XM_024975923.1:8		CGI.chr15.714	ENSBTAG00000016469	15	80501948	80526194	-	0	TNKS1BP1	16391.1	-0.0725678	0.123869	-0.585845	0.557979	1	16183.2	16796.8	-3.76044e-05
chr21	68692036	0.4254	0.28	0.1455	0.02006	7.251	0.04523	0.0339	4.125e-13	4.94e-10	0.9883	KIF26A			XM_024982195.1:5	CGI.chr21.1000	ENSBTAG00000021904	21	68658628	68701100	+	0	KIF26A	757.678	-0.268232	0.275071	-0.975138	0.329492	1	665.872	780.917	-2.82399e-05
chr11	103416980	0.4624	0.2556	0.2067	0.02851	7.251	0.05166	0.07954	4.13e-13	4.94e-10	0.9999	CAMSAP1			NM_001192096.1:14;XM_024998404.1:15;XM_010810395.3:15;XM_010810399.3:14;XM_024998405.1:15;XM_024998406.1:14;XM_024998407.1:14	CGI.chr11.1190	ENSBTAG00000006008	11	103394880	103437809	-	0	CAMSAP1	7869	0.0184637	0.0867346	0.212876	0.831424	1	7885.87	7821.24	1.95022e-05
chr16	80227536	0.5047	0.3561	0.1486	0.0205	7.248	0.03744	0.04458	4.217e-13	5.037e-10	0.9911	PPP1R12B			XM_024976585.1:1;XM_024976590.1:12;XM_024976591.1:12;XM_024976579.1:11;XM_024976580.1:12;XR_003029633.1:10;XM_024976583.1:6;XM_024976589.1:1;XM_024976582.1:11;XM_024976581.1:12	CGI.chr16.1066	ENSBTAG00000011772	16	80138743	80301780	-	0	PPP1R12B	365.696	-0.238935	0.127085	-1.88013	0.060091	1	347.641	382.252	-0.000117687
chr21	68692021	0.4254	0.28	0.1455	0.02007	7.248	0.03512	0.04107	4.228e-13	5.042e-10	0.9883	KIF26A			XM_024982195.1:5	CGI.chr21.1000	ENSBTAG00000021904	21	68658628	68701100	+	0	KIF26A	757.678	-0.268232	0.275071	-0.975138	0.329492	1	665.872	780.917	-2.82399e-05
chr5	32483890	0.255	0.4212	-0.1663	0.02295	-7.246	0.117	0.04817	4.295e-13	5.106e-10	0.9981	HDAC7		XR_806635.3:7;XM_010805038.3:7;XM_005206369.3:7;XM_005206372.4:7;XM_024991580.1:7;XM_005206374.4:7;XM_024991578.1:8;NM_001193141.2:7;XM_010805039.3:8;XM_024991581.1:7;XM_024991579.1:7;XM_005206373.4:7;XM_010805040.2:5			ENSBTAG00000026819	5	32462229	32499023	+	0	HDAC7	2428.4	0.0225934	0.0773445	0.292114	0.7702	1	2435.19	2410.64	3.00019e-05
chr26	14408542	0.4506	0.2992	0.1513	0.0209	7.241	0.03312	0.04585	4.469e-13	5.29e-10	0.993	CYP26C1		XM_015460686.2:5		CGI.chr26.56	ENSBTAG00000039973	26	14403427	14411376	+	0	CYP26C1	16.2226	0.0478284	0.489622	0.0976844	0.922183	1	15.6926	15.6087	1.59541e-06
chr11	103416964	0.4624	0.2556	0.2067	0.02856	7.24	0.04416	0.08405	4.48e-13	5.294e-10	0.9999	CAMSAP1			NM_001192096.1:14;XM_024998404.1:15;XM_010810395.3:15;XM_010810399.3:14;XM_024998405.1:15;XM_024998406.1:14;XM_024998407.1:14	CGI.chr11.1190	ENSBTAG00000006008	11	103394880	103437809	-	0	CAMSAP1	7869	0.0184637	0.0867346	0.212876	0.831424	1	7885.87	7821.24	1.95022e-05
chr16	51931543	0.4395	0.1985	0.2409	0.03328	7.239	0.05071	0.05497	4.514e-13	5.326e-10	1	AGMAT			XM_010813452.3:1		ENSBTAG00000039662	16	51881398	51918806	-	-12738	ENSBTAG00000039662	8054.52	-0.0188289	0.113396	-0.166045	0.868121	1	7927.94	7967.46	-1.16409e-05
chr8	112157965	0.2529	0.3889	-0.1359	0.01879	-7.234	0.04226	0.0565	4.679e-13	5.455e-10	0.9721	PXDN		XM_010800841.3:17;XM_010800842.3:16;XM_010800843.3:16;XM_024996374.1:10		CGI.chr8.1014	ENSBTAG00000050986	8	112103039	112167792	+	0	PXDN	368.048	-0.168134	0.285518	-0.588874	0.555946	1	331.468	348.81	-1.64254e-05
chr16	80227528	0.5047	0.3561	0.1486	0.02055	7.233	0.04229	0.0411	4.73e-13	5.506e-10	0.991	PPP1R12B			XM_024976585.1:1;XM_024976590.1:12;XM_024976591.1:12;XM_024976579.1:11;XM_024976580.1:12;XR_003029633.1:10;XM_024976583.1:6;XM_024976589.1:1;XM_024976582.1:11;XM_024976581.1:12	CGI.chr16.1066	ENSBTAG00000011772	16	80138743	80301780	-	0	PPP1R12B	365.696	-0.238935	0.127085	-1.88013	0.060091	1	347.641	382.252	-0.000117687
chr16	80227400	0.5047	0.3561	0.1486	0.02055	7.231	0.0389	0.04225	4.777e-13	5.545e-10	0.991	PPP1R12B			XM_024976585.1:1;XM_024976590.1:12;XM_024976591.1:12;XM_024976579.1:11;XM_024976580.1:12;XR_003029633.1:10;XM_024976583.1:6;XM_024976589.1:1;XM_024976582.1:11;XM_024976581.1:12		ENSBTAG00000011772	16	80138743	80301780	-	0	PPP1R12B	365.696	-0.238935	0.127085	-1.88013	0.060091	1	347.641	382.252	-0.000117687
chr15	80515013	0.3785	0.2239	0.1546	0.02138	7.23	0.0433	0.04925	4.826e-13	5.577e-10	0.9947	TNKS1BP1		XM_005216562.3:8;XM_002693713.5:8;XM_024975924.1:8;XM_024975925.1:8;XM_024975923.1:8		CGI.chr15.714	ENSBTAG00000016469	15	80501948	80526194	-	0	TNKS1BP1	16391.1	-0.0725678	0.123869	-0.585845	0.557979	1	16183.2	16796.8	-3.76044e-05
chr15	80514986	0.3785	0.2239	0.1546	0.02142	7.217	0.04585	0.0408	5.325e-13	6.081e-10	0.9946	TNKS1BP1		XM_005216562.3:8;XM_002693713.5:8;XM_024975924.1:8;XM_024975925.1:8;XM_024975923.1:8		CGI.chr15.714	ENSBTAG00000016469	15	80501948	80526194	-	0	TNKS1BP1	16391.1	-0.0725678	0.123869	-0.585845	0.557979	1	16183.2	16796.8	-3.76044e-05
chr25	41133291	0.3251	0.4583	-0.1332	0.01847	-7.211	0.04089	0.04743	5.542e-13	6.245e-10	0.9639	MAD1L1			NM_001102044.1:13;XM_024984863.1:13;XM_024984865.1:12;XM_024984862.1:13;XM_024984866.1:8;XM_015460465.2:5;XM_024984867.1:5	CGI.chr25.1542	ENSBTAG00000002474	25	40984696	41222673	+	0	MAD1L1	815.488	-0.00716589	0.0747639	-0.0958469	0.923642	1	824.18	828.679	-1.01829e-05
chr21	68692137	0.4254	0.28	0.1455	0.02018	7.21	0.04123	0.0338	5.613e-13	6.308e-10	0.9879	KIF26A		XM_024982195.1:6		CGI.chr21.1000	ENSBTAG00000021904	21	68658628	68701100	+	0	KIF26A	757.678	-0.268232	0.275071	-0.975138	0.329492	1	665.872	780.917	-2.82399e-05
chr3	115358925	0.2611	0.3907	-0.1296	0.01798	-7.208	0.6116	0.9895	5.697e-13	6.385e-10	0.9501	AGAP1			XM_024990255.1:10;XM_024990259.1:9;XM_024990256.1:9;XM_024990258.1:9;XM_024990257.1:9;XM_024990260.1:10;XM_024990249.1:9;XM_024990251.1:9;XM_024990254.1:10;XM_024990252.1:10;XM_024990253.1:10;XM_024990250.1:10;XM_024990248.1:10		ENSBTAG00000016504	3	115044730	115604936	+	0	AGAP1	1263.34	-0.000142773	0.0647716	-0.00220426	0.998241	1	1271.4	1268.44	-2.70181e-07
chr21	68692106	0.4254	0.28	0.1455	0.0202	7.202	0.03478	0.03792	5.928e-13	6.578e-10	0.9878	KIF26A		XM_024982195.1:6		CGI.chr21.1000	ENSBTAG00000021904	21	68658628	68701100	+	0	KIF26A	757.678	-0.268232	0.275071	-0.975138	0.329492	1	665.872	780.917	-2.82399e-05
chr15	80515105	0.3785	0.2239	0.1546	0.02147	7.202	0.04478	0.04443	5.954e-13	6.597e-10	0.9945	TNKS1BP1		XM_005216562.3:8;XM_002693713.5:8;XM_024975924.1:8;XM_024975925.1:8;XM_024975923.1:8		CGI.chr15.714	ENSBTAG00000016469	15	80501948	80526194	-	0	TNKS1BP1	16391.1	-0.0725678	0.123869	-0.585845	0.557979	1	16183.2	16796.8	-3.76044e-05
chr21	68692071	0.4254	0.28	0.1455	0.02021	7.199	0.04281	0.03196	6.076e-13	6.713e-10	0.9878	KIF26A		XM_024982195.1:6		CGI.chr21.1000	ENSBTAG00000021904	21	68658628	68701100	+	0	KIF26A	757.678	-0.268232	0.275071	-0.975138	0.329492	1	665.872	780.917	-2.82399e-05
chr15	80514955	0.3785	0.2239	0.1546	0.02147	7.199	0.04794	0.04143	6.088e-13	6.716e-10	0.9945	TNKS1BP1		XM_005216562.3:8;XM_002693713.5:8;XM_024975924.1:8;XM_024975925.1:8;XM_024975923.1:8		CGI.chr15.714	ENSBTAG00000016469	15	80501948	80526194	-	0	TNKS1BP1	16391.1	-0.0725678	0.123869	-0.585845	0.557979	1	16183.2	16796.8	-3.76044e-05
chr16	47081722	0.3329	0.6239	-0.291	0.04044	-7.196	0.04655	0.03837	6.212e-13	6.824e-10	1	ACOT7			XR_003029598.1:9;NM_001075682.2:8;XM_005217082.3:8;XM_005217080.3:8;XM_005217081.4:8;XM_024976202.1:8		ENSBTAG00000021202	16	46978210	47087033	+	0	ACOT7	1136.6	0.23377	0.259684	0.900207	0.36801	1	1117.96	1015.42	2.76049e-05
chr16	80227578	0.5047	0.3561	0.1486	0.02065	7.195	0.04133	0.03846	6.238e-13	6.844e-10	0.9907	PPP1R12B			XM_024976585.1:1;XM_024976590.1:12;XM_024976591.1:12;XM_024976579.1:11;XM_024976580.1:12;XR_003029633.1:10;XM_024976583.1:6;XM_024976589.1:1;XM_024976582.1:11;XM_024976581.1:12	CGI.chr16.1066	ENSBTAG00000011772	16	80138743	80301780	-	0	PPP1R12B	365.696	-0.238935	0.127085	-1.88013	0.060091	1	347.641	382.252	-0.000117687
chr2	133314796	0.5332	0.3819	0.1514	0.02105	7.191	0.1232	0.06332	6.43e-13	7.017e-10	0.9927	CAPZB			XM_024999272.1:4;XM_024999269.1:4;NM_176648.4:4;XM_005203083.3:4		ENSBTAG00000004554	2	133201114	133340081	+	0	CAPZB	5484.22	0.163871	0.0951905	1.72151	0.0851591	1	5635.86	5226.73	0.00014375
chr18	13412033	0.496	0.3601	0.136	0.01891	7.191	0.04426	0.06211	6.432e-13	7.017e-10	0.9714	BANP			XM_024978176.1:4;XM_024978177.1:4;XM_024978179.1:4;NM_001075620.1:4;XM_024978178.1:4;XM_024978180.1:4;XM_024978181.1:4;XM_024978182.1:4		ENSBTAG00000023745	18	13381282	13450245	+	0	BANP	486.124	-0.230793	0.203106	-1.13632	0.255824	1	419.618	464.449	-4.45268e-05
chr15	80515010	0.3785	0.2239	0.1546	0.02153	7.181	0.04397	0.04079	6.926e-13	7.482e-10	0.9944	TNKS1BP1		XM_005216562.3:8;XM_002693713.5:8;XM_024975924.1:8;XM_024975925.1:8;XM_024975923.1:8		CGI.chr15.714	ENSBTAG00000016469	15	80501948	80526194	-	0	TNKS1BP1	16391.1	-0.0725678	0.123869	-0.585845	0.557979	1	16183.2	16796.8	-3.76044e-05
chr8	112157968	0.2529	0.3889	-0.1359	0.01894	-7.177	0.03915	0.05346	7.107e-13	7.657e-10	0.9711	PXDN		XM_010800841.3:17;XM_010800842.3:16;XM_010800843.3:16;XM_024996374.1:10		CGI.chr8.1014	ENSBTAG00000050986	8	112103039	112167792	+	0	PXDN	368.048	-0.168134	0.285518	-0.588874	0.555946	1	331.468	348.81	-1.64254e-05
chr15	80515026	0.3785	0.2239	0.1546	0.02154	7.176	0.04925	0.0354	7.168e-13	7.702e-10	0.9944	TNKS1BP1		XM_005216562.3:8;XM_002693713.5:8;XM_024975924.1:8;XM_024975925.1:8;XM_024975923.1:8		CGI.chr15.714	ENSBTAG00000016469	15	80501948	80526194	-	0	TNKS1BP1	16391.1	-0.0725678	0.123869	-0.585845	0.557979	1	16183.2	16796.8	-3.76044e-05
chr25	28207545	0.3083	0.4563	-0.148	0.02063	-7.175	0.08176	0.06745	7.234e-13	7.762e-10	0.9901	KCTD7		NM_001102545.1:2		CGI.chr25.851	ENSBTAG00000017435	25	28204181	28215217	+	0	KCTD7	205.052	-0.204049	0.155039	-1.31612	0.188134	1	197.031	210.797	-6.75294e-05
chr22	56176028	0.2727	0.4349	-0.1622	0.02266	-7.161	0.06567	0.1009	8.004e-13	8.518e-10	0.997	PLXND1		XM_002697122.4:24			ENSBTAG00000001814	22	56134780	56182636	+	0	PLXND1	614.273	-0.0287087	0.218419	-0.131438	0.895429	1	585.58	579.181	-4.78822e-06
chr25	41133426	0.3251	0.4583	-0.1332	0.0186	-7.16	0.06019	0.0813	8.07e-13	8.56e-10	0.9628	MAD1L1			NM_001102044.1:13;XM_024984863.1:13;XM_024984865.1:12;XM_024984862.1:13;XM_024984866.1:8;XM_015460465.2:5;XM_024984867.1:5	CGI.chr25.1542	ENSBTAG00000002474	25	40984696	41222673	+	0	MAD1L1	815.488	-0.00716589	0.0747639	-0.0958469	0.923642	1	824.18	828.679	-1.01829e-05
chr15	80514970	0.3785	0.2239	0.1546	0.02159	7.16	0.04122	0.03819	8.073e-13	8.56e-10	0.9943	TNKS1BP1		XM_005216562.3:8;XM_002693713.5:8;XM_024975924.1:8;XM_024975925.1:8;XM_024975923.1:8		CGI.chr15.714	ENSBTAG00000016469	15	80501948	80526194	-	0	TNKS1BP1	16391.1	-0.0725678	0.123869	-0.585845	0.557979	1	16183.2	16796.8	-3.76044e-05
chr16	47081738	0.3329	0.6239	-0.291	0.04064	-7.16	0.03535	0.03895	8.077e-13	8.56e-10	1	ACOT7			XR_003029598.1:9;NM_001075682.2:8;XM_005217082.3:8;XM_005217080.3:8;XM_005217081.4:8;XM_024976202.1:8		ENSBTAG00000021202	16	46978210	47087033	+	0	ACOT7	1136.6	0.23377	0.259684	0.900207	0.36801	1	1117.96	1015.42	2.76049e-05
chr21	68692102	0.4254	0.28	0.1455	0.02032	7.159	0.03464	0.03489	8.131e-13	8.607e-10	0.9874	KIF26A		XM_024982195.1:6		CGI.chr21.1000	ENSBTAG00000021904	21	68658628	68701100	+	0	KIF26A	757.678	-0.268232	0.275071	-0.975138	0.329492	1	665.872	780.917	-2.82399e-05
chr5	109191075	0.4422	0.2512	0.1909	0.02667	7.159	0.03972	0.0495	8.148e-13	8.612e-10	0.9997	MICAL3		XM_024992773.1:15;XM_024992775.1:14;XM_024992776.1:14;XM_024992774.1:14;XM_024992778.1:14;XM_024992781.1:13;XM_024992780.1:13;XM_024992772.1:15;XM_024992777.1:15;XM_024992779.1:15;XM_024992782.1:15;XM_024992783.1:15;XM_010805720.3:15;XM_010805721.3:15;XM_024992784.1:13		CGI.chr5.884	ENSBTAG00000048271	5	109160002	109274608	-	0	MICAL3	4659.07	-0.210966	0.134682	-1.56641	0.117253	1	4503.69	4968.37	-9.25076e-05
chr3	102603791	0.5553	0.3853	0.1701	0.02376	7.157	0.03787	0.04699	8.231e-13	8.688e-10	0.9984	SZT2		XM_002686517.6:57;XM_010803760.3:57			ENSBTAG00000005580	3	102576578	102603276	-	-516	SZT2	1179.33	0.0455801	0.157578	0.289254	0.772387	1	1188.96	1170.34	1.4599e-05
chr18	13411986	0.4973	0.3544	0.1429	0.01998	7.156	0.04316	0.05113	8.324e-13	8.763e-10	0.9842	BANP			XM_024978176.1:4;XM_024978177.1:4;XM_024978179.1:4;NM_001075620.1:4;XM_024978178.1:4;XM_024978180.1:4;XM_024978181.1:4;XM_024978182.1:4		ENSBTAG00000023745	18	13381282	13450245	+	0	BANP	486.124	-0.230793	0.203106	-1.13632	0.255824	1	419.618	464.449	-4.45268e-05
chr6	117384608	0.5039	0.3278	0.1761	0.02461	7.154	0.07816	0.08944	8.417e-13	8.822e-10	0.999	IDUA;SLC26A1		XM_002688445.5:2	XM_010806365.3:12;XM_010806363.2:12;XM_010806364.3:11;XM_002688446.4:12;XM_010806367.3:11	CGI.chr6.1073	ENSBTAG00000007002	6	117374269	117388382	-	0	IDUA	380.144	0.0194742	0.243788	0.0798816	0.936331	1	371.248	369.11	2.60781e-06
chr5	109191099	0.4422	0.2512	0.1909	0.02669	7.154	0.0442	0.04061	8.428e-13	8.822e-10	0.9997	MICAL3		XM_024992773.1:15;XM_024992775.1:14;XM_024992776.1:14;XM_024992774.1:14;XM_024992778.1:14;XM_024992781.1:13;XM_024992780.1:13;XM_024992772.1:15;XM_024992777.1:15;XM_024992779.1:15;XM_024992782.1:15;XM_024992783.1:15;XM_010805720.3:15;XM_010805721.3:15;XM_024992784.1:13		CGI.chr5.884	ENSBTAG00000048271	5	109160002	109274608	-	0	MICAL3	4659.07	-0.210966	0.134682	-1.56641	0.117253	1	4503.69	4968.37	-9.25076e-05
chr15	80514988	0.3785	0.2239	0.1546	0.02162	7.151	0.03728	0.03533	8.618e-13	8.988e-10	0.9942	TNKS1BP1		XM_005216562.3:8;XM_002693713.5:8;XM_024975924.1:8;XM_024975925.1:8;XM_024975923.1:8		CGI.chr15.714	ENSBTAG00000016469	15	80501948	80526194	-	0	TNKS1BP1	16391.1	-0.0725678	0.123869	-0.585845	0.557979	1	16183.2	16796.8	-3.76044e-05
chr5	109191156	0.4422	0.2512	0.1909	0.0267	7.15	0.04344	0.04045	8.689e-13	9.049e-10	0.9997	MICAL3			XM_024992773.1:15;XM_024992775.1:14;XM_024992776.1:14;XM_024992774.1:14;XM_024992778.1:14;XM_024992781.1:13;XM_024992780.1:13;XM_024992772.1:15;XM_024992777.1:15;XM_024992779.1:15;XM_024992782.1:15;XM_024992783.1:15;XM_010805720.3:15;XM_010805721.3:15;XM_024992784.1:13		ENSBTAG00000048271	5	109160002	109274608	-	0	MICAL3	4659.07	-0.210966	0.134682	-1.56641	0.117253	1	4503.69	4968.37	-9.25076e-05
chr20	71287053	0.3921	0.5637	-0.1716	0.024	-7.149	0.08059	0.06131	8.743e-13	9.082e-10	0.9986	SLC12A7			XM_024981553.1:13;XM_024981552.1:13;XM_024981559.1:13;XM_024981558.1:13;XM_024981557.1:13;XM_024981554.1:13;XM_024981555.1:13;XM_024981560.1:13		ENSBTAG00000006775	20	71281293	71301030	+	0	SLC12A7	2087.74	-0.200204	0.134402	-1.48959	0.136332	1	1994.91	2215.51	-8.81496e-05
chr18	13411950	0.4949	0.3503	0.1446	0.02023	7.148	0.03785	0.05894	8.785e-13	9.114e-10	0.9863	BANP			XM_024978176.1:4;XM_024978177.1:4;XM_024978179.1:4;NM_001075620.1:4;XM_024978178.1:4;XM_024978180.1:4;XM_024978181.1:4;XM_024978182.1:4		ENSBTAG00000023745	18	13381282	13450245	+	0	BANP	486.124	-0.230793	0.203106	-1.13632	0.255824	1	419.618	464.449	-4.45268e-05
chr16	80227455	0.5047	0.3561	0.1486	0.02079	7.147	0.04235	0.03287	8.888e-13	9.183e-10	0.9903	PPP1R12B			XM_024976585.1:1;XM_024976590.1:12;XM_024976591.1:12;XM_024976579.1:11;XM_024976580.1:12;XR_003029633.1:10;XM_024976583.1:6;XM_024976589.1:1;XM_024976582.1:11;XM_024976581.1:12	CGI.chr16.1066	ENSBTAG00000011772	16	80138743	80301780	-	0	PPP1R12B	365.696	-0.238935	0.127085	-1.88013	0.060091	1	347.641	382.252	-0.000117687
chr3	102603786	0.5553	0.3853	0.1701	0.0238	7.146	0.04551	0.03943	8.932e-13	9.217e-10	0.9984	SZT2		XM_002686517.6:57;XM_010803760.3:57			ENSBTAG00000005580	3	102576578	102603276	-	-511	SZT2	1179.33	0.0455801	0.157578	0.289254	0.772387	1	1188.96	1170.34	1.4599e-05
chr5	109191072	0.4422	0.2512	0.1909	0.02672	7.145	0.03847	0.0471	8.999e-13	9.261e-10	0.9997	MICAL3		XM_024992773.1:15;XM_024992775.1:14;XM_024992776.1:14;XM_024992774.1:14;XM_024992778.1:14;XM_024992781.1:13;XM_024992780.1:13;XM_024992772.1:15;XM_024992777.1:15;XM_024992779.1:15;XM_024992782.1:15;XM_024992783.1:15;XM_010805720.3:15;XM_010805721.3:15;XM_024992784.1:13		CGI.chr5.884	ENSBTAG00000048271	5	109160002	109274608	-	0	MICAL3	4659.07	-0.210966	0.134682	-1.56641	0.117253	1	4503.69	4968.37	-9.25076e-05
chr5	109191079	0.4422	0.2512	0.1909	0.02673	7.144	0.03828	0.0471	9.055e-13	9.292e-10	0.9997	MICAL3		XM_024992773.1:15;XM_024992775.1:14;XM_024992776.1:14;XM_024992774.1:14;XM_024992778.1:14;XM_024992781.1:13;XM_024992780.1:13;XM_024992772.1:15;XM_024992777.1:15;XM_024992779.1:15;XM_024992782.1:15;XM_024992783.1:15;XM_010805720.3:15;XM_010805721.3:15;XM_024992784.1:13		CGI.chr5.884	ENSBTAG00000048271	5	109160002	109274608	-	0	MICAL3	4659.07	-0.210966	0.134682	-1.56641	0.117253	1	4503.69	4968.37	-9.25076e-05
chr16	80227483	0.5047	0.3561	0.1486	0.0208	7.144	0.03542	0.03665	9.076e-13	9.292e-10	0.9903	PPP1R12B			XM_024976585.1:1;XM_024976590.1:12;XM_024976591.1:12;XM_024976579.1:11;XM_024976580.1:12;XR_003029633.1:10;XM_024976583.1:6;XM_024976589.1:1;XM_024976582.1:11;XM_024976581.1:12	CGI.chr16.1066	ENSBTAG00000011772	16	80138743	80301780	-	0	PPP1R12B	365.696	-0.238935	0.127085	-1.88013	0.060091	1	347.641	382.252	-0.000117687
chr15	21560037	0.4837	0.2887	0.195	0.0273	7.143	0.2471	0.09045	9.113e-13	9.306e-10	0.9997	C15H11orf53	C15H11orf53	XM_024975737.1:1
chr18	13412051	0.4976	0.3634	0.1342	0.01879	7.142	0.03847	0.05691	9.229e-13	9.411e-10	0.9655	BANP			XM_024978176.1:4;XM_024978177.1:4;XM_024978179.1:4;NM_001075620.1:4;XM_024978178.1:4;XM_024978180.1:4;XM_024978181.1:4;XM_024978182.1:4		ENSBTAG00000023745	18	13381282	13450245	+	0	BANP	486.124	-0.230793	0.203106	-1.13632	0.255824	1	419.618	464.449	-4.45268e-05
chr25	41133339	0.3251	0.4583	-0.1332	0.01865	-7.141	0.04177	0.09446	9.298e-13	9.46e-10	0.9624	MAD1L1			NM_001102044.1:13;XM_024984863.1:13;XM_024984865.1:12;XM_024984862.1:13;XM_024984866.1:8;XM_015460465.2:5;XM_024984867.1:5	CGI.chr25.1542	ENSBTAG00000002474	25	40984696	41222673	+	0	MAD1L1	815.488	-0.00716589	0.0747639	-0.0958469	0.923642	1	824.18	828.679	-1.01829e-05
chr11	103416962	0.4624	0.2556	0.2067	0.02896	7.138	0.04963	0.05587	9.443e-13	9.58e-10	0.9999	CAMSAP1			NM_001192096.1:14;XM_024998404.1:15;XM_010810395.3:15;XM_010810399.3:14;XM_024998405.1:15;XM_024998406.1:14;XM_024998407.1:14	CGI.chr11.1190	ENSBTAG00000006008	11	103394880	103437809	-	0	CAMSAP1	7869	0.0184637	0.0867346	0.212876	0.831424	1	7885.87	7821.24	1.95022e-05
chr9	14937045	0.3829	0.217	0.1659	0.02324	7.138	0.04634	0.03936	9.449e-13	9.58e-10	0.9977	FILIP1		XM_005210667.4:3;XM_024996550.1:3;XM_005210666.4:3;NM_001192362.1:2;XM_010808369.3:2;XM_010808370.3:2		CGI.chr9.59	ENSBTAG00000000053	9	14918897	15136983	-	0	FILIP1	154.835	0.109008	0.281973	0.386589	0.69906	1	139.938	136.824	1.09168e-05
chr5	109191059	0.4422	0.2512	0.1909	0.02675	7.137	0.04149	0.03927	9.512e-13	9.625e-10	0.9997	MICAL3		XM_024992773.1:15;XM_024992775.1:14;XM_024992776.1:14;XM_024992774.1:14;XM_024992778.1:14;XM_024992781.1:13;XM_024992780.1:13;XM_024992772.1:15;XM_024992777.1:15;XM_024992779.1:15;XM_024992782.1:15;XM_024992783.1:15;XM_010805720.3:15;XM_010805721.3:15;XM_024992784.1:13		CGI.chr5.884	ENSBTAG00000048271	5	109160002	109274608	-	0	MICAL3	4659.07	-0.210966	0.134682	-1.56641	0.117253	1	4503.69	4968.37	-9.25076e-05
chr16	51931537	0.4395	0.1985	0.2409	0.03376	7.136	0.038	0.04616	9.609e-13	9.685e-10	1	AGMAT			XM_010813452.3:1		ENSBTAG00000039662	16	51881398	51918806	-	-12732	ENSBTAG00000039662	8054.52	-0.0188289	0.113396	-0.166045	0.868121	1	7927.94	7967.46	-1.16409e-05
chr21	16566714	0.3333	0.5022	-0.1688	0.02367	-7.133	0.04777	0.0673	9.791e-13	9.856e-10	0.9982	KLHL25		XM_005221750.4:1;XM_010816894.3:1;XM_005221747.4:1;XM_005221748.4:1;XM_005221751.4:1;XM_005221749.4:1;XM_024981836.1:1;XM_005221754.4:1;NM_001192686.2:1			ENSBTAG00000016091	21	16566496	16600659	-	0	KLHL25	91.6025	0.0287932	0.166205	0.173239	0.862464	1	89.9662	89.0321	8.29027e-06
chr17	51408745	0.5065	0.34	0.1666	0.02335	7.132	0.04911	0.1221	9.889e-13	9.942e-10	0.9978	NCOR2			XM_024977674.1:19;XM_024977671.1:18;XM_024977679.1:19;XM_024977678.1:19;XM_024977677.1:19;XM_024977675.1:19;XM_024977673.1:19;XM_024977670.1:19;XM_024977681.1:20;XM_024977672.1:19;XM_024977680.1:19;XM_024977687.1:19;XM_024977685.1:19;XM_024977682.1:19;XM_024977684.1:19;XM_024977676.1:19;XM_024977683.1:19;XM_024977686.1:19;XM_024977690.1:19;XM_024977688.1:19;XM_024977689.1:19		ENSBTAG00000024603	17	51223744	51460894	+	0	NCOR2	9195.94	0.11447	0.0794074	1.44155	0.14943	1	9220.91	8742.34	0.000144226
chr5	109191192	0.4422	0.2512	0.1909	0.02678	7.13	0.03949	0.04023	1.002e-12	1.006e-09	0.9997	MICAL3			XM_024992773.1:15;XM_024992775.1:14;XM_024992776.1:14;XM_024992774.1:14;XM_024992778.1:14;XM_024992781.1:13;XM_024992780.1:13;XM_024992772.1:15;XM_024992777.1:15;XM_024992779.1:15;XM_024992782.1:15;XM_024992783.1:15;XM_010805720.3:15;XM_010805721.3:15;XM_024992784.1:13		ENSBTAG00000048271	5	109160002	109274608	-	0	MICAL3	4659.07	-0.210966	0.134682	-1.56641	0.117253	1	4503.69	4968.37	-9.25076e-05
chr18	13412036	0.496	0.3601	0.136	0.01907	7.129	0.04705	0.05535	1.013e-12	1.015e-09	0.9704	BANP			XM_024978176.1:4;XM_024978177.1:4;XM_024978179.1:4;NM_001075620.1:4;XM_024978178.1:4;XM_024978180.1:4;XM_024978181.1:4;XM_024978182.1:4		ENSBTAG00000023745	18	13381282	13450245	+	0	BANP	486.124	-0.230793	0.203106	-1.13632	0.255824	1	419.618	464.449	-4.45268e-05
chr20	71287159	0.3921	0.5637	-0.1716	0.02411	-7.117	0.07106	0.06889	1.103e-12	1.086e-09	0.9985	SLC12A7		XM_024981553.1:14;XM_024981552.1:14;XM_024981559.1:14;XM_024981558.1:14;XM_024981557.1:14;XM_024981554.1:14;XM_024981555.1:14;XM_024981560.1:14			ENSBTAG00000006775	20	71281293	71301030	+	0	SLC12A7	2087.74	-0.200204	0.134402	-1.48959	0.136332	1	1994.91	2215.51	-8.81496e-05
chr9	14937127	0.3829	0.217	0.1659	0.02332	7.114	0.0446	0.03679	1.126e-12	1.105e-09	0.9976	FILIP1		XM_005210667.4:3;XM_024996550.1:3;XM_005210666.4:3;NM_001192362.1:2;XM_010808369.3:2;XM_010808370.3:2		CGI.chr9.59	ENSBTAG00000000053	9	14918897	15136983	-	0	FILIP1	154.835	0.109008	0.281973	0.386589	0.69906	1	139.938	136.824	1.09168e-05
chr3	102603768	0.5553	0.3853	0.1701	0.02392	7.108	0.0416	0.04108	1.175e-12	1.146e-09	0.9983	SZT2		XM_002686517.6:57;XM_010803760.3:57			ENSBTAG00000005580	3	102576578	102603276	-	-493	SZT2	1179.33	0.0455801	0.157578	0.289254	0.772387	1	1188.96	1170.34	1.4599e-05
chr6	117384531	0.5039	0.3278	0.1761	0.02477	7.108	0.0889	0.07268	1.181e-12	1.15e-09	0.9989	IDUA;SLC26A1		XM_002688445.5:2	XM_010806365.3:12;XM_010806363.2:12;XM_010806364.3:11;XM_002688446.4:12;XM_010806367.3:11	CGI.chr6.1073	ENSBTAG00000007002	6	117374269	117388382	-	0	IDUA	380.144	0.0194742	0.243788	0.0798816	0.936331	1	371.248	369.11	2.60781e-06
chr16	51931553	0.4395	0.1985	0.2409	0.03392	7.102	0.03976	0.03723	1.226e-12	1.188e-09	1	AGMAT			XM_010813452.3:1		ENSBTAG00000039662	16	51881398	51918806	-	-12748	ENSBTAG00000039662	8054.52	-0.0188289	0.113396	-0.166045	0.868121	1	7927.94	7967.46	-1.16409e-05
chr6	117384606	0.5039	0.3278	0.1761	0.02483	7.092	0.09911	0.06237	1.322e-12	1.262e-09	0.9989	IDUA;SLC26A1		XM_002688445.5:2	XM_010806365.3:12;XM_010806363.2:12;XM_010806364.3:11;XM_002688446.4:12;XM_010806367.3:11	CGI.chr6.1073	ENSBTAG00000007002	6	117374269	117388382	-	0	IDUA	380.144	0.0194742	0.243788	0.0798816	0.936331	1	371.248	369.11	2.60781e-06
chr11	103416993	0.4624	0.2556	0.2067	0.02916	7.09	0.04182	0.05108	1.341e-12	1.277e-09	0.9999	CAMSAP1			NM_001192096.1:14;XM_024998404.1:15;XM_010810395.3:15;XM_010810399.3:14;XM_024998405.1:15;XM_024998406.1:14;XM_024998407.1:14	CGI.chr11.1190	ENSBTAG00000006008	11	103394880	103437809	-	0	CAMSAP1	7869	0.0184637	0.0867346	0.212876	0.831424	1	7885.87	7821.24	1.95022e-05
chr29	47458197	0.4842	0.3269	0.1572	0.02219	7.085	0.1382	0.05608	1.391e-12	1.319e-09	0.995	PPFIA1		XM_024986955.1:9;XM_024986956.1:9;XM_024986954.1:9;XM_024986952.1:9;XM_024986953.1:9;XM_005227265.4:9;XM_024986959.1:9;NM_001191377.2:8;XM_024986958.1:8;XM_024986957.1:8		CGI.chr29.808	ENSBTAG00000022188	29	47421136	47498030	+	0	PPFIA1	9594.4	-0.0026448	0.0990987	-0.0266886	0.978708	1	9525.89	9576.18	-2.14052e-06
chr5	32483910	0.255	0.4212	-0.1663	0.02347	-7.084	0.08606	0.04815	1.403e-12	1.327e-09	0.9976	HDAC7		XR_806635.3:7;XM_010805038.3:7;XM_005206369.3:7;XM_005206372.4:7;XM_024991580.1:7;XM_005206374.4:7;XM_024991578.1:8;NM_001193141.2:7;XM_010805039.3:8;XM_024991581.1:7;XM_024991579.1:7;XM_005206373.4:7;XM_010805040.2:5			ENSBTAG00000026819	5	32462229	32499023	+	0	HDAC7	2428.4	0.0225934	0.0773445	0.292114	0.7702	1	2435.19	2410.64	3.00019e-05
chr21	69586121	0.3529	0.5734	-0.2205	0.03114	-7.079	0.06278	0.08134	1.454e-12	1.37e-09	0.9999	BRF1			XM_024982224.1:13;XM_024982223.1:15;XM_024982222.1:15;XM_024982225.1:15;XM_024982227.1:15	CGI.chr21.1135	ENSBTAG00000012753	21	69555655	69607534	-	0	BRF1	917.233	-0.0875585	0.108742	-0.805193	0.420708	1	910.151	945.831	-5.88628e-05
chr11	103417004	0.4624	0.2556	0.2067	0.02921	7.078	0.0453	0.03859	1.458e-12	1.372e-09	0.9999	CAMSAP1			NM_001192096.1:14;XM_024998404.1:15;XM_010810395.3:15;XM_010810399.3:14;XM_024998405.1:15;XM_024998406.1:14;XM_024998407.1:14	CGI.chr11.1190	ENSBTAG00000006008	11	103394880	103437809	-	0	CAMSAP1	7869	0.0184637	0.0867346	0.212876	0.831424	1	7885.87	7821.24	1.95022e-05
chr8	112157935	0.2529	0.3889	-0.1359	0.01921	-7.077	0.04406	0.04356	1.47e-12	1.381e-09	0.9693	PXDN		XM_010800841.3:17;XM_010800842.3:16;XM_010800843.3:16;XM_024996374.1:10		CGI.chr8.1014	ENSBTAG00000050986	8	112103039	112167792	+	0	PXDN	368.048	-0.168134	0.285518	-0.588874	0.555946	1	331.468	348.81	-1.64254e-05
chr4	118517453	0.5119	0.3594	0.1525	0.02155	7.075	0.1326	0.1728	1.492e-12	1.401e-09	0.9925	UBE3C			XM_024990564.1:10;XM_015470754.2:10;XM_005205800.2:10;NM_001192188.2:10		ENSBTAG00000008025	4	118465388	118580636	+	0	UBE3C	3049.5	0.0197938	0.0677631	0.292102	0.770209	1	2993.8	2965.95	3.42286e-05
chr21	16566735	0.3333	0.5022	-0.1688	0.02389	-7.066	0.05937	0.03761	1.595e-12	1.485e-09	0.998	KLHL25			XM_005221750.4:1;XM_010816894.3:1;XM_005221747.4:1;XM_005221748.4:1;XM_005221751.4:1;XM_005221749.4:1;XM_024981836.1:1;XM_005221754.4:1;NM_001192686.2:1		ENSBTAG00000016091	21	16566496	16600659	-	0	KLHL25	91.6025	0.0287932	0.166205	0.173239	0.862464	1	89.9662	89.0321	8.29027e-06
chr21	69586176	0.3529	0.5734	-0.2205	0.03125	-7.054	0.04919	0.08001	1.734e-12	1.604e-09	0.9999	BRF1			XM_024982224.1:13;XM_024982223.1:15;XM_024982222.1:15;XM_024982225.1:15;XM_024982227.1:15	CGI.chr21.1135	ENSBTAG00000012753	21	69555655	69607534	-	0	BRF1	917.233	-0.0875585	0.108742	-0.805193	0.420708	1	910.151	945.831	-5.88628e-05
chr17	51408750	0.5065	0.34	0.1666	0.02362	7.052	0.04714	0.1135	1.77e-12	1.632e-09	0.9976	NCOR2			XM_024977674.1:19;XM_024977671.1:18;XM_024977679.1:19;XM_024977678.1:19;XM_024977677.1:19;XM_024977675.1:19;XM_024977673.1:19;XM_024977670.1:19;XM_024977681.1:20;XM_024977672.1:19;XM_024977680.1:19;XM_024977687.1:19;XM_024977685.1:19;XM_024977682.1:19;XM_024977684.1:19;XM_024977676.1:19;XM_024977683.1:19;XM_024977686.1:19;XM_024977690.1:19;XM_024977688.1:19;XM_024977689.1:19		ENSBTAG00000024603	17	51223744	51460894	+	0	NCOR2	9195.94	0.11447	0.0794074	1.44155	0.14943	1	9220.91	8742.34	0.000144226
chr20	58787032	0.4696	0.3108	0.1588	0.02253	7.047	0.09239	0.09898	1.826e-12	1.672e-09	0.9955	TRIO			XM_024981342.1:43;XM_024981343.1:43;XM_024981340.1:43;XM_024981341.1:43;XR_003031175.1:38		ENSBTAG00000005514	20	58644762	58864848	-	0	TRIO	8318.06	-0.0445218	0.0625109	-0.712226	0.476325	1	8208.48	8388.68	-9.04438e-05
chr21	69586137	0.3529	0.5734	-0.2205	0.0313	-7.044	0.07284	0.0618	1.865e-12	1.701e-09	0.9999	BRF1			XM_024982224.1:13;XM_024982223.1:15;XM_024982222.1:15;XM_024982225.1:15;XM_024982227.1:15	CGI.chr21.1135	ENSBTAG00000012753	21	69555655	69607534	-	0	BRF1	917.233	-0.0875585	0.108742	-0.805193	0.420708	1	910.151	945.831	-5.88628e-05
chr21	16566721	0.3333	0.5022	-0.1688	0.02397	-7.044	0.04406	0.05735	1.868e-12	1.701e-09	0.998	KLHL25		XM_005221750.4:1;XM_010816894.3:1;XM_005221747.4:1;XM_005221748.4:1;XM_005221751.4:1;XM_005221749.4:1;XM_024981836.1:1;XM_005221754.4:1;NM_001192686.2:1			ENSBTAG00000016091	21	16566496	16600659	-	0	KLHL25	91.6025	0.0287932	0.166205	0.173239	0.862464	1	89.9662	89.0321	8.29027e-06
chr17	51408771	0.5175	0.3449	0.1726	0.0245	7.043	0.08378	0.09582	1.888e-12	1.715e-09	0.9985	NCOR2			XM_024977674.1:19;XM_024977671.1:18;XM_024977679.1:19;XM_024977678.1:19;XM_024977677.1:19;XM_024977675.1:19;XM_024977673.1:19;XM_024977670.1:19;XM_024977681.1:20;XM_024977672.1:19;XM_024977680.1:19;XM_024977687.1:19;XM_024977685.1:19;XM_024977682.1:19;XM_024977684.1:19;XM_024977676.1:19;XM_024977683.1:19;XM_024977686.1:19;XM_024977690.1:19;XM_024977688.1:19;XM_024977689.1:19		ENSBTAG00000024603	17	51223744	51460894	+	0	NCOR2	9195.94	0.11447	0.0794074	1.44155	0.14943	1	9220.91	8742.34	0.000144226
chr18	13411926	0.4882	0.34	0.1483	0.02108	7.034	0.04026	0.07787	2.002e-12	1.81e-09	0.989	BANP			XM_024978176.1:4;XM_024978177.1:4;XM_024978179.1:4;NM_001075620.1:4;XM_024978178.1:4;XM_024978180.1:4;XM_024978181.1:4;XM_024978182.1:4		ENSBTAG00000023745	18	13381282	13450245	+	0	BANP	486.124	-0.230793	0.203106	-1.13632	0.255824	1	419.618	464.449	-4.45268e-05
chr5	32483887	0.255	0.4212	-0.1663	0.02364	-7.034	0.06366	0.06244	2.009e-12	1.812e-09	0.9975	HDAC7		XR_806635.3:7;XM_010805038.3:7;XM_005206369.3:7;XM_005206372.4:7;XM_024991580.1:7;XM_005206374.4:7;XM_024991578.1:8;NM_001193141.2:7;XM_010805039.3:8;XM_024991581.1:7;XM_024991579.1:7;XM_005206373.4:7;XM_010805040.2:5			ENSBTAG00000026819	5	32462229	32499023	+	0	HDAC7	2428.4	0.0225934	0.0773445	0.292114	0.7702	1	2435.19	2410.64	3.00019e-05
chr5	32483839	0.255	0.4212	-0.1663	0.02365	-7.032	0.05741	0.05613	2.043e-12	1.834e-09	0.9975	HDAC7		XR_806635.3:7;XM_010805038.3:7;XM_005206369.3:7;XM_005206372.4:7;XM_024991580.1:7;XM_005206374.4:7;XM_024991578.1:8;NM_001193141.2:7;XM_010805039.3:8;XM_024991581.1:7;XM_024991579.1:7;XM_005206373.4:7;XM_010805040.2:5			ENSBTAG00000026819	5	32462229	32499023	+	0	HDAC7	2428.4	0.0225934	0.0773445	0.292114	0.7702	1	2435.19	2410.64	3.00019e-05
chr21	16566704	0.3333	0.5022	-0.1688	0.02404	-7.023	0.04871	0.05127	2.167e-12	1.935e-09	0.9979	KLHL25		XM_005221750.4:1;XM_010816894.3:1;XM_005221747.4:1;XM_005221748.4:1;XM_005221751.4:1;XM_005221749.4:1;XM_024981836.1:1;XM_005221754.4:1;NM_001192686.2:1			ENSBTAG00000016091	21	16566496	16600659	-	0	KLHL25	91.6025	0.0287932	0.166205	0.173239	0.862464	1	89.9662	89.0321	8.29027e-06
chr19	51446039	0.4651	0.3262	0.1389	0.01978	7.023	0.08877	0.06247	2.172e-12	1.937e-09	0.9754	SLC38A10			XM_024980991.1:3;XM_005221112.3:3;XM_005221115.4:3;XM_005221117.4:3;XM_024980995.1:3;XM_024980993.1:3;XM_024980994.1:3;XM_024980992.1:3		ENSBTAG00000018271	19	51437110	51478799	+	0	SLC38A10	4060.18	-0.0173943	0.0927496	-0.18754	0.851237	1	4115.25	4142.61	-1.60691e-05
chr5	32483893	0.255	0.4212	-0.1663	0.02368	-7.022	0.07043	0.05316	2.184e-12	1.946e-09	0.9974	HDAC7		XR_806635.3:7;XM_010805038.3:7;XM_005206369.3:7;XM_005206372.4:7;XM_024991580.1:7;XM_005206374.4:7;XM_024991578.1:8;NM_001193141.2:7;XM_010805039.3:8;XM_024991581.1:7;XM_024991579.1:7;XM_005206373.4:7;XM_010805040.2:5			ENSBTAG00000026819	5	32462229	32499023	+	0	HDAC7	2428.4	0.0225934	0.0773445	0.292114	0.7702	1	2435.19	2410.64	3.00019e-05
chr26	44329909	0.3053	0.4813	-0.176	0.02507	-7.021	0.04225	0.07839	2.197e-12	1.955e-09	0.9988	FAM53B;EEF1AKMT2			XM_024986040.1:4;XR_003032838.1:1;XM_024986041.1:1;XR_815824.2:1;XM_024986043.1:1		ENSBTAG00000012970	26	44230931	44360485	-	0	FAM53B	217.712	-0.00412759	0.109506	-0.037693	0.969932	1	213.036	214.232	-2.73626e-06
chr21	16566697	0.3333	0.5022	-0.1688	0.02408	-7.012	0.04539	0.05194	2.347e-12	2.065e-09	0.9979	KLHL25		XM_005221750.4:1;XM_010816894.3:1;XM_005221747.4:1;XM_005221748.4:1;XM_005221751.4:1;XM_005221749.4:1;XM_024981836.1:1;XM_005221754.4:1;NM_001192686.2:1			ENSBTAG00000016091	21	16566496	16600659	-	0	KLHL25	91.6025	0.0287932	0.166205	0.173239	0.862464	1	89.9662	89.0321	8.29027e-06
chr21	16566795	0.3333	0.5022	-0.1688	0.02408	-7.012	0.04594	0.0515	2.356e-12	2.068e-09	0.9979	KLHL25			XM_005221750.4:1;XM_010816894.3:1;XM_005221747.4:1;XM_005221748.4:1;XM_005221751.4:1;XM_005221749.4:1;XM_024981836.1:1;XM_005221754.4:1;NM_001192686.2:1		ENSBTAG00000016091	21	16566496	16600659	-	0	KLHL25	91.6025	0.0287932	0.166205	0.173239	0.862464	1	89.9662	89.0321	8.29027e-06
chr25	41133399	0.3251	0.4583	-0.1332	0.019	-7.011	0.036	0.08553	2.363e-12	2.071e-09	0.9597	MAD1L1			NM_001102044.1:13;XM_024984863.1:13;XM_024984865.1:12;XM_024984862.1:13;XM_024984866.1:8;XM_015460465.2:5;XM_024984867.1:5	CGI.chr25.1542	ENSBTAG00000002474	25	40984696	41222673	+	0	MAD1L1	815.488	-0.00716589	0.0747639	-0.0958469	0.923642	1	824.18	828.679	-1.01829e-05
chr2	132279288	0.05219	0.2469	-0.1947	0.02778	-7.008	0.06531	0.09638	2.418e-12	2.114e-09	0.9997	VWA5B1			XM_024983069.1:8;XM_024983074.1:8;XM_024983078.1:8		ENSBTAG00000013511	2	132262278	132314628	-	0	VWA5B1	5.80635	0.217241	0.922658	0.235452	0.813858	1	5.359	5.3252	2.091e-06
chr22	7267837	0.2466	0.3831	-0.1364	0.01947	-7.007	0.09424	0.06991	2.432e-12	2.122e-09	0.9693	TRIM71		XM_024983326.1:4		CGI.chr22.53	ENSBTAG00000022744	22	7208250	7268668	+	0	TRIM71	1277.06	-0.0583301	0.0982036	-0.593971	0.552531	1	1278.98	1314.68	-4.80726e-05
chr21	16566644	0.3333	0.5022	-0.1688	0.02411	-7.003	0.05147	0.04637	2.512e-12	2.181e-09	0.9978	KLHL25		XM_005221750.4:1;XM_010816894.3:1;XM_005221747.4:1;XM_005221748.4:1;XM_005221751.4:1;XM_005221749.4:1;XM_024981836.1:1;XM_005221754.4:1;NM_001192686.2:1			ENSBTAG00000016091	21	16566496	16600659	-	0	KLHL25	91.6025	0.0287932	0.166205	0.173239	0.862464	1	89.9662	89.0321	8.29027e-06
chr20	71287072	0.3921	0.5637	-0.1716	0.02451	-7.001	0.07433	0.04835	2.538e-12	2.198e-09	0.9983	SLC12A7			XM_024981553.1:13;XM_024981552.1:13;XM_024981559.1:13;XM_024981558.1:13;XM_024981557.1:13;XM_024981554.1:13;XM_024981555.1:13;XM_024981560.1:13		ENSBTAG00000006775	20	71281293	71301030	+	0	SLC12A7	2087.74	-0.200204	0.134402	-1.48959	0.136332	1	1994.91	2215.51	-8.81496e-05
chr18	40295058	0.5545	0.4125	0.142	0.02028	7.001	0.07405	0.09199	2.546e-12	2.202e-09	0.9808	PLEKHF1	MIR2901	NM_001082468.1:2;XM_015475779.2:2;XM_010814573.3:2		CGI.chr18.826	ENSBTAG00000008625	18	40287570	40296599	+	0	PLEKHF1	1391.79	0.0719733	0.272479	0.264142	0.79167	1	1299	1229.35	7.71774e-06
chr26	44330004	0.3053	0.4813	-0.176	0.02515	-6.999	0.05874	0.07009	2.575e-12	2.218e-09	0.9987	FAM53B;EEF1AKMT2			XM_024986040.1:4;XR_003032838.1:1;XM_024986041.1:1;XR_815824.2:1;XM_024986043.1:1		ENSBTAG00000012970	26	44230931	44360485	-	0	FAM53B	217.712	-0.00412759	0.109506	-0.037693	0.969932	1	213.036	214.232	-2.73626e-06
chr21	16566684	0.3333	0.5022	-0.1688	0.02413	-6.997	0.04865	0.04757	2.611e-12	2.241e-09	0.9978	KLHL25		XM_005221750.4:1;XM_010816894.3:1;XM_005221747.4:1;XM_005221748.4:1;XM_005221751.4:1;XM_005221749.4:1;XM_024981836.1:1;XM_005221754.4:1;NM_001192686.2:1			ENSBTAG00000016091	21	16566496	16600659	-	0	KLHL25	91.6025	0.0287932	0.166205	0.173239	0.862464	1	89.9662	89.0321	8.29027e-06
chr5	32483778	0.255	0.4212	-0.1663	0.02377	-6.994	0.06277	0.05608	2.665e-12	2.283e-09	0.9973	HDAC7			XR_806635.3:6;XM_010805038.3:6;XM_005206369.3:6;XM_005206372.4:6;XM_024991580.1:6;XM_005206374.4:6;XM_024991578.1:7;NM_001193141.2:6;XM_010805039.3:7;XM_024991581.1:6;XM_024991579.1:6;XM_005206373.4:6;XM_010805040.2:4		ENSBTAG00000026819	5	32462229	32499023	+	0	HDAC7	2428.4	0.0225934	0.0773445	0.292114	0.7702	1	2435.19	2410.64	3.00019e-05
chr20	71126309	0.4346	0.2559	0.1787	0.02557	6.986	0.07944	0.06528	2.832e-12	2.405e-09	0.9989	CLPTM1L		NM_001082426.2:11;XM_005221660.4:11		CGI.chr20.608	ENSBTAG00000001329	20	71117459	71129901	+	0	CLPTM1L	3436.6	0.0355621	0.0741928	0.47932	0.631711	1	3480.01	3414.71	5.13144e-05
chr5	32483860	0.255	0.4212	-0.1663	0.02382	-6.981	0.06644	0.04147	2.933e-12	2.477e-09	0.9973	HDAC7		XR_806635.3:7;XM_010805038.3:7;XM_005206369.3:7;XM_005206372.4:7;XM_024991580.1:7;XM_005206374.4:7;XM_024991578.1:8;NM_001193141.2:7;XM_010805039.3:8;XM_024991581.1:7;XM_024991579.1:7;XM_005206373.4:7;XM_010805040.2:5			ENSBTAG00000026819	5	32462229	32499023	+	0	HDAC7	2428.4	0.0225934	0.0773445	0.292114	0.7702	1	2435.19	2410.64	3.00019e-05
chr26	44329917	0.3053	0.4813	-0.176	0.02522	-6.98	0.04061	0.07532	2.96e-12	2.494e-09	0.9987	FAM53B;EEF1AKMT2			XM_024986040.1:4;XR_003032838.1:1;XM_024986041.1:1;XR_815824.2:1;XM_024986043.1:1		ENSBTAG00000012970	26	44230931	44360485	-	0	FAM53B	217.712	-0.00412759	0.109506	-0.037693	0.969932	1	213.036	214.232	-2.73626e-06
chr5	32483852	0.255	0.4212	-0.1663	0.02383	-6.979	0.0643	0.05132	2.983e-12	2.509e-09	0.9973	HDAC7		XR_806635.3:7;XM_010805038.3:7;XM_005206369.3:7;XM_005206372.4:7;XM_024991580.1:7;XM_005206374.4:7;XM_024991578.1:8;NM_001193141.2:7;XM_010805039.3:8;XM_024991581.1:7;XM_024991579.1:7;XM_005206373.4:7;XM_010805040.2:5			ENSBTAG00000026819	5	32462229	32499023	+	0	HDAC7	2428.4	0.0225934	0.0773445	0.292114	0.7702	1	2435.19	2410.64	3.00019e-05
chr21	69586087	0.3529	0.5734	-0.2205	0.03159	-6.978	0.05086	0.06052	2.985e-12	2.509e-09	0.9999	BRF1			XM_024982224.1:13;XM_024982223.1:15;XM_024982222.1:15;XM_024982225.1:15;XM_024982227.1:15	CGI.chr21.1135	ENSBTAG00000012753	21	69555655	69607534	-	0	BRF1	917.233	-0.0875585	0.108742	-0.805193	0.420708	1	910.151	945.831	-5.88628e-05
chr17	71738793	0.4845	0.3296	0.155	0.02222	6.974	0.04364	0.04094	3.091e-12	2.584e-09	0.9933	BCR			XM_024977858.1:17;XM_024977857.1:17		ENSBTAG00000020566	17	71710951	71794863	-	0	BCR	1906.03	0.0481454	0.0755218	0.637502	0.523798	1	1929.72	1883.41	6.70515e-05
chr21	16566716	0.3333	0.5022	-0.1688	0.02421	-6.973	0.04712	0.045	3.113e-12	2.598e-09	0.9978	KLHL25		XM_005221750.4:1;XM_010816894.3:1;XM_005221747.4:1;XM_005221748.4:1;XM_005221751.4:1;XM_005221749.4:1;XM_024981836.1:1;XM_005221754.4:1;NM_001192686.2:1			ENSBTAG00000016091	21	16566496	16600659	-	0	KLHL25	91.6025	0.0287932	0.166205	0.173239	0.862464	1	89.9662	89.0321	8.29027e-06
chr11	99241836	0.5044	0.3426	0.1619	0.02322	6.972	0.1122	0.06208	3.124e-12	2.604e-09	0.9961	ZER1		XM_024999066.1:6;XM_005213354.4:6;NM_001205808.1:6			ENSBTAG00000010208	11	99234094	99262779	-	0	ZER1	535.034	0.0234951	0.0581457	0.404074	0.686158	1	534.281	529.17	5.51468e-05
chr19	34531056	0.3727	0.2336	0.1391	0.01997	6.965	0.06271	0.0338	3.279e-12	2.719e-09	0.9749	ATPAF2		NM_001075623.1:4			ENSBTAG00000008801	19	34524222	34536057	+	0	ATPAF2	281.675	0.163083	0.0725337	2.24837	0.0245523	1	286.236	268.403	0.000246245
chr5	32483775	0.255	0.4212	-0.1663	0.02391	-6.955	0.03924	0.04949	3.532e-12	2.901e-09	0.9972	HDAC7			XR_806635.3:6;XM_010805038.3:6;XM_005206369.3:6;XM_005206372.4:6;XM_024991580.1:6;XM_005206374.4:6;XM_024991578.1:7;NM_001193141.2:6;XM_010805039.3:7;XM_024991581.1:6;XM_024991579.1:6;XM_005206373.4:6;XM_010805040.2:4		ENSBTAG00000026819	5	32462229	32499023	+	0	HDAC7	2428.4	0.0225934	0.0773445	0.292114	0.7702	1	2435.19	2410.64	3.00019e-05
chr20	56494377	0.3437	0.4863	-0.1426	0.02052	-6.951	0.135	0.1429	3.621e-12	2.955e-09	0.9811	MYO10		NM_174394.2:41		CGI.chr20.296	ENSBTAG00000020126	20	56233770	56495596	+	0	MYO10	5598.17	-0.0469269	0.107967	-0.434641	0.663823	1	5553.15	5667.84	-3.20013e-05
chr17	51408726	0.5065	0.34	0.1666	0.02397	6.949	0.04854	0.1001	3.677e-12	2.989e-09	0.9973	NCOR2			XM_024977674.1:19;XM_024977671.1:18;XM_024977679.1:19;XM_024977678.1:19;XM_024977677.1:19;XM_024977675.1:19;XM_024977673.1:19;XM_024977670.1:19;XM_024977681.1:20;XM_024977672.1:19;XM_024977680.1:19;XM_024977687.1:19;XM_024977685.1:19;XM_024977682.1:19;XM_024977684.1:19;XM_024977676.1:19;XM_024977683.1:19;XM_024977686.1:19;XM_024977690.1:19;XM_024977688.1:19;XM_024977689.1:19		ENSBTAG00000024603	17	51223744	51460894	+	0	NCOR2	9195.94	0.11447	0.0794074	1.44155	0.14943	1	9220.91	8742.34	0.000144226
chr26	44330014	0.3053	0.4813	-0.176	0.02534	-6.947	0.05663	0.06471	3.724e-12	3.024e-09	0.9987	FAM53B;EEF1AKMT2			XM_024986040.1:4;XR_003032838.1:1;XM_024986041.1:1;XR_815824.2:1;XM_024986043.1:1		ENSBTAG00000012970	26	44230931	44360485	-	0	FAM53B	217.712	-0.00412759	0.109506	-0.037693	0.969932	1	213.036	214.232	-2.73626e-06
chr20	71287140	0.3921	0.5637	-0.1716	0.0247	-6.946	0.07466	0.04386	3.759e-12	3.046e-09	0.9981	SLC12A7		XM_024981553.1:14;XM_024981552.1:14;XM_024981559.1:14;XM_024981558.1:14;XM_024981557.1:14;XM_024981554.1:14;XM_024981555.1:14;XM_024981560.1:14			ENSBTAG00000006775	20	71281293	71301030	+	0	SLC12A7	2087.74	-0.200204	0.134402	-1.48959	0.136332	1	1994.91	2215.51	-8.81496e-05
chr21	69586102	0.3529	0.5734	-0.2205	0.03174	-6.945	0.04774	0.0504	3.772e-12	3.05e-09	0.9999	BRF1			XM_024982224.1:13;XM_024982223.1:15;XM_024982222.1:15;XM_024982225.1:15;XM_024982227.1:15	CGI.chr21.1135	ENSBTAG00000012753	21	69555655	69607534	-	0	BRF1	917.233	-0.0875585	0.108742	-0.805193	0.420708	1	910.151	945.831	-5.88628e-05
chr21	69586096	0.3529	0.5734	-0.2205	0.03176	-6.941	0.0526	0.04246	3.902e-12	3.146e-09	0.9999	BRF1			XM_024982224.1:13;XM_024982223.1:15;XM_024982222.1:15;XM_024982225.1:15;XM_024982227.1:15	CGI.chr21.1135	ENSBTAG00000012753	21	69555655	69607534	-	0	BRF1	917.233	-0.0875585	0.108742	-0.805193	0.420708	1	910.151	945.831	-5.88628e-05
chr21	69586147	0.3529	0.5734	-0.2205	0.03177	-6.94	0.04976	0.04595	3.911e-12	3.15e-09	0.9999	BRF1			XM_024982224.1:13;XM_024982223.1:15;XM_024982222.1:15;XM_024982225.1:15;XM_024982227.1:15	CGI.chr21.1135	ENSBTAG00000012753	21	69555655	69607534	-	0	BRF1	917.233	-0.0875585	0.108742	-0.805193	0.420708	1	910.151	945.831	-5.88628e-05
chr6	117384586	0.5039	0.3278	0.1761	0.02537	6.94	0.08241	0.05789	3.918e-12	3.151e-09	0.9986	IDUA;SLC26A1		XM_002688445.5:2	XM_010806365.3:12;XM_010806363.2:12;XM_010806364.3:11;XM_002688446.4:12;XM_010806367.3:11	CGI.chr6.1073	ENSBTAG00000007002	6	117374269	117388382	-	0	IDUA	380.144	0.0194742	0.243788	0.0798816	0.936331	1	371.248	369.11	2.60781e-06
chr6	115631714	0.4691	0.3349	0.1341	0.01933	6.939	0.03839	0.06543	3.959e-12	3.175e-09	0.9613	HTT			XM_002688430.5:27;XM_024993718.1:27;XR_003035245.1:16		ENSBTAG00000001506	6	115600972	115711270	-	0	HTT	3665.55	-0.0026745	0.0543443	-0.0492141	0.960749	1	3719.81	3720.57	-7.18396e-06
chr21	69586094	0.3529	0.5734	-0.2205	0.03178	-6.937	0.04753	0.04648	4.012e-12	3.211e-09	0.9999	BRF1			XM_024982224.1:13;XM_024982223.1:15;XM_024982222.1:15;XM_024982225.1:15;XM_024982227.1:15	CGI.chr21.1135	ENSBTAG00000012753	21	69555655	69607534	-	0	BRF1	917.233	-0.0875585	0.108742	-0.805193	0.420708	1	910.151	945.831	-5.88628e-05
chr20	71126260	0.4346	0.2559	0.1787	0.02578	6.931	0.0709	0.06646	4.171e-12	3.328e-09	0.9989	CLPTM1L			NM_001082426.2:10;XM_005221660.4:10	CGI.chr20.608	ENSBTAG00000001329	20	71117459	71129901	+	0	CLPTM1L	3436.6	0.0355621	0.0741928	0.47932	0.631711	1	3480.01	3414.71	5.13144e-05
chr20	71287068	0.3921	0.5637	-0.1716	0.02478	-6.926	0.06503	0.04615	4.339e-12	3.437e-09	0.9981	SLC12A7			XM_024981553.1:13;XM_024981552.1:13;XM_024981559.1:13;XM_024981558.1:13;XM_024981557.1:13;XM_024981554.1:13;XM_024981555.1:13;XM_024981560.1:13		ENSBTAG00000006775	20	71281293	71301030	+	0	SLC12A7	2087.74	-0.200204	0.134402	-1.48959	0.136332	1	1994.91	2215.51	-8.81496e-05
chr20	71287161	0.3921	0.5637	-0.1716	0.02479	-6.923	0.05056	0.06072	4.422e-12	3.496e-09	0.9981	SLC12A7		XM_024981553.1:14;XM_024981552.1:14;XM_024981559.1:14;XM_024981558.1:14;XM_024981557.1:14;XM_024981554.1:14;XM_024981555.1:14;XM_024981560.1:14			ENSBTAG00000006775	20	71281293	71301030	+	0	SLC12A7	2087.74	-0.200204	0.134402	-1.48959	0.136332	1	1994.91	2215.51	-8.81496e-05
chr6	117384557	0.5039	0.3278	0.1761	0.02545	6.919	0.05543	0.08158	4.543e-12	3.581e-09	0.9986	IDUA;SLC26A1		XM_002688445.5:2	XM_010806365.3:12;XM_010806363.2:12;XM_010806364.3:11;XM_002688446.4:12;XM_010806367.3:11	CGI.chr6.1073	ENSBTAG00000007002	6	117374269	117388382	-	0	IDUA	380.144	0.0194742	0.243788	0.0798816	0.936331	1	371.248	369.11	2.60781e-06
chr5	32483913	0.255	0.4212	-0.1663	0.02403	-6.918	0.05813	0.04555	4.587e-12	3.612e-09	0.9971	HDAC7		XR_806635.3:7;XM_010805038.3:7;XM_005206369.3:7;XM_005206372.4:7;XM_024991580.1:7;XM_005206374.4:7;XM_024991578.1:8;NM_001193141.2:7;XM_010805039.3:8;XM_024991581.1:7;XM_024991579.1:7;XM_005206373.4:7;XM_010805040.2:5	XR_806635.3:7;XM_010805038.3:7;XM_005206369.3:7;XM_005206372.4:7;XM_024991580.1:7;XM_005206374.4:7;XM_024991578.1:8;NM_001193141.2:7;XM_010805039.3:8;XM_024991581.1:7;XM_024991579.1:7;XM_005206373.4:7;XM_010805040.2:5		ENSBTAG00000026819	5	32462229	32499023	+	0	HDAC7	2428.4	0.0225934	0.0773445	0.292114	0.7702	1	2435.19	2410.64	3.00019e-05
chr20	71126370	0.4346	0.2559	0.1787	0.02583	6.918	0.06688	0.07179	4.597e-12	3.616e-09	0.9988	CLPTM1L			NM_001082426.2:11;XM_005221660.4:11	CGI.chr20.608	ENSBTAG00000001329	20	71117459	71129901	+	0	CLPTM1L	3436.6	0.0355621	0.0741928	0.47932	0.631711	1	3480.01	3414.71	5.13144e-05
chr21	16566691	0.3333	0.5022	-0.1688	0.02441	-6.915	0.04221	0.03963	4.665e-12	3.666e-09	0.9976	KLHL25		XM_005221750.4:1;XM_010816894.3:1;XM_005221747.4:1;XM_005221748.4:1;XM_005221751.4:1;XM_005221749.4:1;XM_024981836.1:1;XM_005221754.4:1;NM_001192686.2:1			ENSBTAG00000016091	21	16566496	16600659	-	0	KLHL25	91.6025	0.0287932	0.166205	0.173239	0.862464	1	89.9662	89.0321	8.29027e-06
chr26	44329959	0.3053	0.4813	-0.176	0.02546	-6.915	0.05035	0.06343	4.69e-12	3.678e-09	0.9986	FAM53B;EEF1AKMT2			XM_024986040.1:4;XR_003032838.1:1;XM_024986041.1:1;XR_815824.2:1;XM_024986043.1:1		ENSBTAG00000012970	26	44230931	44360485	-	0	FAM53B	217.712	-0.00412759	0.109506	-0.037693	0.969932	1	213.036	214.232	-2.73626e-06
chr11	99854613	0.4191	0.2302	0.1889	0.02732	6.914	0.105	0.09147	4.711e-12	3.691e-09	0.9994						ENSBTAG00000019513	11	100010582	100017394	-	155969	C11H9orf50	120.669	0.0839261	0.172581	0.4863	0.626754	1	118.65	114.717	2.24136e-05
chr2	132279242	0.05219	0.2469	-0.1947	0.02816	-6.913	0.04842	0.08833	4.748e-12	3.712e-09	0.9996	VWA5B1			XM_024983069.1:8;XM_024983074.1:8;XM_024983078.1:8		ENSBTAG00000013511	2	132262278	132314628	-	0	VWA5B1	5.80635	0.217241	0.922658	0.235452	0.813858	1	5.359	5.3252	2.091e-06
chr6	115631767	0.4691	0.3349	0.1341	0.01941	6.911	0.0472	0.05465	4.819e-12	3.757e-09	0.9607	HTT			XM_002688430.5:27;XM_024993718.1:27;XR_003035245.1:16		ENSBTAG00000001506	6	115600972	115711270	-	0	HTT	3665.55	-0.0026745	0.0543443	-0.0492141	0.960749	1	3719.81	3720.57	-7.18396e-06
chr21	16566789	0.3333	0.5022	-0.1688	0.02443	-6.91	0.0471	0.0351	4.838e-12	3.76e-09	0.9976	KLHL25			XM_005221750.4:1;XM_010816894.3:1;XM_005221747.4:1;XM_005221748.4:1;XM_005221751.4:1;XM_005221749.4:1;XM_024981836.1:1;XM_005221754.4:1;NM_001192686.2:1		ENSBTAG00000016091	21	16566496	16600659	-	0	KLHL25	91.6025	0.0287932	0.166205	0.173239	0.862464	1	89.9662	89.0321	8.29027e-06
chr11	99854532	0.4191	0.2302	0.1889	0.02734	6.909	0.09836	0.09975	4.877e-12	3.779e-09	0.9994						ENSBTAG00000019513	11	100010582	100017394	-	156050	C11H9orf50	120.669	0.0839261	0.172581	0.4863	0.626754	1	118.65	114.717	2.24136e-05
chr6	117384588	0.5039	0.3278	0.1761	0.0255	6.905	0.0571	0.07657	5.021e-12	3.879e-09	0.9986	IDUA;SLC26A1		XM_002688445.5:2	XM_010806365.3:12;XM_010806363.2:12;XM_010806364.3:11;XM_002688446.4:12;XM_010806367.3:11	CGI.chr6.1073	ENSBTAG00000007002	6	117374269	117388382	-	0	IDUA	380.144	0.0194742	0.243788	0.0798816	0.936331	1	371.248	369.11	2.60781e-06
chr12	86207987	0.5009	0.3463	0.1546	0.0224	6.905	0.04836	0.1033	5.036e-12	3.884e-09	0.9926	TUBGCP3		NM_001192632.1:17		CGI.chr12.750	ENSBTAG00000044184	12	86186155	86222088	-	0	TUBGCP3	1155.32	0.0292231	0.0528669	0.552768	0.580422	1	1177.5	1163.1	8.29319e-05
chr6	117384625	0.5039	0.3278	0.1761	0.02551	6.902	0.07568	0.05899	5.138e-12	3.954e-09	0.9986	IDUA;SLC26A1		XM_002688445.5:2	XM_010806365.3:12;XM_010806363.2:12;XM_010806364.3:11;XM_002688446.4:12;XM_010806367.3:11	CGI.chr6.1073	ENSBTAG00000007002	6	117374269	117388382	-	0	IDUA	380.144	0.0194742	0.243788	0.0798816	0.936331	1	371.248	369.11	2.60781e-06
chr11	99854478	0.4191	0.2302	0.1889	0.02737	6.901	0.1205	0.071	5.174e-12	3.978e-09	0.9994						ENSBTAG00000019513	11	100010582	100017394	-	156104	C11H9orf50	120.669	0.0839261	0.172581	0.4863	0.626754	1	118.65	114.717	2.24136e-05
chr19	54034147	0.4377	0.2884	0.1492	0.02163	6.899	0.1727	0.1587	5.226e-12	4.003e-09	0.9886	TMC6			XM_024979767.1:11;XM_010816518.3:10;XM_010816516.3:10;XM_024979771.1:10;XM_024979770.1:10;XM_024979773.1:9;XM_005221163.4:10;XM_024979769.1:10;XM_024979772.1:10;XM_024979766.1:10;XM_024979768.1:10;NM_001075208.1:9		ENSBTAG00000018661	19	54025899	54048017	+	0	TMC6	1609.52	-0.0636618	0.0971579	-0.65524	0.512313	1	1626.38	1676.27	-5.36012e-05
chr20	71287155	0.3921	0.5637	-0.1716	0.02487	-6.899	0.05736	0.05243	5.227e-12	4.003e-09	0.998	SLC12A7		XM_024981553.1:14;XM_024981552.1:14;XM_024981559.1:14;XM_024981558.1:14;XM_024981557.1:14;XM_024981554.1:14;XM_024981555.1:14;XM_024981560.1:14			ENSBTAG00000006775	20	71281293	71301030	+	0	SLC12A7	2087.74	-0.200204	0.134402	-1.48959	0.136332	1	1994.91	2215.51	-8.81496e-05
chr5	32483812	0.255	0.4212	-0.1663	0.02411	-6.896	0.0554	0.04393	5.34e-12	4.086e-09	0.997	HDAC7		XR_806635.3:7;XM_010805038.3:7;XM_005206369.3:7;XM_005206372.4:7;XM_024991580.1:7;XM_005206374.4:7;XM_024991578.1:8;NM_001193141.2:7;XM_010805039.3:8;XM_024991581.1:7;XM_024991579.1:7;XM_005206373.4:7;XM_010805040.2:5			ENSBTAG00000026819	5	32462229	32499023	+	0	HDAC7	2428.4	0.0225934	0.0773445	0.292114	0.7702	1	2435.19	2410.64	3.00019e-05
chr20	71126352	0.4346	0.2559	0.1787	0.02594	6.886	0.05388	0.08254	5.719e-12	4.358e-09	0.9988	CLPTM1L			NM_001082426.2:11;XM_005221660.4:11	CGI.chr20.608	ENSBTAG00000001329	20	71117459	71129901	+	0	CLPTM1L	3436.6	0.0355621	0.0741928	0.47932	0.631711	1	3480.01	3414.71	5.13144e-05
chr25	41133373	0.3251	0.4583	-0.1332	0.01937	-6.877	0.04903	0.06149	6.115e-12	4.619e-09	0.9567	MAD1L1			NM_001102044.1:13;XM_024984863.1:13;XM_024984865.1:12;XM_024984862.1:13;XM_024984866.1:8;XM_015460465.2:5;XM_024984867.1:5	CGI.chr25.1542	ENSBTAG00000002474	25	40984696	41222673	+	0	MAD1L1	815.488	-0.00716589	0.0747639	-0.0958469	0.923642	1	824.18	828.679	-1.01829e-05
chr6	115631728	0.4691	0.3349	0.1341	0.01951	6.874	0.04142	0.05191	6.249e-12	4.709e-09	0.9599	HTT			XM_002688430.5:27;XM_024993718.1:27;XR_003035245.1:16		ENSBTAG00000001506	6	115600972	115711270	-	0	HTT	3665.55	-0.0026745	0.0543443	-0.0492141	0.960749	1	3719.81	3720.57	-7.18396e-06
chr20	71126329	0.4346	0.2559	0.1787	0.02599	6.874	0.05616	0.0761	6.252e-12	4.709e-09	0.9988	CLPTM1L		NM_001082426.2:11;XM_005221660.4:11		CGI.chr20.608	ENSBTAG00000001329	20	71117459	71129901	+	0	CLPTM1L	3436.6	0.0355621	0.0741928	0.47932	0.631711	1	3480.01	3414.71	5.13144e-05
chr6	117384617	0.5039	0.3278	0.1761	0.02563	6.869	0.07411	0.05642	6.444e-12	4.826e-09	0.9985	IDUA;SLC26A1		XM_002688445.5:2	XM_010806365.3:12;XM_010806363.2:12;XM_010806364.3:11;XM_002688446.4:12;XM_010806367.3:11	CGI.chr6.1073	ENSBTAG00000007002	6	117374269	117388382	-	0	IDUA	380.144	0.0194742	0.243788	0.0798816	0.936331	1	371.248	369.11	2.60781e-06
chrUn_NW_020191195v1	127738	0.3802	0.2242	0.156	0.02272	6.866	0.06388	0.1096	6.589e-12	4.916e-09	0.9931	LOC786836			XM_024989099.1:1	CGI.chrUn_NW_020191195v1.2
chr25	28207669	0.3083	0.4563	-0.148	0.02156	-6.866	0.0417	0.05665	6.615e-12	4.926e-09	0.9871	KCTD7		NM_001102545.1:2		CGI.chr25.851	ENSBTAG00000017435	25	28204181	28215217	+	0	KCTD7	205.052	-0.204049	0.155039	-1.31612	0.188134	1	197.031	210.797	-6.75294e-05
chr20	71287216	0.3921	0.5637	-0.1716	0.02501	-6.862	0.07765	0.03217	6.803e-12	5.056e-09	0.9979	SLC12A7			XM_024981553.1:14;XM_024981552.1:14;XM_024981559.1:14;XM_024981558.1:14;XM_024981557.1:14;XM_024981554.1:14;XM_024981555.1:14;XM_024981560.1:14		ENSBTAG00000006775	20	71281293	71301030	+	0	SLC12A7	2087.74	-0.200204	0.134402	-1.48959	0.136332	1	1994.91	2215.51	-8.81496e-05
chr17	51408774	0.5175	0.3449	0.1726	0.02515	6.861	0.03492	0.107	6.853e-12	5.083e-09	0.998	NCOR2			XM_024977674.1:19;XM_024977671.1:18;XM_024977679.1:19;XM_024977678.1:19;XM_024977677.1:19;XM_024977675.1:19;XM_024977673.1:19;XM_024977670.1:19;XM_024977681.1:20;XM_024977672.1:19;XM_024977680.1:19;XM_024977687.1:19;XM_024977685.1:19;XM_024977682.1:19;XM_024977684.1:19;XM_024977676.1:19;XM_024977683.1:19;XM_024977686.1:19;XM_024977690.1:19;XM_024977688.1:19;XM_024977689.1:19		ENSBTAG00000024603	17	51223744	51460894	+	0	NCOR2	9195.94	0.11447	0.0794074	1.44155	0.14943	1	9220.91	8742.34	0.000144226
chr26	44329974	0.3053	0.4813	-0.176	0.02566	-6.86	0.05014	0.0567	6.901e-12	5.114e-09	0.9985	FAM53B;EEF1AKMT2			XM_024986040.1:4;XR_003032838.1:1;XM_024986041.1:1;XR_815824.2:1;XM_024986043.1:1		ENSBTAG00000012970	26	44230931	44360485	-	0	FAM53B	217.712	-0.00412759	0.109506	-0.037693	0.969932	1	213.036	214.232	-2.73626e-06
chr25	41133381	0.3251	0.4583	-0.1332	0.01943	-6.855	0.03725	0.06805	7.116e-12	5.253e-09	0.9562	MAD1L1			NM_001102044.1:13;XM_024984863.1:13;XM_024984865.1:12;XM_024984862.1:13;XM_024984866.1:8;XM_015460465.2:5;XM_024984867.1:5	CGI.chr25.1542	ENSBTAG00000002474	25	40984696	41222673	+	0	MAD1L1	815.488	-0.00716589	0.0747639	-0.0958469	0.923642	1	824.18	828.679	-1.01829e-05
chr20	71126341	0.4346	0.2559	0.1787	0.02608	6.85	0.05607	0.06996	7.373e-12	5.423e-09	0.9987	CLPTM1L			NM_001082426.2:11;XM_005221660.4:11	CGI.chr20.608	ENSBTAG00000001329	20	71117459	71129901	+	0	CLPTM1L	3436.6	0.0355621	0.0741928	0.47932	0.631711	1	3480.01	3414.71	5.13144e-05
chr25	41133389	0.3251	0.4583	-0.1332	0.01945	-6.85	0.0402	0.06522	7.4e-12	5.438e-09	0.9561	MAD1L1			NM_001102044.1:13;XM_024984863.1:13;XM_024984865.1:12;XM_024984862.1:13;XM_024984866.1:8;XM_015460465.2:5;XM_024984867.1:5	CGI.chr25.1542	ENSBTAG00000002474	25	40984696	41222673	+	0	MAD1L1	815.488	-0.00716589	0.0747639	-0.0958469	0.923642	1	824.18	828.679	-1.01829e-05
chr20	71126347	0.4346	0.2559	0.1787	0.02609	6.847	0.06102	0.06128	7.564e-12	5.543e-09	0.9987	CLPTM1L			NM_001082426.2:11;XM_005221660.4:11	CGI.chr20.608	ENSBTAG00000001329	20	71117459	71129901	+	0	CLPTM1L	3436.6	0.0355621	0.0741928	0.47932	0.631711	1	3480.01	3414.71	5.13144e-05
chr25	41133375	0.3251	0.4583	-0.1332	0.01947	-6.842	0.05392	0.05478	7.824e-12	5.716e-09	0.9559	MAD1L1			NM_001102044.1:13;XM_024984863.1:13;XM_024984865.1:12;XM_024984862.1:13;XM_024984866.1:8;XM_015460465.2:5;XM_024984867.1:5	CGI.chr25.1542	ENSBTAG00000002474	25	40984696	41222673	+	0	MAD1L1	815.488	-0.00716589	0.0747639	-0.0958469	0.923642	1	824.18	828.679	-1.01829e-05
chr4	118517404	0.5119	0.3594	0.1525	0.0223	6.837	0.1185	0.153	8.081e-12	5.877e-09	0.9907	UBE3C			XM_024990564.1:10;XM_015470754.2:10;XM_005205800.2:10;NM_001192188.2:10		ENSBTAG00000008025	4	118465388	118580636	+	0	UBE3C	3049.5	0.0197938	0.0677631	0.292102	0.770209	1	2993.8	2965.95	3.42286e-05
chr6	117384559	0.5039	0.3278	0.1761	0.02577	6.832	0.03959	0.08512	8.357e-12	6.067e-09	0.9984	IDUA;SLC26A1		XM_002688445.5:2	XM_010806365.3:12;XM_010806363.2:12;XM_010806364.3:11;XM_002688446.4:12;XM_010806367.3:11	CGI.chr6.1073	ENSBTAG00000007002	6	117374269	117388382	-	0	IDUA	380.144	0.0194742	0.243788	0.0798816	0.936331	1	371.248	369.11	2.60781e-06
chr5	32483871	0.255	0.4212	-0.1663	0.02435	-6.829	0.04336	0.04247	8.521e-12	6.175e-09	0.9968	HDAC7		XR_806635.3:7;XM_010805038.3:7;XM_005206369.3:7;XM_005206372.4:7;XM_024991580.1:7;XM_005206374.4:7;XM_024991578.1:8;NM_001193141.2:7;XM_010805039.3:8;XM_024991581.1:7;XM_024991579.1:7;XM_005206373.4:7;XM_010805040.2:5			ENSBTAG00000026819	5	32462229	32499023	+	0	HDAC7	2428.4	0.0225934	0.0773445	0.292114	0.7702	1	2435.19	2410.64	3.00019e-05
chr20	71126326	0.4346	0.2559	0.1787	0.02616	6.829	0.06181	0.05424	8.578e-12	6.21e-09	0.9987	CLPTM1L		NM_001082426.2:11;XM_005221660.4:11		CGI.chr20.608	ENSBTAG00000001329	20	71117459	71129901	+	0	CLPTM1L	3436.6	0.0355621	0.0741928	0.47932	0.631711	1	3480.01	3414.71	5.13144e-05
chr20	71126237	0.4346	0.2559	0.1787	0.02616	6.828	0.05963	0.05424	8.588e-12	6.211e-09	0.9987	CLPTM1L			NM_001082426.2:10;XM_005221660.4:10	CGI.chr20.608	ENSBTAG00000001329	20	71117459	71129901	+	0	CLPTM1L	3436.6	0.0355621	0.0741928	0.47932	0.631711	1	3480.01	3414.71	5.13144e-05
chr26	44329902	0.3053	0.4813	-0.176	0.02578	-6.827	0.05237	0.04769	8.66e-12	6.258e-09	0.9984	FAM53B;EEF1AKMT2			XM_024986040.1:4;XR_003032838.1:1;XM_024986041.1:1;XR_815824.2:1;XM_024986043.1:1		ENSBTAG00000012970	26	44230931	44360485	-	0	FAM53B	217.712	-0.00412759	0.109506	-0.037693	0.969932	1	213.036	214.232	-2.73626e-06
chr12	86208009	0.5009	0.3463	0.1546	0.02266	6.825	0.04475	0.09537	8.785e-12	6.342e-09	0.9921	TUBGCP3		NM_001192632.1:17		CGI.chr12.750	ENSBTAG00000044184	12	86186155	86222088	-	0	TUBGCP3	1155.32	0.0292231	0.0528669	0.552768	0.580422	1	1177.5	1163.1	8.29319e-05
chr26	44329914	0.3053	0.4813	-0.176	0.02579	-6.824	0.04174	0.05546	8.827e-12	6.366e-09	0.9984	FAM53B;EEF1AKMT2			XM_024986040.1:4;XR_003032838.1:1;XM_024986041.1:1;XR_815824.2:1;XM_024986043.1:1		ENSBTAG00000012970	26	44230931	44360485	-	0	FAM53B	217.712	-0.00412759	0.109506	-0.037693	0.969932	1	213.036	214.232	-2.73626e-06
chr26	44329971	0.3053	0.4813	-0.176	0.02579	-6.824	0.04646	0.05371	8.84e-12	6.37e-09	0.9984	FAM53B;EEF1AKMT2			XM_024986040.1:4;XR_003032838.1:1;XM_024986041.1:1;XR_815824.2:1;XM_024986043.1:1		ENSBTAG00000012970	26	44230931	44360485	-	0	FAM53B	217.712	-0.00412759	0.109506	-0.037693	0.969932	1	213.036	214.232	-2.73626e-06
chr20	71287121	0.3921	0.5637	-0.1716	0.02515	-6.824	0.04833	0.04958	8.864e-12	6.381e-09	0.9978	SLC12A7		XM_024981553.1:14;XM_024981552.1:14;XM_024981559.1:14;XM_024981558.1:14;XM_024981557.1:14;XM_024981554.1:14;XM_024981555.1:14;XM_024981560.1:14			ENSBTAG00000006775	20	71281293	71301030	+	0	SLC12A7	2087.74	-0.200204	0.134402	-1.48959	0.136332	1	1994.91	2215.51	-8.81496e-05
chr25	28207605	0.3083	0.4563	-0.148	0.02169	-6.824	0.04371	0.04477	8.879e-12	6.386e-09	0.9866	KCTD7		NM_001102545.1:2		CGI.chr25.851	ENSBTAG00000017435	25	28204181	28215217	+	0	KCTD7	205.052	-0.204049	0.155039	-1.31612	0.188134	1	197.031	210.797	-6.75294e-05
chr6	117384665	0.5039	0.3278	0.1761	0.02581	6.822	0.08668	0.03874	9.004e-12	6.464e-09	0.9984	IDUA;SLC26A1			XM_010806365.3:12;XM_010806363.2:12;XM_010806364.3:11;XM_002688446.4:12;XM_010806367.3:11;XM_002688445.5:2	CGI.chr6.1073	ENSBTAG00000007002	6	117374269	117388382	-	0	IDUA	380.144	0.0194742	0.243788	0.0798816	0.936331	1	371.248	369.11	2.60781e-06
chr6	117384584	0.5039	0.3278	0.1761	0.02582	6.819	0.06103	0.06201	9.184e-12	6.575e-09	0.9984	IDUA;SLC26A1		XM_002688445.5:2	XM_010806365.3:12;XM_010806363.2:12;XM_010806364.3:11;XM_002688446.4:12;XM_010806367.3:11	CGI.chr6.1073	ENSBTAG00000007002	6	117374269	117388382	-	0	IDUA	380.144	0.0194742	0.243788	0.0798816	0.936331	1	371.248	369.11	2.60781e-06
chr25	28207635	0.3083	0.4563	-0.148	0.02171	-6.818	0.04368	0.04422	9.252e-12	6.617e-09	0.9865	KCTD7		NM_001102545.1:2		CGI.chr25.851	ENSBTAG00000017435	25	28204181	28215217	+	0	KCTD7	205.052	-0.204049	0.155039	-1.31612	0.188134	1	197.031	210.797	-6.75294e-05
chr11	73093561	0.4265	0.2486	0.1779	0.0261	6.818	0.07565	0.06379	9.26e-12	6.617e-09	0.9986	OTOF		XM_015473546.2:45;XM_005213063.3:46;NM_001144107.1:46;XM_015473545.2:45			ENSBTAG00000009650	11	73006438	73094548	+	0	OTOF	0.333067	-1.96923	1.92467	-1.02315	0.306237	1	0.36439	0.366602	-4.98836e-06
chr17	72133134	0.4508	0.2975	0.1533	0.0225	6.816	0.06774	0.07203	9.331e-12	6.662e-09	0.9911	UBE2L3			XM_024977488.1:1;NM_001078094.1:1		ENSBTAG00000013038	17	72129020	72153652	-	0	UBE2L3	1309.53	0.0780233	0.0476271	1.63821	0.101377	1	1327.75	1280.32	0.000272646
chr18	1439883	0.4882	0.337	0.1512	0.0222	6.81	0.09955	0.1818	9.781e-12	6.948e-09	0.9894	VAC14			NM_001082444.1:12	CGI.chr18.13	ENSBTAG00000023795	18	1411460	1487893	+	0	VAC14	733.832	0.0133672	0.0724867	0.184408	0.853693	1	725.086	721.403	2.02054e-05
chr25	28207622	0.3083	0.4563	-0.148	0.02175	-6.807	0.04124	0.04665	9.944e-12	7.055e-09	0.9864	KCTD7		NM_001102545.1:2		CGI.chr25.851	ENSBTAG00000017435	25	28204181	28215217	+	0	KCTD7	205.052	-0.204049	0.155039	-1.31612	0.188134	1	197.031	210.797	-6.75294e-05
chr12	86208007	0.5009	0.3463	0.1546	0.02274	6.801	0.04385	0.09287	1.039e-11	7.345e-09	0.9919	TUBGCP3		NM_001192632.1:17		CGI.chr12.750	ENSBTAG00000044184	12	86186155	86222088	-	0	TUBGCP3	1155.32	0.0292231	0.0528669	0.552768	0.580422	1	1177.5	1163.1	8.29319e-05
chr20	71287144	0.3921	0.5637	-0.1716	0.02523	-6.8	0.05741	0.03974	1.045e-11	7.376e-09	0.9977	SLC12A7		XM_024981553.1:14;XM_024981552.1:14;XM_024981559.1:14;XM_024981558.1:14;XM_024981557.1:14;XM_024981554.1:14;XM_024981555.1:14;XM_024981560.1:14			ENSBTAG00000006775	20	71281293	71301030	+	0	SLC12A7	2087.74	-0.200204	0.134402	-1.48959	0.136332	1	1994.91	2215.51	-8.81496e-05
chr25	28207582	0.3083	0.4563	-0.148	0.02177	-6.799	0.04418	0.04176	1.05e-11	7.403e-09	0.9863	KCTD7		NM_001102545.1:2		CGI.chr25.851	ENSBTAG00000017435	25	28204181	28215217	+	0	KCTD7	205.052	-0.204049	0.155039	-1.31612	0.188134	1	197.031	210.797	-6.75294e-05
chr20	71287106	0.3921	0.5637	-0.1716	0.02524	-6.797	0.05607	0.03885	1.065e-11	7.501e-09	0.9977	SLC12A7		XM_024981553.1:14;XM_024981552.1:14;XM_024981559.1:14;XM_024981558.1:14;XM_024981557.1:14;XM_024981554.1:14;XM_024981555.1:14;XM_024981560.1:14			ENSBTAG00000006775	20	71281293	71301030	+	0	SLC12A7	2087.74	-0.200204	0.134402	-1.48959	0.136332	1	1994.91	2215.51	-8.81496e-05
chr25	28207659	0.3083	0.4563	-0.148	0.02178	-6.796	0.0449	0.04024	1.072e-11	7.537e-09	0.9863	KCTD7		NM_001102545.1:2		CGI.chr25.851	ENSBTAG00000017435	25	28204181	28215217	+	0	KCTD7	205.052	-0.204049	0.155039	-1.31612	0.188134	1	197.031	210.797	-6.75294e-05
chr25	41133297	0.3251	0.4583	-0.1332	0.0196	-6.796	0.037	0.05912	1.073e-11	7.537e-09	0.9548	MAD1L1			NM_001102044.1:13;XM_024984863.1:13;XM_024984865.1:12;XM_024984862.1:13;XM_024984866.1:8;XM_015460465.2:5;XM_024984867.1:5	CGI.chr25.1542	ENSBTAG00000002474	25	40984696	41222673	+	0	MAD1L1	815.488	-0.00716589	0.0747639	-0.0958469	0.923642	1	824.18	828.679	-1.01829e-05
chr12	86207989	0.5009	0.3463	0.1546	0.02275	6.796	0.03849	0.09533	1.074e-11	7.538e-09	0.9918	TUBGCP3		NM_001192632.1:17		CGI.chr12.750	ENSBTAG00000044184	12	86186155	86222088	-	0	TUBGCP3	1155.32	0.0292231	0.0528669	0.552768	0.580422	1	1177.5	1163.1	8.29319e-05
chr12	86207999	0.5009	0.3463	0.1546	0.02276	6.795	0.04719	0.09018	1.082e-11	7.583e-09	0.9918	TUBGCP3		NM_001192632.1:17		CGI.chr12.750	ENSBTAG00000044184	12	86186155	86222088	-	0	TUBGCP3	1155.32	0.0292231	0.0528669	0.552768	0.580422	1	1177.5	1163.1	8.29319e-05
chr9	96714748	0.4359	0.2768	0.159	0.02341	6.795	0.04953	0.07062	1.084e-11	7.588e-09	0.9942	MAP3K4			XM_005211105.4:2;XM_015472932.2:2;XM_015472931.2:2;XM_002690377.6:2		ENSBTAG00000020079	9	96709108	96779448	+	0	MAP3K4	4596.59	-0.0324966	0.0631841	-0.514315	0.607032	1	4550.94	4627.53	-6.46184e-05
chr6	117384500	0.5039	0.3278	0.1761	0.02592	6.794	0.06202	0.05791	1.09e-11	7.62e-09	0.9983	IDUA;SLC26A1		XM_002688445.5:2	XM_010806365.3:12;XM_010806363.2:12;XM_010806364.3:11;XM_002688446.4:12;XM_010806367.3:11	CGI.chr6.1073	ENSBTAG00000007002	6	117374269	117388382	-	0	IDUA	380.144	0.0194742	0.243788	0.0798816	0.936331	1	371.248	369.11	2.60781e-06
chr20	58786980	0.4696	0.3108	0.1588	0.02337	6.794	0.09908	0.05726	1.091e-11	7.62e-09	0.9941	TRIO			XM_024981342.1:43;XM_024981343.1:43;XM_024981340.1:43;XM_024981341.1:43;XR_003031175.1:38		ENSBTAG00000005514	20	58644762	58864848	-	0	TRIO	8318.06	-0.0445218	0.0625109	-0.712226	0.476325	1	8208.48	8388.68	-9.04438e-05
chr26	44329966	0.3053	0.4813	-0.176	0.02594	-6.786	0.04296	0.05008	1.156e-11	8.046e-09	0.9983	FAM53B;EEF1AKMT2			XM_024986040.1:4;XR_003032838.1:1;XM_024986041.1:1;XR_815824.2:1;XM_024986043.1:1		ENSBTAG00000012970	26	44230931	44360485	-	0	FAM53B	217.712	-0.00412759	0.109506	-0.037693	0.969932	1	213.036	214.232	-2.73626e-06
chr17	51408833	0.5296	0.3529	0.1767	0.02605	6.785	0.04642	0.1089	1.163e-11	8.068e-09	0.9984	NCOR2			XM_024977674.1:19;XM_024977671.1:18;XM_024977679.1:19;XM_024977678.1:19;XM_024977677.1:19;XM_024977675.1:19;XM_024977673.1:19;XM_024977670.1:19;XM_024977681.1:20;XM_024977672.1:19;XM_024977680.1:19;XM_024977687.1:19;XM_024977685.1:19;XM_024977682.1:19;XM_024977684.1:19;XM_024977676.1:19;XM_024977683.1:19;XM_024977686.1:19;XM_024977690.1:19;XM_024977688.1:19;XM_024977689.1:19		ENSBTAG00000024603	17	51223744	51460894	+	0	NCOR2	9195.94	0.11447	0.0794074	1.44155	0.14943	1	9220.91	8742.34	0.000144226
chr2	132279356	0.05219	0.2469	-0.1947	0.02871	-6.78	0.07561	0.06966	1.199e-11	8.294e-09	0.9995	VWA5B1			XM_024983069.1:8;XM_024983074.1:8;XM_024983078.1:8		ENSBTAG00000013511	2	132262278	132314628	-	0	VWA5B1	5.80635	0.217241	0.922658	0.235452	0.813858	1	5.359	5.3252	2.091e-06
chr26	44330049	0.3053	0.4813	-0.176	0.02597	-6.779	0.03747	0.051	1.212e-11	8.363e-09	0.9983	FAM53B;EEF1AKMT2			XM_024986040.1:4;XR_003032838.1:1;XM_024986041.1:1;XR_815824.2:1;XM_024986043.1:1		ENSBTAG00000012970	26	44230931	44360485	-	0	FAM53B	217.712	-0.00412759	0.109506	-0.037693	0.969932	1	213.036	214.232	-2.73626e-06
chr20	71126344	0.4346	0.2559	0.1787	0.02636	6.778	0.04708	0.06247	1.221e-11	8.415e-09	0.9986	CLPTM1L			NM_001082426.2:11;XM_005221660.4:11	CGI.chr20.608	ENSBTAG00000001329	20	71117459	71129901	+	0	CLPTM1L	3436.6	0.0355621	0.0741928	0.47932	0.631711	1	3480.01	3414.71	5.13144e-05
chr25	28207520	0.3083	0.4563	-0.148	0.02186	-6.771	0.03941	0.04137	1.278e-11	8.761e-09	0.986	KCTD7			NM_001102545.1:1	CGI.chr25.851	ENSBTAG00000017435	25	28204181	28215217	+	0	KCTD7	205.052	-0.204049	0.155039	-1.31612	0.188134	1	197.031	210.797	-6.75294e-05
chr25	28207656	0.3083	0.4563	-0.148	0.02187	-6.769	0.04128	0.03861	1.296e-11	8.864e-09	0.986	KCTD7		NM_001102545.1:2		CGI.chr25.851	ENSBTAG00000017435	25	28204181	28215217	+	0	KCTD7	205.052	-0.204049	0.155039	-1.31612	0.188134	1	197.031	210.797	-6.75294e-05
chr25	41133424	0.3251	0.4583	-0.1332	0.01968	-6.769	0.04523	0.05351	1.299e-11	8.878e-09	0.9542	MAD1L1			NM_001102044.1:13;XM_024984863.1:13;XM_024984865.1:12;XM_024984862.1:13;XM_024984866.1:8;XM_015460465.2:5;XM_024984867.1:5	CGI.chr25.1542	ENSBTAG00000002474	25	40984696	41222673	+	0	MAD1L1	815.488	-0.00716589	0.0747639	-0.0958469	0.923642	1	824.18	828.679	-1.01829e-05
chr25	41133355	0.3251	0.4583	-0.1332	0.01968	-6.768	0.03617	0.05996	1.305e-11	8.905e-09	0.9542	MAD1L1			NM_001102044.1:13;XM_024984863.1:13;XM_024984865.1:12;XM_024984862.1:13;XM_024984866.1:8;XM_015460465.2:5;XM_024984867.1:5	CGI.chr25.1542	ENSBTAG00000002474	25	40984696	41222673	+	0	MAD1L1	815.488	-0.00716589	0.0747639	-0.0958469	0.923642	1	824.18	828.679	-1.01829e-05
chr20	70951769	0.2597	0.1116	0.148	0.02188	6.767	0.05076	0.05261	1.317e-11	8.95e-09	0.986						ENSBTAG00000000944	20	71006061	71048066	+	54292	LPCAT1	2649.02	0.0788753	0.163782	0.481587	0.630099	1	2661.83	2549.47	2.33872e-05
chr29	50650004	0.5683	0.4341	0.1342	0.01983	6.766	0.1583	0.1559	1.323e-11	8.988e-09	0.9575	DEAF1			XM_024987619.1:7		ENSBTAG00000050837	29	50639438	50667622	+	0	DEAF1	314.028	-0.0365014	0.10871	-0.335767	0.737046	1	306.669	311.52	-2.45526e-05
chr4	118517274	0.5119	0.3594	0.1525	0.02254	6.764	0.06068	0.05833	1.341e-11	9.067e-09	0.99	UBE3C			XM_024990564.1:10;XM_015470754.2:10;XM_005205800.2:10;NM_001192188.2:10		ENSBTAG00000008025	4	118465388	118580636	+	0	UBE3C	3049.5	0.0197938	0.0677631	0.292102	0.770209	1	2993.8	2965.95	3.42286e-05
chr20	70951778	0.2597	0.1116	0.148	0.02189	6.763	0.05161	0.05684	1.351e-11	9.123e-09	0.9859						ENSBTAG00000000944	20	71006061	71048066	+	54283	LPCAT1	2649.02	0.0788753	0.163782	0.481587	0.630099	1	2661.83	2549.47	2.33872e-05
chr25	28207639	0.3083	0.4563	-0.148	0.0219	-6.76	0.04169	0.03581	1.379e-11	9.287e-09	0.9859	KCTD7		NM_001102545.1:2		CGI.chr25.851	ENSBTAG00000017435	25	28204181	28215217	+	0	KCTD7	205.052	-0.204049	0.155039	-1.31612	0.188134	1	197.031	210.797	-6.75294e-05
chr20	70951771	0.2597	0.1116	0.148	0.02191	6.756	0.04345	0.0714	1.417e-11	9.509e-09	0.9858						ENSBTAG00000000944	20	71006061	71048066	+	54290	LPCAT1	2649.02	0.0788753	0.163782	0.481587	0.630099	1	2661.83	2549.47	2.33872e-05
chr25	28207600	0.3083	0.4563	-0.148	0.02192	-6.755	0.03813	0.03919	1.433e-11	9.598e-09	0.9858	KCTD7		NM_001102545.1:2		CGI.chr25.851	ENSBTAG00000017435	25	28204181	28215217	+	0	KCTD7	205.052	-0.204049	0.155039	-1.31612	0.188134	1	197.031	210.797	-6.75294e-05
chr20	71287190	0.3921	0.5637	-0.1716	0.02541	-6.753	0.05221	0.03745	1.445e-11	9.67e-09	0.9976	SLC12A7			XM_024981553.1:14;XM_024981552.1:14;XM_024981559.1:14;XM_024981558.1:14;XM_024981557.1:14;XM_024981554.1:14;XM_024981555.1:14;XM_024981560.1:14		ENSBTAG00000006775	20	71281293	71301030	+	0	SLC12A7	2087.74	-0.200204	0.134402	-1.48959	0.136332	1	1994.91	2215.51	-8.81496e-05
chr11	88712259	0.3765	0.5176	-0.141	0.0209	-6.748	0.4634	0.7881	1.497e-11	9.979e-09	0.9752						ENSBTAG00000021187	11	88604879	88607401	-	-104859	ID2	771.713	0.0353433	0.116126	0.304352	0.760859	1	777.025	763.865	2.08362e-05
chr25	28207662	0.3083	0.4563	-0.148	0.02195	-6.744	0.03656	0.03874	1.537e-11	1.022e-08	0.9857	KCTD7		NM_001102545.1:2		CGI.chr25.851	ENSBTAG00000017435	25	28204181	28215217	+	0	KCTD7	205.052	-0.204049	0.155039	-1.31612	0.188134	1	197.031	210.797	-6.75294e-05
chr12	86207973	0.5009	0.3463	0.1546	0.02293	6.744	0.04626	0.08448	1.542e-11	1.023e-08	0.9914	TUBGCP3		NM_001192632.1:17		CGI.chr12.750	ENSBTAG00000044184	12	86186155	86222088	-	0	TUBGCP3	1155.32	0.0292231	0.0528669	0.552768	0.580422	1	1177.5	1163.1	8.29319e-05
chr13	37070255	0.3948	0.2473	0.1474	0.02187	6.742	0.1159	0.1974	1.557e-11	1.033e-08	0.985					CGI.chr13.255	ENSBTAG00000009871	13	36998686	37026824	-	-43432	RAB18	2724.28	0.0610993	0.0682688	0.894982	0.370797	1	2709	2629.51	0.000104101
chr17	72133100	0.4508	0.2975	0.1533	0.02275	6.741	0.05766	0.07226	1.57e-11	1.04e-08	0.9905	UBE2L3			XM_024977488.1:1;NM_001078094.1:1		ENSBTAG00000013038	17	72129020	72153652	-	0	UBE2L3	1309.53	0.0780233	0.0476271	1.63821	0.101377	1	1327.75	1280.32	0.000272646
chr25	28207597	0.3083	0.4563	-0.148	0.02197	-6.739	0.03739	0.03629	1.597e-11	1.055e-08	0.9856	KCTD7		NM_001102545.1:2		CGI.chr25.851	ENSBTAG00000017435	25	28204181	28215217	+	0	KCTD7	205.052	-0.204049	0.155039	-1.31612	0.188134	1	197.031	210.797	-6.75294e-05
chr14	3517175	0.2608	0.4186	-0.1577	0.02341	-6.739	0.05882	0.06228	1.599e-11	1.056e-08	0.9932	TRAPPC9			XM_025001629.1:22;XM_010811858.2:21;XM_005215216.3:21;XM_010811856.2:22;NM_001037474.3:20;XM_025001630.1:22		ENSBTAG00000013955	14	3200371	3587738	+	0	TRAPPC9	643.425	-0.0445834	0.100868	-0.441995	0.658493	1	637.243	649.102	-3.48289e-05
chr25	41133365	0.3251	0.4583	-0.1332	0.01977	-6.738	0.04584	0.05004	1.609e-11	1.061e-08	0.9534	MAD1L1			NM_001102044.1:13;XM_024984863.1:13;XM_024984865.1:12;XM_024984862.1:13;XM_024984866.1:8;XM_015460465.2:5;XM_024984867.1:5	CGI.chr25.1542	ENSBTAG00000002474	25	40984696	41222673	+	0	MAD1L1	815.488	-0.00716589	0.0747639	-0.0958469	0.923642	1	824.18	828.679	-1.01829e-05
chr25	38047497	0.5385	0.3836	0.1549	0.023	6.735	0.05325	0.05552	1.637e-11	1.077e-08	0.9915	EIF2AK1;ANKRD61		NM_001077072.1:3	NM_001038053.2:4;XM_005225052.4:4		ENSBTAG00000007370	25	38038514	38065419	-	0	EIF2AK1	1683.4	0.00871229	0.056299	0.15475	0.877018	1	1688.21	1682.3	2.18092e-05
chr25	38047497	0.5385	0.3836	0.1549	0.023	6.735	0.05325	0.05552	1.637e-11	1.077e-08	0.9915	EIF2AK1;ANKRD61		NM_001077072.1:3	NM_001038053.2:4;XM_005225052.4:4		ENSBTAG00000007372	25	38044043	38047838	+	0	ANKRD61	0.0260691	0	4.15722	0	1	1	0.196437	0.196439	0
chr20	71126362	0.4346	0.2559	0.1787	0.02653	6.734	0.04704	0.04729	1.652e-11	1.084e-08	0.9985	CLPTM1L			NM_001082426.2:11;XM_005221660.4:11	CGI.chr20.608	ENSBTAG00000001329	20	71117459	71129901	+	0	CLPTM1L	3436.6	0.0355621	0.0741928	0.47932	0.631711	1	3480.01	3414.71	5.13144e-05
chr21	67627045	0.547	0.3713	0.1757	0.02611	6.729	0.109	0.05425	1.703e-11	1.115e-08	0.9981	CDC42BPB			XM_024982176.1:2;XR_003031488.1:2;XM_024982175.1:2		ENSBTAG00000016456	21	67623261	67721124	-	0	CDC42BPB	7216.76	-0.0376834	0.0475259	-0.792901	0.427835	1	7195.8	7318.36	-0.000132239
chr18	50984279	0.4903	0.3374	0.1529	0.02275	6.721	0.2251	0.1226	1.804e-11	1.175e-08	0.99	CIC		XM_005219391.4:3;XM_005219388.4:3;XM_005219390.4:3;XM_005219389.4:3;XM_015458193.2:3			ENSBTAG00000019785	18	50982244	51009752	-	0	CIC	1500.9	0.0472693	0.0787352	0.600358	0.548268	1	1520.54	1482.43	6.05746e-05
chr25	41133363	0.3251	0.4583	-0.1332	0.01982	-6.72	0.03623	0.05506	1.814e-11	1.179e-08	0.953	MAD1L1			NM_001102044.1:13;XM_024984863.1:13;XM_024984865.1:12;XM_024984862.1:13;XM_024984866.1:8;XM_015460465.2:5;XM_024984867.1:5	CGI.chr25.1542	ENSBTAG00000002474	25	40984696	41222673	+	0	MAD1L1	815.488	-0.00716589	0.0747639	-0.0958469	0.923642	1	824.18	828.679	-1.01829e-05
chr17	51408820	0.5296	0.3529	0.1767	0.0263	6.72	0.03867	0.1063	1.819e-11	1.18e-08	0.9982	NCOR2			XM_024977674.1:19;XM_024977671.1:18;XM_024977679.1:19;XM_024977678.1:19;XM_024977677.1:19;XM_024977675.1:19;XM_024977673.1:19;XM_024977670.1:19;XM_024977681.1:20;XM_024977672.1:19;XM_024977680.1:19;XM_024977687.1:19;XM_024977685.1:19;XM_024977682.1:19;XM_024977684.1:19;XM_024977676.1:19;XM_024977683.1:19;XM_024977686.1:19;XM_024977690.1:19;XM_024977688.1:19;XM_024977689.1:19		ENSBTAG00000024603	17	51223744	51460894	+	0	NCOR2	9195.94	0.11447	0.0794074	1.44155	0.14943	1	9220.91	8742.34	0.000144226
chr4	119458638	0.3392	0.4756	-0.1365	0.02034	-6.709	0.1009	0.2289	1.963e-11	1.265e-08	0.9635	ESYT2			XM_024991304.1:16		ENSBTAG00000005483	4	119432685	119508052	-	0	ESYT2	3759.66	-0.0104998	0.0936832	-0.112078	0.910761	1	3761.26	3788.24	-9.50772e-06
chr18	1439836	0.4608	0.3175	0.1434	0.02138	6.707	0.09489	0.08733	1.985e-11	1.276e-08	0.9788	VAC14			NM_001082444.1:12	CGI.chr18.13	ENSBTAG00000023795	18	1411460	1487893	+	0	VAC14	733.832	0.0133672	0.0724867	0.184408	0.853693	1	725.086	721.403	2.02054e-05
chr12	86208070	0.5009	0.3463	0.1546	0.02306	6.704	0.0426	0.08171	2.023e-11	1.294e-08	0.9911	TUBGCP3		NM_001192632.1:17		CGI.chr12.750	ENSBTAG00000044184	12	86186155	86222088	-	0	TUBGCP3	1155.32	0.0292231	0.0528669	0.552768	0.580422	1	1177.5	1163.1	8.29319e-05
chr25	41133457	0.3251	0.4583	-0.1332	0.01987	-6.704	0.03558	0.05351	2.028e-11	1.296e-08	0.9526	MAD1L1			NM_001102044.1:13;XM_024984863.1:13;XM_024984865.1:12;XM_024984862.1:13;XM_024984866.1:8;XM_015460465.2:5;XM_024984867.1:5	CGI.chr25.1542	ENSBTAG00000002474	25	40984696	41222673	+	0	MAD1L1	815.488	-0.00716589	0.0747639	-0.0958469	0.923642	1	824.18	828.679	-1.01829e-05
chr20	70951766	0.2597	0.1116	0.148	0.0221	6.7	0.04169	0.04777	2.089e-11	1.331e-08	0.9852						ENSBTAG00000000944	20	71006061	71048066	+	54295	LPCAT1	2649.02	0.0788753	0.163782	0.481587	0.630099	1	2661.83	2549.47	2.33872e-05
chr14	3517238	0.2608	0.4186	-0.1577	0.02356	-6.695	0.07302	0.04815	2.162e-11	1.373e-08	0.9929	TRAPPC9			XM_025001629.1:22;XM_010811858.2:21;XM_005215216.3:21;XM_010811856.2:22;NM_001037474.3:20;XM_025001630.1:22		ENSBTAG00000013955	14	3200371	3587738	+	0	TRAPPC9	643.425	-0.0445834	0.100868	-0.441995	0.658493	1	637.243	649.102	-3.48289e-05
chr14	3517217	0.2608	0.4186	-0.1577	0.02356	-6.694	0.07378	0.04807	2.169e-11	1.375e-08	0.9929	TRAPPC9			XM_025001629.1:22;XM_010811858.2:21;XM_005215216.3:21;XM_010811856.2:22;NM_001037474.3:20;XM_025001630.1:22		ENSBTAG00000013955	14	3200371	3587738	+	0	TRAPPC9	643.425	-0.0445834	0.100868	-0.441995	0.658493	1	637.243	649.102	-3.48289e-05
chr22	60259191	0.3825	0.2394	0.1431	0.02138	6.694	0.07891	0.06828	2.177e-11	1.379e-08	0.9781	PLXNA1		XM_024983122.1:23;XM_024983121.1:23;XM_024983120.1:23;XR_003031789.1:21		CGI.chr22.1238	ENSBTAG00000009159	22	60240225	60280068	-	0	PLXNA1	244.301	-0.108034	0.161487	-0.668998	0.503497	1	235.507	247.884	-3.29504e-05
chr16	50490828	0.2145	0.3949	-0.1803	0.02698	-6.684	0.04713	0.1201	2.323e-11	1.465e-08	0.9985	MORN1			XM_015475188.2:11;XM_010813423.3:12;XM_002694124.5:12		ENSBTAG00000009306	16	50453091	50502162	+	0	MORN1	21.6265	-0.028921	0.284198	-0.101764	0.918944	1	21.0142	21.0706	-2.85105e-06
chr13	37070263	0.3948	0.2473	0.1474	0.02209	6.674	0.1046	0.1045	2.492e-11	1.559e-08	0.9841					CGI.chr13.255	ENSBTAG00000009871	13	36998686	37026824	-	-43440	RAB18	2724.28	0.0610993	0.0682688	0.894982	0.370797	1	2709	2629.51	0.000104101
chr22	60259202	0.3825	0.2394	0.1431	0.02145	6.671	0.05539	0.09422	2.533e-11	1.58e-08	0.9777	PLXNA1		XM_024983122.1:23;XM_024983121.1:23;XM_024983120.1:23;XR_003031789.1:21		CGI.chr22.1238	ENSBTAG00000009159	22	60240225	60280068	-	0	PLXNA1	244.301	-0.108034	0.161487	-0.668998	0.503497	1	235.507	247.884	-3.29504e-05
chr22	60259134	0.3825	0.2394	0.1431	0.02145	6.669	0.08539	0.0573	2.573e-11	1.601e-08	0.9777	PLXNA1			XM_024983122.1:22;XM_024983121.1:22;XM_024983120.1:22;XR_003031789.1:20	CGI.chr22.1238	ENSBTAG00000009159	22	60240225	60280068	-	0	PLXNA1	244.301	-0.108034	0.161487	-0.668998	0.503497	1	235.507	247.884	-3.29504e-05
chr17	51408633	0.5065	0.34	0.1666	0.02499	6.666	0.05376	0.07652	2.624e-11	1.628e-08	0.9961	NCOR2			XM_024977674.1:19;XM_024977671.1:18;XM_024977679.1:19;XM_024977678.1:19;XM_024977677.1:19;XM_024977675.1:19;XM_024977673.1:19;XM_024977670.1:19;XM_024977681.1:20;XM_024977672.1:19;XM_024977680.1:19;XM_024977687.1:19;XM_024977685.1:19;XM_024977682.1:19;XM_024977684.1:19;XM_024977676.1:19;XM_024977683.1:19;XM_024977686.1:19;XM_024977690.1:19;XM_024977688.1:19;XM_024977689.1:19		ENSBTAG00000024603	17	51223744	51460894	+	0	NCOR2	9195.94	0.11447	0.0794074	1.44155	0.14943	1	9220.91	8742.34	0.000144226
chr6	117384554	0.5039	0.3278	0.1761	0.02643	6.663	0.04652	0.0554	2.677e-11	1.655e-08	0.998	IDUA;SLC26A1		XM_002688445.5:2	XM_010806365.3:12;XM_010806363.2:12;XM_010806364.3:11;XM_002688446.4:12;XM_010806367.3:11	CGI.chr6.1073	ENSBTAG00000007002	6	117374269	117388382	-	0	IDUA	380.144	0.0194742	0.243788	0.0798816	0.936331	1	371.248	369.11	2.60781e-06
chr25	41133341	0.3251	0.4583	-0.1332	0.01999	-6.662	0.03777	0.04804	2.702e-11	1.667e-08	0.9516	MAD1L1			NM_001102044.1:13;XM_024984863.1:13;XM_024984865.1:12;XM_024984862.1:13;XM_024984866.1:8;XM_015460465.2:5;XM_024984867.1:5	CGI.chr25.1542	ENSBTAG00000002474	25	40984696	41222673	+	0	MAD1L1	815.488	-0.00716589	0.0747639	-0.0958469	0.923642	1	824.18	828.679	-1.01829e-05
chr2	132279368	0.05219	0.2469	-0.1947	0.02924	-6.658	0.06159	0.05814	2.771e-11	1.706e-08	0.9994	VWA5B1			XM_024983069.1:8;XM_024983074.1:8;XM_024983078.1:8		ENSBTAG00000013511	2	132262278	132314628	-	0	VWA5B1	5.80635	0.217241	0.922658	0.235452	0.813858	1	5.359	5.3252	2.091e-06
chr12	86207983	0.5009	0.3463	0.1546	0.02323	6.657	0.03984	0.07645	2.801e-11	1.72e-08	0.9907	TUBGCP3		NM_001192632.1:17		CGI.chr12.750	ENSBTAG00000044184	12	86186155	86222088	-	0	TUBGCP3	1155.32	0.0292231	0.0528669	0.552768	0.580422	1	1177.5	1163.1	8.29319e-05
chr25	41133326	0.3251	0.4583	-0.1332	0.02001	-6.656	0.03397	0.04978	2.805e-11	1.721e-08	0.9514	MAD1L1			NM_001102044.1:13;XM_024984863.1:13;XM_024984865.1:12;XM_024984862.1:13;XM_024984866.1:8;XM_015460465.2:5;XM_024984867.1:5	CGI.chr25.1542	ENSBTAG00000002474	25	40984696	41222673	+	0	MAD1L1	815.488	-0.00716589	0.0747639	-0.0958469	0.923642	1	824.18	828.679	-1.01829e-05
chr11	73093622	0.4265	0.2486	0.1779	0.02681	6.637	0.06644	0.04881	3.195e-11	1.932e-08	0.9982	OTOF		XM_015473546.2:45;XM_005213063.3:46;NM_001144107.1:46;XM_015473545.2:45			ENSBTAG00000009650	11	73006438	73094548	+	0	OTOF	0.333067	-1.96923	1.92467	-1.02315	0.306237	1	0.36439	0.366602	-4.98836e-06
chr20	58786970	0.4696	0.3108	0.1588	0.02392	6.637	0.08043	0.05173	3.195e-11	1.932e-08	0.993	TRIO			XM_024981342.1:43;XM_024981343.1:43;XM_024981340.1:43;XM_024981341.1:43;XR_003031175.1:38		ENSBTAG00000005514	20	58644762	58864848	-	0	TRIO	8318.06	-0.0445218	0.0625109	-0.712226	0.476325	1	8208.48	8388.68	-9.04438e-05
chr11	73093648	0.4265	0.2486	0.1779	0.02681	6.637	0.05037	0.06316	3.196e-11	1.932e-08	0.9982	OTOF		XM_015473546.2:45;XM_005213063.3:46;NM_001144107.1:46;XM_015473545.2:45			ENSBTAG00000009650	11	73006438	73094548	+	0	OTOF	0.333067	-1.96923	1.92467	-1.02315	0.306237	1	0.36439	0.366602	-4.98836e-06
chr23	51200396	0.3442	0.1963	0.1479	0.02229	6.637	0.1164	0.1149	3.205e-11	1.936e-08	0.9842	GMDS			XM_024983737.1:1;XM_024983738.1:1;NM_001080331.1:1		ENSBTAG00000012058	23	51168215	51604000	+	0	GMDS	704.657	-0.115959	0.140079	-0.827816	0.407775	1	667.403	702.688	-4.69961e-05
chr2	132279222	0.05219	0.2469	-0.1947	0.02936	-6.631	0.07417	0.0531	3.334e-11	2e-08	0.9994	VWA5B1		XM_024983069.1:8;XM_024983074.1:8;XM_024983078.1:8			ENSBTAG00000013511	2	132262278	132314628	-	0	VWA5B1	5.80635	0.217241	0.922658	0.235452	0.813858	1	5.359	5.3252	2.091e-06
chr11	73093573	0.4265	0.2486	0.1779	0.02684	6.63	0.05155	0.06272	3.365e-11	2.017e-08	0.9982	OTOF		XM_015473546.2:45;XM_005213063.3:46;NM_001144107.1:46;XM_015473545.2:45			ENSBTAG00000009650	11	73006438	73094548	+	0	OTOF	0.333067	-1.96923	1.92467	-1.02315	0.306237	1	0.36439	0.366602	-4.98836e-06
chr22	60259187	0.3825	0.2394	0.1431	0.0216	6.623	0.05496	0.08624	3.529e-11	2.098e-08	0.9769	PLXNA1		XM_024983122.1:23;XM_024983121.1:23;XM_024983120.1:23;XR_003031789.1:21		CGI.chr22.1238	ENSBTAG00000009159	22	60240225	60280068	-	0	PLXNA1	244.301	-0.108034	0.161487	-0.668998	0.503497	1	235.507	247.884	-3.29504e-05
chr11	99854496	0.4191	0.2302	0.1889	0.02854	6.619	0.0764	0.07747	3.616e-11	2.146e-08	0.9991						ENSBTAG00000019513	11	100010582	100017394	-	156086	C11H9orf50	120.669	0.0839261	0.172581	0.4863	0.626754	1	118.65	114.717	2.24136e-05
chrUn_NW_020191195v1	127785	0.3802	0.2242	0.156	0.02357	6.618	0.07001	0.06603	3.632e-11	2.154e-08	0.9912	LOC786836			XM_024989099.1:1	CGI.chrUn_NW_020191195v1.2
chr18	5762752	0.5246	0.385	0.1395	0.02109	6.616	0.2649	0.183	3.699e-11	2.19e-08	0.9696	WWOX			XM_024978606.1:8;XM_024978607.1:8;XR_003030202.1:8;NM_001078092.1:8		ENSBTAG00000015894	18	5240348	6170333	+	0	WWOX	229.551	-0.0644243	0.11928	-0.540112	0.58912	1	224.93	230.974	-3.60007e-05
chr12	86208064	0.5009	0.3463	0.1546	0.02338	6.615	0.05673	0.06265	3.725e-11	2.201e-08	0.9903	TUBGCP3		NM_001192632.1:17		CGI.chr12.750	ENSBTAG00000044184	12	86186155	86222088	-	0	TUBGCP3	1155.32	0.0292231	0.0528669	0.552768	0.580422	1	1177.5	1163.1	8.29319e-05
chr14	3517259	0.2608	0.4186	-0.1577	0.02387	-6.609	0.06372	0.04601	3.858e-11	2.266e-08	0.9922	TRAPPC9			XM_025001629.1:22;XM_010811858.2:21;XM_005215216.3:21;XM_010811856.2:22;NM_001037474.3:20;XM_025001630.1:22		ENSBTAG00000013955	14	3200371	3587738	+	0	TRAPPC9	643.425	-0.0445834	0.100868	-0.441995	0.658493	1	637.243	649.102	-3.48289e-05
chr2	133314804	0.5332	0.3819	0.1514	0.02291	6.605	0.1667	0.1016	3.965e-11	2.316e-08	0.9875	CAPZB			XM_024999272.1:4;XM_024999269.1:4;NM_176648.4:4;XM_005203083.3:4		ENSBTAG00000004554	2	133201114	133340081	+	0	CAPZB	5484.22	0.163871	0.0951905	1.72151	0.0851591	1	5635.86	5226.73	0.00014375
chr14	3517220	0.2608	0.4186	-0.1577	0.02389	-6.603	0.05789	0.04771	4.024e-11	2.344e-08	0.9922	TRAPPC9			XM_025001629.1:22;XM_010811858.2:21;XM_005215216.3:21;XM_010811856.2:22;NM_001037474.3:20;XM_025001630.1:22		ENSBTAG00000013955	14	3200371	3587738	+	0	TRAPPC9	643.425	-0.0445834	0.100868	-0.441995	0.658493	1	637.243	649.102	-3.48289e-05
chr17	72133091	0.4508	0.2975	0.1533	0.02323	6.601	0.03939	0.06969	4.077e-11	2.37e-08	0.9892	UBE2L3			XM_024977488.1:1;NM_001078094.1:1		ENSBTAG00000013038	17	72129020	72153652	-	0	UBE2L3	1309.53	0.0780233	0.0476271	1.63821	0.101377	1	1327.75	1280.32	0.000272646
chr23	49329161	0.4136	0.5793	-0.1658	0.02512	-6.6	0.04627	0.04565	4.117e-11	2.389e-08	0.9956	FARS2			XM_024983443.1:3;NM_001076805.1:3;XM_024983442.1:3;XM_024983444.1:4;XM_024983447.1:3;XM_024983448.1:3;XM_024983445.1:4;XM_024983446.1:3;XM_024983449.1:3		ENSBTAG00000018072	23	49111503	49398418	-	0	FARS2	439.688	-0.0981593	0.0824712	-1.19022	0.233958	1	432.851	451.118	-0.000114667
chr25	38047336	0.5385	0.3836	0.1549	0.02347	6.599	0.1023	0.05065	4.133e-11	2.397e-08	0.9903	EIF2AK1;ANKRD61		NM_001077072.1:3	NM_001038053.2:4;XM_005225052.4:4	CGI.chr25.1178	ENSBTAG00000007370	25	38038514	38065419	-	0	EIF2AK1	1683.4	0.00871229	0.056299	0.15475	0.877018	1	1688.21	1682.3	2.18092e-05
chr25	38047336	0.5385	0.3836	0.1549	0.02347	6.599	0.1023	0.05065	4.133e-11	2.397e-08	0.9903	EIF2AK1;ANKRD61		NM_001077072.1:3	NM_001038053.2:4;XM_005225052.4:4	CGI.chr25.1178	ENSBTAG00000007372	25	38044043	38047838	+	0	ANKRD61	0.0260691	0	4.15722	0	1	1	0.196437	0.196439	0
chr14	3517201	0.2608	0.4186	-0.1577	0.02391	-6.596	0.06451	0.04293	4.213e-11	2.431e-08	0.9921	TRAPPC9			XM_025001629.1:22;XM_010811858.2:21;XM_005215216.3:21;XM_010811856.2:22;NM_001037474.3:20;XM_025001630.1:22		ENSBTAG00000013955	14	3200371	3587738	+	0	TRAPPC9	643.425	-0.0445834	0.100868	-0.441995	0.658493	1	637.243	649.102	-3.48289e-05
chr17	51408839	0.5296	0.3529	0.1767	0.0268	6.595	0.04698	0.08429	4.249e-11	2.446e-08	0.9979	NCOR2			XM_024977674.1:19;XM_024977671.1:18;XM_024977679.1:19;XM_024977678.1:19;XM_024977677.1:19;XM_024977675.1:19;XM_024977673.1:19;XM_024977670.1:19;XM_024977681.1:20;XM_024977672.1:19;XM_024977680.1:19;XM_024977687.1:19;XM_024977685.1:19;XM_024977682.1:19;XM_024977684.1:19;XM_024977676.1:19;XM_024977683.1:19;XM_024977686.1:19;XM_024977690.1:19;XM_024977688.1:19;XM_024977689.1:19		ENSBTAG00000024603	17	51223744	51460894	+	0	NCOR2	9195.94	0.11447	0.0794074	1.44155	0.14943	1	9220.91	8742.34	0.000144226
chr20	58787012	0.4696	0.3108	0.1588	0.0241	6.588	0.06311	0.05824	4.443e-11	2.541e-08	0.9926	TRIO			XM_024981342.1:43;XM_024981343.1:43;XM_024981340.1:43;XM_024981341.1:43;XR_003031175.1:38		ENSBTAG00000005514	20	58644762	58864848	-	0	TRIO	8318.06	-0.0445218	0.0625109	-0.712226	0.476325	1	8208.48	8388.68	-9.04438e-05
chr22	58731603	0.4301	0.2539	0.1762	0.02676	6.585	0.04735	0.06215	4.555e-11	2.601e-08	0.9978					CGI.chr22.928	ENSBTAG00000003237	22	58736451	58878769	+	4848	IQSEC1	8762.99	-0.0370839	0.119493	-0.310343	0.7563	1	8697.7	8797.05	-2.06485e-05
chr12	86207981	0.5009	0.3463	0.1546	0.02349	6.583	0.03998	0.06867	4.602e-11	2.624e-08	0.99	TUBGCP3		NM_001192632.1:17		CGI.chr12.750	ENSBTAG00000044184	12	86186155	86222088	-	0	TUBGCP3	1155.32	0.0292231	0.0528669	0.552768	0.580422	1	1177.5	1163.1	8.29319e-05
chr11	99854474	0.4191	0.2302	0.1889	0.02871	6.58	0.07553	0.06862	4.718e-11	2.679e-08	0.999						ENSBTAG00000019513	11	100010582	100017394	-	156108	C11H9orf50	120.669	0.0839261	0.172581	0.4863	0.626754	1	118.65	114.717	2.24136e-05
chr22	58731630	0.4301	0.2539	0.1762	0.02679	6.577	0.06464	0.07041	4.793e-11	2.707e-08	0.9978					CGI.chr22.928	ENSBTAG00000003237	22	58736451	58878769	+	4821	IQSEC1	8762.99	-0.0370839	0.119493	-0.310343	0.7563	1	8697.7	8797.05	-2.06485e-05
chr22	58731594	0.4301	0.2539	0.1762	0.02681	6.571	0.07094	0.06074	5.001e-11	2.808e-08	0.9978					CGI.chr22.928	ENSBTAG00000003237	22	58736451	58878769	+	4857	IQSEC1	8762.99	-0.0370839	0.119493	-0.310343	0.7563	1	8697.7	8797.05	-2.06485e-05
chr23	51200385	0.3442	0.1963	0.1479	0.02251	6.571	0.1091	0.1133	5.005e-11	2.808e-08	0.9833	GMDS			XM_024983737.1:1;XM_024983738.1:1;NM_001080331.1:1		ENSBTAG00000012058	23	51168215	51604000	+	0	GMDS	704.657	-0.115959	0.140079	-0.827816	0.407775	1	667.403	702.688	-4.69961e-05
chr12	86208081	0.5009	0.3463	0.1546	0.02353	6.57	0.04145	0.06645	5.027e-11	2.818e-08	0.9899	TUBGCP3		NM_001192632.1:17		CGI.chr12.750	ENSBTAG00000044184	12	86186155	86222088	-	0	TUBGCP3	1155.32	0.0292231	0.0528669	0.552768	0.580422	1	1177.5	1163.1	8.29319e-05
chr22	60242667	0.3168	0.4607	-0.1439	0.0219	-6.57	0.2325	0.2766	5.029e-11	2.818e-08	0.9775	PLXNA1			XM_024983122.1:2;XM_024983121.1:2;XM_024983120.1:2		ENSBTAG00000009159	22	60240225	60280068	-	0	PLXNA1	244.301	-0.108034	0.161487	-0.668998	0.503497	1	235.507	247.884	-3.29504e-05
chr17	72133096	0.4508	0.2975	0.1533	0.02334	6.569	0.05469	0.05182	5.079e-11	2.842e-08	0.9888	UBE2L3			XM_024977488.1:1;NM_001078094.1:1		ENSBTAG00000013038	17	72129020	72153652	-	0	UBE2L3	1309.53	0.0780233	0.0476271	1.63821	0.101377	1	1327.75	1280.32	0.000272646
chr17	72133029	0.4508	0.2975	0.1533	0.02335	6.567	0.0459	0.06064	5.126e-11	2.862e-08	0.9888	UBE2L3			XM_024977488.1:1;NM_001078094.1:1		ENSBTAG00000013038	17	72129020	72153652	-	0	UBE2L3	1309.53	0.0780233	0.0476271	1.63821	0.101377	1	1327.75	1280.32	0.000272646
chr11	73093567	0.4265	0.2486	0.1779	0.0271	6.565	0.05209	0.0527	5.211e-11	2.903e-08	0.998	OTOF		XM_015473546.2:45;XM_005213063.3:46;NM_001144107.1:46;XM_015473545.2:45			ENSBTAG00000009650	11	73006438	73094548	+	0	OTOF	0.333067	-1.96923	1.92467	-1.02315	0.306237	1	0.36439	0.366602	-4.98836e-06
chr21	67627092	0.547	0.3713	0.1757	0.02677	6.564	0.08717	0.03541	5.255e-11	2.922e-08	0.9977	CDC42BPB		XM_024982176.1:3;XR_003031488.1:3;XM_024982175.1:3		CGI.chr21.883	ENSBTAG00000016456	21	67623261	67721124	-	0	CDC42BPB	7216.76	-0.0376834	0.0475259	-0.792901	0.427835	1	7195.8	7318.36	-0.000132239
chr12	86208077	0.5009	0.3463	0.1546	0.02356	6.563	0.04223	0.06457	5.27e-11	2.928e-08	0.9898	TUBGCP3		NM_001192632.1:17		CGI.chr12.750	ENSBTAG00000044184	12	86186155	86222088	-	0	TUBGCP3	1155.32	0.0292231	0.0528669	0.552768	0.580422	1	1177.5	1163.1	8.29319e-05
chr21	67627087	0.547	0.3713	0.1757	0.02677	6.563	0.09258	0.03665	5.277e-11	2.93e-08	0.9977	CDC42BPB		XM_024982176.1:3;XR_003031488.1:3;XM_024982175.1:3		CGI.chr21.883	ENSBTAG00000016456	21	67623261	67721124	-	0	CDC42BPB	7216.76	-0.0376834	0.0475259	-0.792901	0.427835	1	7195.8	7318.36	-0.000132239
chr17	72133007	0.4508	0.2975	0.1533	0.02337	6.563	0.04669	0.05918	5.284e-11	2.931e-08	0.9888	UBE2L3			XM_024977488.1:1;NM_001078094.1:1		ENSBTAG00000013038	17	72129020	72153652	-	0	UBE2L3	1309.53	0.0780233	0.0476271	1.63821	0.101377	1	1327.75	1280.32	0.000272646
chr22	60259120	0.3825	0.2394	0.1431	0.02182	6.556	0.07592	0.0486	5.537e-11	3.06e-08	0.9758	PLXNA1			XM_024983122.1:22;XM_024983121.1:22;XM_024983120.1:22;XR_003031789.1:20	CGI.chr22.1238	ENSBTAG00000009159	22	60240225	60280068	-	0	PLXNA1	244.301	-0.108034	0.161487	-0.668998	0.503497	1	235.507	247.884	-3.29504e-05
chr19	34531140	0.3727	0.2336	0.1391	0.02122	6.556	0.1448	0.08811	5.545e-11	3.06e-08	0.9673	ATPAF2			NM_001075623.1:4		ENSBTAG00000008801	19	34524222	34536057	+	0	ATPAF2	281.675	0.163083	0.0725337	2.24837	0.0245523	1	286.236	268.403	0.000246245
chr22	58731552	0.4301	0.2539	0.1762	0.02688	6.554	0.06124	0.05767	5.587e-11	3.08e-08	0.9977						ENSBTAG00000003237	22	58736451	58878769	+	4899	IQSEC1	8762.99	-0.0370839	0.119493	-0.310343	0.7563	1	8697.7	8797.05	-2.06485e-05
chr13	37070334	0.3948	0.2473	0.1474	0.02251	6.55	0.08065	0.09729	5.75e-11	3.159e-08	0.9825						ENSBTAG00000009871	13	36998686	37026824	-	-43511	RAB18	2724.28	0.0610993	0.0682688	0.894982	0.370797	1	2709	2629.51	0.000104101
chr12	86207948	0.5009	0.3463	0.1546	0.02361	6.55	0.04365	0.06303	5.77e-11	3.168e-08	0.9897	TUBGCP3			NM_001192632.1:16	CGI.chr12.750	ENSBTAG00000044184	12	86186155	86222088	-	0	TUBGCP3	1155.32	0.0292231	0.0528669	0.552768	0.580422	1	1177.5	1163.1	8.29319e-05
chr17	72133048	0.4508	0.2975	0.1533	0.02342	6.548	0.05028	0.05349	5.817e-11	3.191e-08	0.9886	UBE2L3			XM_024977488.1:1;NM_001078094.1:1		ENSBTAG00000013038	17	72129020	72153652	-	0	UBE2L3	1309.53	0.0780233	0.0476271	1.63821	0.101377	1	1327.75	1280.32	0.000272646
chr18	43886529	0.4766	0.305	0.1716	0.02621	6.548	0.1647	0.1779	5.844e-11	3.201e-08	0.9969	PEPD			XM_010814804.3:4;NM_001080318.2:6		ENSBTAG00000031941	18	43817966	43937996	-	0	PEPD	1632.09	0.0666578	0.0906241	0.735542	0.46201	1	1721.4	1662.22	6.44997e-05
chr22	60259200	0.3825	0.2394	0.1431	0.02186	6.547	0.05814	0.06891	5.883e-11	3.219e-08	0.9756	PLXNA1		XM_024983122.1:23;XM_024983121.1:23;XM_024983120.1:23;XR_003031789.1:21		CGI.chr22.1238	ENSBTAG00000009159	22	60240225	60280068	-	0	PLXNA1	244.301	-0.108034	0.161487	-0.668998	0.503497	1	235.507	247.884	-3.29504e-05
chr17	51408636	0.5065	0.34	0.1666	0.02545	6.543	0.05897	0.06446	6.013e-11	3.28e-08	0.9955	NCOR2			XM_024977674.1:19;XM_024977671.1:18;XM_024977679.1:19;XM_024977678.1:19;XM_024977677.1:19;XM_024977675.1:19;XM_024977673.1:19;XM_024977670.1:19;XM_024977681.1:20;XM_024977672.1:19;XM_024977680.1:19;XM_024977687.1:19;XM_024977685.1:19;XM_024977682.1:19;XM_024977684.1:19;XM_024977676.1:19;XM_024977683.1:19;XM_024977686.1:19;XM_024977690.1:19;XM_024977688.1:19;XM_024977689.1:19		ENSBTAG00000024603	17	51223744	51460894	+	0	NCOR2	9195.94	0.11447	0.0794074	1.44155	0.14943	1	9220.91	8742.34	0.000144226
chr22	60259194	0.3825	0.2394	0.1431	0.02189	6.536	0.04602	0.08255	6.306e-11	3.421e-08	0.9755	PLXNA1		XM_024983122.1:23;XM_024983121.1:23;XM_024983120.1:23;XR_003031789.1:21		CGI.chr22.1238	ENSBTAG00000009159	22	60240225	60280068	-	0	PLXNA1	244.301	-0.108034	0.161487	-0.668998	0.503497	1	235.507	247.884	-3.29504e-05
chr17	51408715	0.5065	0.34	0.1666	0.02548	6.536	0.04614	0.1127	6.307e-11	3.421e-08	0.9955	NCOR2			XM_024977674.1:19;XM_024977671.1:18;XM_024977679.1:19;XM_024977678.1:19;XM_024977677.1:19;XM_024977675.1:19;XM_024977673.1:19;XM_024977670.1:19;XM_024977681.1:20;XM_024977672.1:19;XM_024977680.1:19;XM_024977687.1:19;XM_024977685.1:19;XM_024977682.1:19;XM_024977684.1:19;XM_024977676.1:19;XM_024977683.1:19;XM_024977686.1:19;XM_024977690.1:19;XM_024977688.1:19;XM_024977689.1:19		ENSBTAG00000024603	17	51223744	51460894	+	0	NCOR2	9195.94	0.11447	0.0794074	1.44155	0.14943	1	9220.91	8742.34	0.000144226
chr14	3517291	0.2608	0.4186	-0.1577	0.02414	-6.535	0.06757	0.03541	6.367e-11	3.449e-08	0.9916	TRAPPC9			XM_025001629.1:22;XM_010811858.2:21;XM_005215216.3:21;XM_010811856.2:22;NM_001037474.3:20;XM_025001630.1:22		ENSBTAG00000013955	14	3200371	3587738	+	0	TRAPPC9	643.425	-0.0445834	0.100868	-0.441995	0.658493	1	637.243	649.102	-3.48289e-05
chr22	60259141	0.3825	0.2394	0.1431	0.0219	6.535	0.05469	0.07135	6.377e-11	3.45e-08	0.9754	PLXNA1			XM_024983122.1:22;XM_024983121.1:22;XM_024983120.1:22;XR_003031789.1:20	CGI.chr22.1238	ENSBTAG00000009159	22	60240225	60280068	-	0	PLXNA1	244.301	-0.108034	0.161487	-0.668998	0.503497	1	235.507	247.884	-3.29504e-05
chr12	86207965	0.5009	0.3463	0.1546	0.02367	6.533	0.04009	0.06282	6.435e-11	3.474e-08	0.9895	TUBGCP3		NM_001192632.1:17		CGI.chr12.750	ENSBTAG00000044184	12	86186155	86222088	-	0	TUBGCP3	1155.32	0.0292231	0.0528669	0.552768	0.580422	1	1177.5	1163.1	8.29319e-05
chr22	58731640	0.4301	0.2539	0.1762	0.02697	6.533	0.0608	0.05693	6.451e-11	3.48e-08	0.9976					CGI.chr22.928	ENSBTAG00000003237	22	58736451	58878769	+	4811	IQSEC1	8762.99	-0.0370839	0.119493	-0.310343	0.7563	1	8697.7	8797.05	-2.06485e-05
chr11	73093680	0.4265	0.2486	0.1779	0.02724	6.532	0.06491	0.03526	6.476e-11	3.486e-08	0.9979	OTOF		XM_015473546.2:45;XM_005213063.3:46;NM_001144107.1:46;XM_015473545.2:45			ENSBTAG00000009650	11	73006438	73094548	+	0	OTOF	0.333067	-1.96923	1.92467	-1.02315	0.306237	1	0.36439	0.366602	-4.98836e-06
chr20	70951699	0.2474	0.1124	0.135	0.02067	6.531	0.07788	0.04303	6.529e-11	3.51e-08	0.9548					CGI.chr20.552	ENSBTAG00000000944	20	71006061	71048066	+	54362	LPCAT1	2649.02	0.0788753	0.163782	0.481587	0.630099	1	2661.83	2549.47	2.33872e-05
chr11	105105073	0.1987	0.3325	-0.1337	0.02048	-6.529	0.06755	0.3247	6.621e-11	3.546e-08	0.9502	RXRA			XM_024998426.1:6;XM_005213506.4:6;XM_024998424.1:6;XM_024998425.1:6;NM_001304343.1:5		ENSBTAG00000017851	11	105021682	105114871	+	0	RXRA	7518.07	0.00627512	0.0699499	0.0897087	0.928519	1	7529.8	7506.43	1.01846e-05
chr22	58731575	0.4301	0.2539	0.1762	0.02699	6.527	0.06814	0.04072	6.705e-11	3.587e-08	0.9976						ENSBTAG00000003237	22	58736451	58878769	+	4876	IQSEC1	8762.99	-0.0370839	0.119493	-0.310343	0.7563	1	8697.7	8797.05	-2.06485e-05
chr18	55980181	0.5498	0.3606	0.1892	0.029	6.524	0.3205	0.1191	6.856e-11	3.646e-08	0.9989	RCN3			XM_024978276.1:5		ENSBTAG00000021799	18	55968303	55999568	+	0	RCN3	116.821	-0.171577	0.233345	-0.735293	0.462161	1	110.363	116.398	-2.50808e-05
chr17	72133143	0.4508	0.2975	0.1533	0.02354	6.515	0.03898	0.06054	7.267e-11	3.836e-08	0.9883	UBE2L3			XM_024977488.1:1;NM_001078094.1:1		ENSBTAG00000013038	17	72129020	72153652	-	0	UBE2L3	1309.53	0.0780233	0.0476271	1.63821	0.101377	1	1327.75	1280.32	0.000272646
chr21	67627111	0.547	0.3713	0.1757	0.02697	6.514	0.07989	0.03903	7.318e-11	3.857e-08	0.9975	CDC42BPB		XM_024982176.1:3;XR_003031488.1:3;XM_024982175.1:3		CGI.chr21.883	ENSBTAG00000016456	21	67623261	67721124	-	0	CDC42BPB	7216.76	-0.0376834	0.0475259	-0.792901	0.427835	1	7195.8	7318.36	-0.000132239
chr22	58731531	0.4301	0.2539	0.1762	0.02706	6.512	0.0563	0.05191	7.433e-11	3.899e-08	0.9976						ENSBTAG00000003237	22	58736451	58878769	+	4920	IQSEC1	8762.99	-0.0370839	0.119493	-0.310343	0.7563	1	8697.7	8797.05	-2.06485e-05
chr11	73093620	0.4265	0.2486	0.1779	0.02733	6.51	0.04432	0.05035	7.508e-11	3.928e-08	0.9978	OTOF		XM_015473546.2:45;XM_005213063.3:46;NM_001144107.1:46;XM_015473545.2:45			ENSBTAG00000009650	11	73006438	73094548	+	0	OTOF	0.333067	-1.96923	1.92467	-1.02315	0.306237	1	0.36439	0.366602	-4.98836e-06
chr17	72133068	0.4508	0.2975	0.1533	0.02356	6.509	0.0384	0.06031	7.555e-11	3.947e-08	0.9882	UBE2L3			XM_024977488.1:1;NM_001078094.1:1		ENSBTAG00000013038	17	72129020	72153652	-	0	UBE2L3	1309.53	0.0780233	0.0476271	1.63821	0.101377	1	1327.75	1280.32	0.000272646
chr25	25052887	0.3397	0.5069	-0.1672	0.02569	-6.508	0.06933	0.12	7.608e-11	3.973e-08	0.9956	GTF3C1		NM_001193241.1:29		CGI.chr25.703	ENSBTAG00000006126	25	25009629	25089814	-	0	GTF3C1	922.108	-0.0342308	0.0822756	-0.416051	0.677372	1	913.243	923.751	-4.01765e-05
chr15	21560182	0.4837	0.2887	0.195	0.02997	6.506	0.1014	0.06469	7.734e-11	4.033e-08	0.9992	C15H11orf53	C15H11orf53	XM_024975737.1:1		CGI.chr15.75
chrUn_NW_020191195v1	127791	0.3802	0.2242	0.156	0.02399	6.502	0.05305	0.07205	7.903e-11	4.098e-08	0.9902	LOC786836			XM_024989099.1:1	CGI.chrUn_NW_020191195v1.2
chr22	58731596	0.4301	0.2539	0.1762	0.02711	6.498	0.05677	0.0421	8.129e-11	4.177e-08	0.9975					CGI.chr22.928	ENSBTAG00000003237	22	58736451	58878769	+	4855	IQSEC1	8762.99	-0.0370839	0.119493	-0.310343	0.7563	1	8697.7	8797.05	-2.06485e-05
chr22	58731541	0.4301	0.2539	0.1762	0.02711	6.498	0.05803	0.03841	8.135e-11	4.178e-08	0.9975						ENSBTAG00000003237	22	58736451	58878769	+	4910	IQSEC1	8762.99	-0.0370839	0.119493	-0.310343	0.7563	1	8697.7	8797.05	-2.06485e-05
chr22	58731562	0.4301	0.2539	0.1762	0.02712	6.497	0.04845	0.05236	8.2e-11	4.203e-08	0.9975						ENSBTAG00000003237	22	58736451	58878769	+	4889	IQSEC1	8762.99	-0.0370839	0.119493	-0.310343	0.7563	1	8697.7	8797.05	-2.06485e-05
chr20	70951689	0.2474	0.1124	0.135	0.0208	6.491	0.06794	0.04141	8.515e-11	4.342e-08	0.9538					CGI.chr20.552	ENSBTAG00000000944	20	71006061	71048066	+	54372	LPCAT1	2649.02	0.0788753	0.163782	0.481587	0.630099	1	2661.83	2549.47	2.33872e-05
chr20	58787124	0.4696	0.3108	0.1588	0.02448	6.488	0.06088	0.04616	8.726e-11	4.438e-08	0.9918	TRIO			XM_024981342.1:43;XM_024981343.1:43;XM_024981340.1:43;XM_024981341.1:43;XR_003031175.1:38	CGI.chr20.322	ENSBTAG00000005514	20	58644762	58864848	-	0	TRIO	8318.06	-0.0445218	0.0625109	-0.712226	0.476325	1	8208.48	8388.68	-9.04438e-05
chr12	86207961	0.5009	0.3463	0.1546	0.02384	6.487	0.03818	0.05831	8.762e-11	4.447e-08	0.989	TUBGCP3		NM_001192632.1:17		CGI.chr12.750	ENSBTAG00000044184	12	86186155	86222088	-	0	TUBGCP3	1155.32	0.0292231	0.0528669	0.552768	0.580422	1	1177.5	1163.1	8.29319e-05
chr21	68268527	0.3641	0.1863	0.1778	0.02742	6.484	0.04812	0.04092	8.91e-11	4.508e-08	0.9977	KLC1			XM_024981693.1:3;XM_024981703.1:3;XM_024981701.1:3;XM_010817229.2:3;NM_001098915.1:3;XM_005222169.4:4;XM_024981702.1:4;XM_024981694.1:3;XM_024981692.1:3;XM_010817230.2:3;XM_010817232.3:3;XM_024981699.1:3;XM_024981696.1:3;XM_010817231.2:3;XM_024981690.1:3;XM_010817233.2:3;XM_024981691.1:3;XM_010817234.2:3;XM_024981698.1:3;XM_024981695.1:3;XR_814214.2:3;XR_001494604.2:3;XR_814213.2:3;XM_024981700.1…	CGI.chr21.945	ENSBTAG00000017299	21	68243677	68304998	+	0	KLC1	1326.54	-0.12605	0.111441	-1.13109	0.258018	1	1282.63	1357.72	-8.06906e-05
chr17	72132998	0.4508	0.2975	0.1533	0.02365	6.484	0.04212	0.05288	8.916e-11	4.508e-08	0.9879	UBE2L3			XM_024977488.1:1;NM_001078094.1:1		ENSBTAG00000013038	17	72129020	72153652	-	0	UBE2L3	1309.53	0.0780233	0.0476271	1.63821	0.101377	1	1327.75	1280.32	0.000272646
chr21	67627078	0.547	0.3713	0.1757	0.02712	6.478	0.06938	0.03753	9.286e-11	4.683e-08	0.9974	CDC42BPB		XM_024982176.1:3;XR_003031488.1:3;XM_024982175.1:3		CGI.chr21.883	ENSBTAG00000016456	21	67623261	67721124	-	0	CDC42BPB	7216.76	-0.0376834	0.0475259	-0.792901	0.427835	1	7195.8	7318.36	-0.000132239
chr12	86209613	0.4755	0.3107	0.1647	0.02543	6.477	0.06599	0.05101	9.358e-11	4.713e-08	0.9945	TUBGCP3			NM_001192632.1:19		ENSBTAG00000044184	12	86186155	86222088	-	0	TUBGCP3	1155.32	0.0292231	0.0528669	0.552768	0.580422	1	1177.5	1163.1	8.29319e-05
chr21	67626995	0.547	0.3713	0.1757	0.02714	6.475	0.06608	0.03693	9.499e-11	4.766e-08	0.9974	CDC42BPB			XM_024982176.1:2;XR_003031488.1:2;XM_024982175.1:2		ENSBTAG00000016456	21	67623261	67721124	-	0	CDC42BPB	7216.76	-0.0376834	0.0475259	-0.792901	0.427835	1	7195.8	7318.36	-0.000132239
chr20	58787120	0.4696	0.3108	0.1588	0.02454	6.47	0.06837	0.03837	9.82e-11	4.92e-08	0.9917	TRIO			XM_024981342.1:43;XM_024981343.1:43;XM_024981340.1:43;XM_024981341.1:43;XR_003031175.1:38	CGI.chr20.322	ENSBTAG00000005514	20	58644762	58864848	-	0	TRIO	8318.06	-0.0445218	0.0625109	-0.712226	0.476325	1	8208.48	8388.68	-9.04438e-05
chr13	78261323	0.2788	0.4132	-0.1344	0.02078	-6.469	0.05107	0.1043	9.84e-11	4.927e-08	0.9511					CGI.chr13.1009	ENSBTAG00000051972	13	78205756	78206803	+	-54521	CEBPB	2547.23	0.0510429	0.0954724	0.534635	0.592902	1	2609.43	2546.03	4.45057e-05
chr22	60259122	0.3825	0.2394	0.1431	0.02212	6.468	0.06774	0.04245	9.909e-11	4.955e-08	0.9743	PLXNA1			XM_024983122.1:22;XM_024983121.1:22;XM_024983120.1:22;XR_003031789.1:20	CGI.chr22.1238	ENSBTAG00000009159	22	60240225	60280068	-	0	PLXNA1	244.301	-0.108034	0.161487	-0.668998	0.503497	1	235.507	247.884	-3.29504e-05
chr18	49634699	0.4435	0.2958	0.1477	0.02285	6.462	0.1105	0.03866	1.032e-10	5.113e-08	0.9815	AKT2		XM_005218982.4:8;XM_005218981.4:8;XM_024978395.1:8;NM_001206146.1:8			ENSBTAG00000001400	18	49628436	49658477	-	0	AKT2	2315.85	0.0397918	0.0484014	0.82212	0.411008	1	2316.49	2275.61	0.000134649
chr25	25052928	0.3397	0.5069	-0.1672	0.02588	-6.46	0.06832	0.1096	1.044e-10	5.163e-08	0.9953	GTF3C1		NM_001193241.1:29		CGI.chr25.703	ENSBTAG00000006126	25	25009629	25089814	-	0	GTF3C1	922.108	-0.0342308	0.0822756	-0.416051	0.677372	1	913.243	923.751	-4.01765e-05
chr11	73093656	0.4265	0.2486	0.1779	0.02755	6.459	0.04184	0.04559	1.055e-10	5.21e-08	0.9977	OTOF		XM_015473546.2:45;XM_005213063.3:46;NM_001144107.1:46;XM_015473545.2:45			ENSBTAG00000009650	11	73006438	73094548	+	0	OTOF	0.333067	-1.96923	1.92467	-1.02315	0.306237	1	0.36439	0.366602	-4.98836e-06
chr12	86209523	0.4755	0.3107	0.1647	0.02551	6.458	0.04631	0.06584	1.061e-10	5.24e-08	0.9944	TUBGCP3			NM_001192632.1:19		ENSBTAG00000044184	12	86186155	86222088	-	0	TUBGCP3	1155.32	0.0292231	0.0528669	0.552768	0.580422	1	1177.5	1163.1	8.29319e-05
chr21	68268475	0.3641	0.1863	0.1778	0.02754	6.458	0.04959	0.03731	1.063e-10	5.243e-08	0.9976	KLC1			XM_024981693.1:3;XM_024981703.1:3;XM_024981701.1:3;XM_010817229.2:3;NM_001098915.1:3;XM_005222169.4:4;XM_024981702.1:4;XM_024981694.1:3;XM_024981692.1:3;XM_010817230.2:3;XM_010817232.3:3;XM_024981699.1:3;XM_024981696.1:3;XM_010817231.2:3;XM_024981690.1:3;XM_010817233.2:3;XM_024981691.1:3;XM_010817234.2:3;XM_024981698.1:3;XM_024981695.1:3;XR_814214.2:3;XR_001494604.2:3;XR_814213.2:3;XM_024981700.1…	CGI.chr21.945	ENSBTAG00000017299	21	68243677	68304998	+	0	KLC1	1326.54	-0.12605	0.111441	-1.13109	0.258018	1	1282.63	1357.72	-8.06906e-05
chr14	3517288	0.2608	0.4186	-0.1577	0.02443	-6.456	0.05883	0.03142	1.073e-10	5.286e-08	0.9909	TRAPPC9			XM_025001629.1:22;XM_010811858.2:21;XM_005215216.3:21;XM_010811856.2:22;NM_001037474.3:20;XM_025001630.1:22		ENSBTAG00000013955	14	3200371	3587738	+	0	TRAPPC9	643.425	-0.0445834	0.100868	-0.441995	0.658493	1	637.243	649.102	-3.48289e-05
chr22	60259077	0.3825	0.2394	0.1431	0.02216	6.456	0.03824	0.07992	1.076e-10	5.295e-08	0.974	PLXNA1			XM_024983122.1:22;XM_024983121.1:22;XM_024983120.1:22;XR_003031789.1:20		ENSBTAG00000009159	22	60240225	60280068	-	0	PLXNA1	244.301	-0.108034	0.161487	-0.668998	0.503497	1	235.507	247.884	-3.29504e-05
chr22	60259066	0.3825	0.2394	0.1431	0.02217	6.453	0.04359	0.07192	1.099e-10	5.38e-08	0.974	PLXNA1			XM_024983122.1:22;XM_024983121.1:22;XM_024983120.1:22;XR_003031789.1:20		ENSBTAG00000009159	22	60240225	60280068	-	0	PLXNA1	244.301	-0.108034	0.161487	-0.668998	0.503497	1	235.507	247.884	-3.29504e-05
chr20	58787091	0.4696	0.3108	0.1588	0.02463	6.447	0.04192	0.05341	1.14e-10	5.549e-08	0.9915	TRIO			XM_024981342.1:43;XM_024981343.1:43;XM_024981340.1:43;XM_024981341.1:43;XR_003031175.1:38	CGI.chr20.322	ENSBTAG00000005514	20	58644762	58864848	-	0	TRIO	8318.06	-0.0445218	0.0625109	-0.712226	0.476325	1	8208.48	8388.68	-9.04438e-05
chr21	68268508	0.3641	0.1863	0.1778	0.02758	6.446	0.04665	0.03986	1.146e-10	5.573e-08	0.9976	KLC1			XM_024981693.1:3;XM_024981703.1:3;XM_024981701.1:3;XM_010817229.2:3;NM_001098915.1:3;XM_005222169.4:4;XM_024981702.1:4;XM_024981694.1:3;XM_024981692.1:3;XM_010817230.2:3;XM_010817232.3:3;XM_024981699.1:3;XM_024981696.1:3;XM_010817231.2:3;XM_024981690.1:3;XM_010817233.2:3;XM_024981691.1:3;XM_010817234.2:3;XM_024981698.1:3;XM_024981695.1:3;XR_814214.2:3;XR_001494604.2:3;XR_814213.2:3;XM_024981700.1…	CGI.chr21.945	ENSBTAG00000017299	21	68243677	68304998	+	0	KLC1	1326.54	-0.12605	0.111441	-1.13109	0.258018	1	1282.63	1357.72	-8.06906e-05
chr22	48051116	0.5112	0.3634	0.1478	0.02293	6.443	0.0558	0.08216	1.173e-10	5.689e-08	0.9813	TMEM110		NM_001076117.1:8;XR_003031762.1:7;XM_024982920.1:8;XR_003031763.1:7		CGI.chr22.364	ENSBTAG00000011344	22	47999882	48051428	+	0	TMEM110	589.822	-0.0429074	0.159234	-0.269461	0.787575	1	589.49	597.112	-1.34588e-05
chr21	67675044	0.3128	0.4606	-0.1478	0.02294	-6.442	0.1117	0.2903	1.182e-10	5.726e-08	0.9814	CDC42BPB			XM_024982176.1:35;XR_003031488.1:35;XM_024982175.1:34	CGI.chr21.896	ENSBTAG00000016456	21	67623261	67721124	-	0	CDC42BPB	7216.76	-0.0376834	0.0475259	-0.792901	0.427835	1	7195.8	7318.36	-0.000132239
chr11	99854456	0.4191	0.2302	0.1889	0.02933	6.441	0.077	0.04448	1.19e-10	5.747e-08	0.9988						ENSBTAG00000019513	11	100010582	100017394	-	156126	C11H9orf50	120.669	0.0839261	0.172581	0.4863	0.626754	1	118.65	114.717	2.24136e-05
chr4	119458711	0.3392	0.4756	-0.1365	0.02119	-6.44	0.07069	0.05261	1.191e-10	5.749e-08	0.9574	ESYT2			XM_024991304.1:16		ENSBTAG00000005483	4	119432685	119508052	-	0	ESYT2	3759.66	-0.0104998	0.0936832	-0.112078	0.910761	1	3761.26	3788.24	-9.50772e-06
chr11	99854466	0.4191	0.2302	0.1889	0.02934	6.437	0.07681	0.04522	1.215e-10	5.858e-08	0.9988						ENSBTAG00000019513	11	100010582	100017394	-	156116	C11H9orf50	120.669	0.0839261	0.172581	0.4863	0.626754	1	118.65	114.717	2.24136e-05
chr13	37070289	0.3948	0.2473	0.1474	0.02291	6.437	0.09319	0.07121	1.217e-10	5.865e-08	0.9808						ENSBTAG00000009871	13	36998686	37026824	-	-43466	RAB18	2724.28	0.0610993	0.0682688	0.894982	0.370797	1	2709	2629.51	0.000104101
chr18	40295063	0.5545	0.4125	0.142	0.02206	6.435	0.1236	0.09737	1.239e-10	5.954e-08	0.9714	PLEKHF1	MIR2901	NM_001082468.1:2;XM_015475779.2:2;XM_010814573.3:2		CGI.chr18.826	ENSBTAG00000008625	18	40287570	40296599	+	0	PLEKHF1	1391.79	0.0719733	0.272479	0.264142	0.79167	1	1299	1229.35	7.71774e-06
chr20	58787094	0.4696	0.3108	0.1588	0.0247	6.429	0.04674	0.04791	1.28e-10	6.132e-08	0.9914	TRIO			XM_024981342.1:43;XM_024981343.1:43;XM_024981340.1:43;XM_024981341.1:43;XR_003031175.1:38	CGI.chr20.322	ENSBTAG00000005514	20	58644762	58864848	-	0	TRIO	8318.06	-0.0445218	0.0625109	-0.712226	0.476325	1	8208.48	8388.68	-9.04438e-05
chr21	67627031	0.547	0.3713	0.1757	0.02734	6.426	0.05898	0.03586	1.312e-10	6.238e-08	0.9972	CDC42BPB			XM_024982176.1:2;XR_003031488.1:2;XM_024982175.1:2		ENSBTAG00000016456	21	67623261	67721124	-	0	CDC42BPB	7216.76	-0.0376834	0.0475259	-0.792901	0.427835	1	7195.8	7318.36	-0.000132239
chr22	50497115	0.4805	0.3398	0.1407	0.02191	6.424	0.2019	0.589	1.331e-10	6.311e-08	0.9685	RNF123		XM_010817704.3:18;XM_010817706.3:18;XM_024982643.1:18;NM_001193064.1:18;XM_005222791.4:18;XM_024982641.1:18;XM_024982642.1:18;XM_024982640.1:18;XM_005222792.4:18			ENSBTAG00000011588	22	50484029	50507304	-	0	RNF123	643.455	-0.111185	0.0864177	-1.2866	0.198233	1	637.056	665.454	-0.000118305
chr20	70951710	0.2474	0.1124	0.135	0.02102	6.424	0.06049	0.03709	1.331e-10	6.311e-08	0.9521					CGI.chr20.552	ENSBTAG00000000944	20	71006061	71048066	+	54351	LPCAT1	2649.02	0.0788753	0.163782	0.481587	0.630099	1	2661.83	2549.47	2.33872e-05
chr1	88381478	0.4619	0.2933	0.1685	0.02626	6.418	0.03982	0.05472	1.384e-10	6.544e-08	0.9955	KCNMB2;PPP2R3B			XM_010801350.3:4;XM_010801353.3:4;NM_001080300.1:4;XM_005201658.4:4;XM_024990375.1:4;XM_024995405.1:11;XM_024995403.1:11;XM_024995404.1:11	CGI.chr1.413	ENSBTAG00000052803	1	88367543	88407508	-	0	ENSBTAG00000052803	133.068	-0.141807	0.17577	-0.806777	0.419795	1	129.772	135.307	-3.65131e-05
chr20	58787078	0.4696	0.3108	0.1588	0.02474	6.417	0.04989	0.0441	1.39e-10	6.56e-08	0.9912	TRIO			XM_024981342.1:43;XM_024981343.1:43;XM_024981340.1:43;XM_024981341.1:43;XR_003031175.1:38	CGI.chr20.322	ENSBTAG00000005514	20	58644762	58864848	-	0	TRIO	8318.06	-0.0445218	0.0625109	-0.712226	0.476325	1	8208.48	8388.68	-9.04438e-05
chrUn_NW_020191195v1	127798	0.3802	0.2242	0.156	0.02432	6.415	0.07741	0.04139	1.404e-10	6.618e-08	0.9894	LOC786836			XM_024989099.1:1	CGI.chrUn_NW_020191195v1.2
chr17	72133046	0.4508	0.2975	0.1533	0.02391	6.414	0.03673	0.04826	1.417e-10	6.666e-08	0.9872	UBE2L3			XM_024977488.1:1;NM_001078094.1:1		ENSBTAG00000013038	17	72129020	72153652	-	0	UBE2L3	1309.53	0.0780233	0.0476271	1.63821	0.101377	1	1327.75	1280.32	0.000272646
chr15	21560201	0.4837	0.2887	0.195	0.03041	6.413	0.08225	0.06907	1.428e-10	6.706e-08	0.9991	C15H11orf53	C15H11orf53	XM_024975737.1:1		CGI.chr15.75
chr17	71738697	0.4845	0.3296	0.155	0.02416	6.413	0.1637	0.07227	1.431e-10	6.707e-08	0.9885	BCR			XM_024977858.1:17;XM_024977857.1:17		ENSBTAG00000020566	17	71710951	71794863	-	0	BCR	1906.03	0.0481454	0.0755218	0.637502	0.523798	1	1929.72	1883.41	6.70515e-05
chr21	67627121	0.547	0.3713	0.1757	0.0274	6.412	0.05629	0.03752	1.437e-10	6.733e-08	0.9971	CDC42BPB		XM_024982176.1:3;XR_003031488.1:3;XM_024982175.1:3		CGI.chr21.883	ENSBTAG00000016456	21	67623261	67721124	-	0	CDC42BPB	7216.76	-0.0376834	0.0475259	-0.792901	0.427835	1	7195.8	7318.36	-0.000132239
chr11	99241923	0.5044	0.3426	0.1619	0.02525	6.412	0.04289	0.06032	1.439e-10	6.74e-08	0.9929	ZER1		XM_024999066.1:6;XM_005213354.4:6;NM_001205808.1:6			ENSBTAG00000010208	11	99234094	99262779	-	0	ZER1	535.034	0.0234951	0.0581457	0.404074	0.686158	1	534.281	529.17	5.51468e-05
chr17	51408710	0.5065	0.34	0.1666	0.02599	6.41	0.05042	0.05751	1.46e-10	6.828e-08	0.9948	NCOR2			XM_024977674.1:19;XM_024977671.1:18;XM_024977679.1:19;XM_024977678.1:19;XM_024977677.1:19;XM_024977675.1:19;XM_024977673.1:19;XM_024977670.1:19;XM_024977681.1:20;XM_024977672.1:19;XM_024977680.1:19;XM_024977687.1:19;XM_024977685.1:19;XM_024977682.1:19;XM_024977684.1:19;XM_024977676.1:19;XM_024977683.1:19;XM_024977686.1:19;XM_024977690.1:19;XM_024977688.1:19;XM_024977689.1:19		ENSBTAG00000024603	17	51223744	51460894	+	0	NCOR2	9195.94	0.11447	0.0794074	1.44155	0.14943	1	9220.91	8742.34	0.000144226
chr21	67627134	0.547	0.3713	0.1757	0.02742	6.409	0.05149	0.0411	1.466e-10	6.848e-08	0.9971	CDC42BPB		XM_024982176.1:3;XR_003031488.1:3;XM_024982175.1:3		CGI.chr21.883	ENSBTAG00000016456	21	67623261	67721124	-	0	CDC42BPB	7216.76	-0.0376834	0.0475259	-0.792901	0.427835	1	7195.8	7318.36	-0.000132239
chr11	99241866	0.5044	0.3426	0.1619	0.02526	6.408	0.05484	0.04513	1.471e-10	6.864e-08	0.9928	ZER1		XM_024999066.1:6;XM_005213354.4:6;NM_001205808.1:6			ENSBTAG00000010208	11	99234094	99262779	-	0	ZER1	535.034	0.0234951	0.0581457	0.404074	0.686158	1	534.281	529.17	5.51468e-05
chr18	49634706	0.4435	0.2958	0.1477	0.02306	6.403	0.1403	0.06254	1.525e-10	7.086e-08	0.9806	AKT2		XM_005218982.4:8;XM_005218981.4:8;XM_024978395.1:8;NM_001206146.1:8			ENSBTAG00000001400	18	49628436	49658477	-	0	AKT2	2315.85	0.0397918	0.0484014	0.82212	0.411008	1	2316.49	2275.61	0.000134649
chr27	38219783	0.6031	0.388	0.2151	0.0336	6.402	0.5401	0.1349	1.535e-10	7.114e-08	0.9997	CSGALNACT1			XM_005226156.4:5;XM_005226158.4:5;XM_024986275.1:6;NM_001102116.2:5;XM_024986276.1:4		ENSBTAG00000004613	27	37958249	38233860	+	0	CSGALNACT1	51.8363	0.00998695	0.272905	0.0365949	0.970808	1	51.389	51.2605	1.06753e-06
chr29	47458184	0.4842	0.3269	0.1572	0.02457	6.398	0.05155	0.04347	1.577e-10	7.264e-08	0.99	PPFIA1		XM_024986955.1:9;XM_024986956.1:9;XM_024986954.1:9;XM_024986952.1:9;XM_024986953.1:9;XM_005227265.4:9;XM_024986959.1:9;NM_001191377.2:8;XM_024986958.1:8;XM_024986957.1:8		CGI.chr29.808	ENSBTAG00000022188	29	47421136	47498030	+	0	PPFIA1	9594.4	-0.0026448	0.0990987	-0.0266886	0.978708	1	9525.89	9576.18	-2.14052e-06
chr23	51200339	0.3442	0.1963	0.1479	0.02313	6.395	0.08053	0.1235	1.605e-10	7.368e-08	0.9808	GMDS			XM_024983737.1:1;XM_024983738.1:1;NM_001080331.1:1		ENSBTAG00000012058	23	51168215	51604000	+	0	GMDS	704.657	-0.115959	0.140079	-0.827816	0.407775	1	667.403	702.688	-4.69961e-05
chr13	79523576	0.6059	0.4185	0.1874	0.02931	6.394	0.07159	0.07057	1.62e-10	7.428e-08	0.9986	ATP9A			XM_005215069.4:24;XM_025001334.1:23;XM_025001332.1:24;XM_005215070.4:24;XM_025001335.1:24;XM_025001333.1:24		ENSBTAG00000007962	13	79436294	79557537	-	0	ATP9A	9398.98	-0.00611205	0.0942998	-0.0648151	0.948321	1	9329.81	9354.42	-5.46246e-06
chr21	68268481	0.3641	0.1863	0.1778	0.02782	6.391	0.03666	0.0456	1.649e-10	7.548e-08	0.9974	KLC1			XM_024981693.1:3;XM_024981703.1:3;XM_024981701.1:3;XM_010817229.2:3;NM_001098915.1:3;XM_005222169.4:4;XM_024981702.1:4;XM_024981694.1:3;XM_024981692.1:3;XM_010817230.2:3;XM_010817232.3:3;XM_024981699.1:3;XM_024981696.1:3;XM_010817231.2:3;XM_024981690.1:3;XM_010817233.2:3;XM_024981691.1:3;XM_010817234.2:3;XM_024981698.1:3;XM_024981695.1:3;XR_814214.2:3;XR_001494604.2:3;XR_814213.2:3;XM_024981700.1…	CGI.chr21.945	ENSBTAG00000017299	21	68243677	68304998	+	0	KLC1	1326.54	-0.12605	0.111441	-1.13109	0.258018	1	1282.63	1357.72	-8.06906e-05
chr25	25052931	0.3397	0.5069	-0.1672	0.02618	-6.388	0.06415	0.1017	1.679e-10	7.648e-08	0.9949	GTF3C1		NM_001193241.1:29		CGI.chr25.703	ENSBTAG00000006126	25	25009629	25089814	-	0	GTF3C1	922.108	-0.0342308	0.0822756	-0.416051	0.677372	1	913.243	923.751	-4.01765e-05
chr21	68268589	0.3641	0.1863	0.1778	0.02784	6.387	0.04179	0.03755	1.691e-10	7.691e-08	0.9974	KLC1			XM_024981693.1:3;XM_024981703.1:3;XM_024981701.1:3;XM_010817229.2:3;NM_001098915.1:3;XM_005222169.4:4;XM_024981702.1:4;XM_024981694.1:3;XM_024981692.1:3;XM_010817230.2:3;XM_010817232.3:3;XM_024981699.1:3;XM_024981696.1:3;XM_010817231.2:3;XM_024981690.1:3;XM_010817233.2:3;XM_024981691.1:3;XM_010817234.2:3;XM_024981698.1:3;XM_024981695.1:3;XR_814214.2:3;XR_001494604.2:3;XR_814213.2:3;XM_024981700.1…	CGI.chr21.945	ENSBTAG00000017299	21	68243677	68304998	+	0	KLC1	1326.54	-0.12605	0.111441	-1.13109	0.258018	1	1282.63	1357.72	-8.06906e-05
chr12	86209472	0.4755	0.3107	0.1647	0.0258	6.385	0.06391	0.03897	1.719e-10	7.79e-08	0.9939	TUBGCP3		NM_001192632.1:19		CGI.chr12.750	ENSBTAG00000044184	12	86186155	86222088	-	0	TUBGCP3	1155.32	0.0292231	0.0528669	0.552768	0.580422	1	1177.5	1163.1	8.29319e-05
chr20	70951673	0.2474	0.1124	0.135	0.02116	6.38	0.04827	0.03973	1.766e-10	7.965e-08	0.951					CGI.chr20.552	ENSBTAG00000000944	20	71006061	71048066	+	54388	LPCAT1	2649.02	0.0788753	0.163782	0.481587	0.630099	1	2661.83	2549.47	2.33872e-05
chrUn_NW_020191195v1	127762	0.3802	0.2242	0.156	0.02446	6.379	0.07668	0.03895	1.784e-10	8.034e-08	0.989	LOC786836			XM_024989099.1:1	CGI.chrUn_NW_020191195v1.2
chr20	58787083	0.4696	0.3108	0.1588	0.02489	6.379	0.04751	0.04028	1.786e-10	8.041e-08	0.9909	TRIO			XM_024981342.1:43;XM_024981343.1:43;XM_024981340.1:43;XM_024981341.1:43;XR_003031175.1:38	CGI.chr20.322	ENSBTAG00000005514	20	58644762	58864848	-	0	TRIO	8318.06	-0.0445218	0.0625109	-0.712226	0.476325	1	8208.48	8388.68	-9.04438e-05
chr22	60259197	0.3825	0.2394	0.1431	0.02243	6.378	0.03981	0.06346	1.795e-10	8.071e-08	0.9726	PLXNA1		XM_024983122.1:23;XM_024983121.1:23;XM_024983120.1:23;XR_003031789.1:21		CGI.chr22.1238	ENSBTAG00000009159	22	60240225	60280068	-	0	PLXNA1	244.301	-0.108034	0.161487	-0.668998	0.503497	1	235.507	247.884	-3.29504e-05
chr29	47458232	0.4842	0.3269	0.1572	0.02465	6.378	0.05238	0.03855	1.798e-10	8.076e-08	0.9899	PPFIA1		XM_024986955.1:9;XM_024986956.1:9;XM_024986954.1:9;XM_024986952.1:9;XM_024986953.1:9;XM_005227265.4:9;XM_024986959.1:9;NM_001191377.2:8;XM_024986958.1:8;XM_024986957.1:8		CGI.chr29.808	ENSBTAG00000022188	29	47421136	47498030	+	0	PPFIA1	9594.4	-0.0026448	0.0990987	-0.0266886	0.978708	1	9525.89	9576.18	-2.14052e-06
chr25	25052889	0.3397	0.5069	-0.1672	0.02622	-6.378	0.06933	0.0975	1.799e-10	8.076e-08	0.9948	GTF3C1		NM_001193241.1:29		CGI.chr25.703	ENSBTAG00000006126	25	25009629	25089814	-	0	GTF3C1	922.108	-0.0342308	0.0822756	-0.416051	0.677372	1	913.243	923.751	-4.01765e-05
chr12	86209480	0.4755	0.3107	0.1647	0.02584	6.376	0.06355	0.03775	1.82e-10	8.15e-08	0.9939	TUBGCP3		NM_001192632.1:19		CGI.chr12.750	ENSBTAG00000044184	12	86186155	86222088	-	0	TUBGCP3	1155.32	0.0292231	0.0528669	0.552768	0.580422	1	1177.5	1163.1	8.29319e-05
chr11	99854502	0.4191	0.2302	0.1889	0.02962	6.376	0.06934	0.04349	1.821e-10	8.15e-08	0.9987						ENSBTAG00000019513	11	100010582	100017394	-	156080	C11H9orf50	120.669	0.0839261	0.172581	0.4863	0.626754	1	118.65	114.717	2.24136e-05
chr12	86209595	0.4755	0.3107	0.1647	0.02585	6.373	0.05209	0.04555	1.853e-10	8.266e-08	0.9939	TUBGCP3			NM_001192632.1:19		ENSBTAG00000044184	12	86186155	86222088	-	0	TUBGCP3	1155.32	0.0292231	0.0528669	0.552768	0.580422	1	1177.5	1163.1	8.29319e-05
chr20	58787074	0.4696	0.3108	0.1588	0.02492	6.372	0.04189	0.04274	1.87e-10	8.326e-08	0.9908	TRIO			XM_024981342.1:43;XM_024981343.1:43;XM_024981340.1:43;XM_024981341.1:43;XR_003031175.1:38	CGI.chr20.322	ENSBTAG00000005514	20	58644762	58864848	-	0	TRIO	8318.06	-0.0445218	0.0625109	-0.712226	0.476325	1	8208.48	8388.68	-9.04438e-05
chr25	25053041	0.3397	0.5069	-0.1672	0.02626	-6.368	0.05738	0.1011	1.919e-10	8.496e-08	0.9948	GTF3C1		NM_001193241.1:29		CGI.chr25.703	ENSBTAG00000006126	25	25009629	25089814	-	0	GTF3C1	922.108	-0.0342308	0.0822756	-0.416051	0.677372	1	913.243	923.751	-4.01765e-05
chr25	25052925	0.3397	0.5069	-0.1672	0.02626	-6.367	0.06801	0.0963	1.929e-10	8.533e-08	0.9948	GTF3C1		NM_001193241.1:29		CGI.chr25.703	ENSBTAG00000006126	25	25009629	25089814	-	0	GTF3C1	922.108	-0.0342308	0.0822756	-0.416051	0.677372	1	913.243	923.751	-4.01765e-05
chr11	99241933	0.5044	0.3426	0.1619	0.02542	6.367	0.04157	0.04305	1.933e-10	8.535e-08	0.9925	ZER1			XM_024999066.1:6;XM_005213354.4:6;NM_001205808.1:6		ENSBTAG00000010208	11	99234094	99262779	-	0	ZER1	535.034	0.0234951	0.0581457	0.404074	0.686158	1	534.281	529.17	5.51468e-05
chr23	51200343	0.3442	0.1963	0.1479	0.02324	6.364	0.06407	0.1484	1.959e-10	8.633e-08	0.9804	GMDS			XM_024983737.1:1;XM_024983738.1:1;NM_001080331.1:1		ENSBTAG00000012058	23	51168215	51604000	+	0	GMDS	704.657	-0.115959	0.140079	-0.827816	0.407775	1	667.403	702.688	-4.69961e-05
chrUn_NW_020191195v1	127808	0.3802	0.2242	0.156	0.02452	6.362	0.05364	0.05526	1.987e-10	8.744e-08	0.9888	LOC786836			XM_024989099.1:1	CGI.chrUn_NW_020191195v1.2
chr15	21560162	0.4837	0.2887	0.195	0.03066	6.359	0.07776	0.05866	2.025e-10	8.882e-08	0.999	C15H11orf53	C15H11orf53	XM_024975737.1:1		CGI.chr15.75
chr18	1439826	0.4608	0.3175	0.1434	0.02255	6.359	0.06134	0.07189	2.035e-10	8.915e-08	0.9728	VAC14			NM_001082444.1:12	CGI.chr18.13	ENSBTAG00000023795	18	1411460	1487893	+	0	VAC14	733.832	0.0133672	0.0724867	0.184408	0.853693	1	725.086	721.403	2.02054e-05
chr22	56176158	0.2727	0.4349	-0.1622	0.02553	-6.356	0.04601	0.06497	2.069e-10	9.029e-08	0.9926	PLXND1			XM_002697122.4:24		ENSBTAG00000001814	22	56134780	56182636	+	0	PLXND1	614.273	-0.0287087	0.218419	-0.131438	0.895429	1	585.58	579.181	-4.78822e-06
chr29	47458190	0.4842	0.3269	0.1572	0.02474	6.354	0.05122	0.03572	2.092e-10	9.108e-08	0.9896	PPFIA1		XM_024986955.1:9;XM_024986956.1:9;XM_024986954.1:9;XM_024986952.1:9;XM_024986953.1:9;XM_005227265.4:9;XM_024986959.1:9;NM_001191377.2:8;XM_024986958.1:8;XM_024986957.1:8		CGI.chr29.808	ENSBTAG00000022188	29	47421136	47498030	+	0	PPFIA1	9594.4	-0.0026448	0.0990987	-0.0266886	0.978708	1	9525.89	9576.18	-2.14052e-06
chr15	21560225	0.4837	0.2887	0.195	0.03069	6.354	0.05022	0.1061	2.093e-10	9.108e-08	0.999	C15H11orf53	C15H11orf53	XM_024975737.1:1		CGI.chr15.75
chr16	51831309	0.4584	0.3042	0.1542	0.02428	6.352	0.3148	0.2442	2.125e-10	9.218e-08	0.9873	PLEKHM2			NM_001192416.2:10;XM_024976216.1:10;XM_024976215.1:10;XM_024976214.1:10		ENSBTAG00000018722	16	51825823	51865648	-	0	PLEKHM2	988.297	0.0616855	0.0896289	0.688232	0.491306	1	1005.99	977.874	6.10197e-05
chr13	37070373	0.3948	0.2473	0.1474	0.02322	6.35	0.06006	0.05118	2.148e-10	9.295e-08	0.9795						ENSBTAG00000009871	13	36998686	37026824	-	-43550	RAB18	2724.28	0.0610993	0.0682688	0.894982	0.370797	1	2709	2629.51	0.000104101
chr13	79523539	0.6059	0.4185	0.1874	0.02952	6.348	0.05281	0.05277	2.177e-10	9.384e-08	0.9985	ATP9A			XM_005215069.4:24;XM_025001334.1:23;XM_025001332.1:24;XM_005215070.4:24;XM_025001335.1:24;XM_025001333.1:24		ENSBTAG00000007962	13	79436294	79557537	-	0	ATP9A	9398.98	-0.00611205	0.0942998	-0.0648151	0.948321	1	9329.81	9354.42	-5.46246e-06
chr26	44573352	0.4757	0.3202	0.1555	0.02449	6.347	0.09661	0.05659	2.19e-10	9.423e-08	0.9882	CTBP2			NM_175712.1:8;XM_005225833.3:8;XM_024985462.1:8;XM_024985463.1:9;XM_024985464.1:8		ENSBTAG00000003397	26	44545729	44713829	-	0	CTBP2	507.583	-0.0699141	0.151357	-0.461917	0.644141	1	466.229	477.019	-2.4271e-05
chr29	47458177	0.4842	0.3269	0.1572	0.02477	6.346	0.04706	0.0405	2.204e-10	9.473e-08	0.9895	PPFIA1		XM_024986955.1:9;XM_024986956.1:9;XM_024986954.1:9;XM_024986952.1:9;XM_024986953.1:9;XM_005227265.4:9;XM_024986959.1:9;NM_001191377.2:8;XM_024986958.1:8;XM_024986957.1:8		CGI.chr29.808	ENSBTAG00000022188	29	47421136	47498030	+	0	PPFIA1	9594.4	-0.0026448	0.0990987	-0.0266886	0.978708	1	9525.89	9576.18	-2.14052e-06
chr22	60259126	0.3825	0.2394	0.1431	0.02254	6.346	0.03854	0.0593	2.205e-10	9.473e-08	0.972	PLXNA1			XM_024983122.1:22;XM_024983121.1:22;XM_024983120.1:22;XR_003031789.1:20	CGI.chr22.1238	ENSBTAG00000009159	22	60240225	60280068	-	0	PLXNA1	244.301	-0.108034	0.161487	-0.668998	0.503497	1	235.507	247.884	-3.29504e-05
chr25	25053043	0.3397	0.5069	-0.1672	0.02636	-6.344	0.06463	0.09397	2.239e-10	9.599e-08	0.9946	GTF3C1		NM_001193241.1:29		CGI.chr25.703	ENSBTAG00000006126	25	25009629	25089814	-	0	GTF3C1	922.108	-0.0342308	0.0822756	-0.416051	0.677372	1	913.243	923.751	-4.01765e-05
chr11	99241857	0.5044	0.3426	0.1619	0.02552	6.343	0.05046	0.04043	2.25e-10	9.637e-08	0.9923	ZER1		XM_024999066.1:6;XM_005213354.4:6;NM_001205808.1:6			ENSBTAG00000010208	11	99234094	99262779	-	0	ZER1	535.034	0.0234951	0.0581457	0.404074	0.686158	1	534.281	529.17	5.51468e-05
chr29	47458217	0.4842	0.3269	0.1572	0.0248	6.338	0.04774	0.03789	2.326e-10	9.922e-08	0.9895	PPFIA1		XM_024986955.1:9;XM_024986956.1:9;XM_024986954.1:9;XM_024986952.1:9;XM_024986953.1:9;XM_005227265.4:9;XM_024986959.1:9;NM_001191377.2:8;XM_024986958.1:8;XM_024986957.1:8		CGI.chr29.808	ENSBTAG00000022188	29	47421136	47498030	+	0	PPFIA1	9594.4	-0.0026448	0.0990987	-0.0266886	0.978708	1	9525.89	9576.18	-2.14052e-06
chr12	86209462	0.4755	0.3107	0.1647	0.02599	6.338	0.05591	0.03792	2.33e-10	9.93e-08	0.9936	TUBGCP3		NM_001192632.1:19		CGI.chr12.750	ENSBTAG00000044184	12	86186155	86222088	-	0	TUBGCP3	1155.32	0.0292231	0.0528669	0.552768	0.580422	1	1177.5	1163.1	8.29319e-05
chr15	21560180	0.4837	0.2887	0.195	0.03078	6.335	0.07347	0.05801	2.38e-10	1.012e-07	0.999	C15H11orf53	C15H11orf53	XM_024975737.1:1		CGI.chr15.75
chr25	25052894	0.3397	0.5069	-0.1672	0.0264	-6.334	0.05768	0.09531	2.381e-10	1.012e-07	0.9946	GTF3C1		NM_001193241.1:29		CGI.chr25.703	ENSBTAG00000006126	25	25009629	25089814	-	0	GTF3C1	922.108	-0.0342308	0.0822756	-0.416051	0.677372	1	913.243	923.751	-4.01765e-05
chr12	86209448	0.4755	0.3107	0.1647	0.02601	6.334	0.0537	0.0363	2.383e-10	1.012e-07	0.9936	TUBGCP3		NM_001192632.1:19		CGI.chr12.750	ENSBTAG00000044184	12	86186155	86222088	-	0	TUBGCP3	1155.32	0.0292231	0.0528669	0.552768	0.580422	1	1177.5	1163.1	8.29319e-05
chr22	7267855	0.2466	0.3831	-0.1364	0.02155	-6.33	0.05701	0.05822	2.453e-10	1.038e-07	0.9544	TRIM71		XM_024983326.1:4		CGI.chr22.53	ENSBTAG00000022744	22	7208250	7268668	+	0	TRIM71	1277.06	-0.0583301	0.0982036	-0.593971	0.552531	1	1278.98	1314.68	-4.80726e-05
chr16	45025998	0.4229	0.2865	0.1364	0.02156	6.325	0.1711	0.0677	2.533e-10	1.068e-07	0.9543	RERE			XM_002694049.5:20;XM_024976745.1:19;XM_024976744.1:19;XM_005217005.4:20;XM_005217008.4:14;XM_024976746.1:10;XM_024976747.1:10;XM_024976748.1:10		ENSBTAG00000018272	16	44771877	45028328	+	0	RERE	1677.23	-0.0814947	0.0749665	-1.08708	0.277001	1	1657.31	1724.85	-0.000115183
chr25	25053057	0.3397	0.5069	-0.1672	0.02644	-6.325	0.07028	0.08823	2.539e-10	1.07e-07	0.9945	GTF3C1		NM_001193241.1:29		CGI.chr25.703	ENSBTAG00000006126	25	25009629	25089814	-	0	GTF3C1	922.108	-0.0342308	0.0822756	-0.416051	0.677372	1	913.243	923.751	-4.01765e-05
chr20	70951798	0.2597	0.1116	0.148	0.02341	6.323	0.06752	0.04053	2.564e-10	1.077e-07	0.9799						ENSBTAG00000000944	20	71006061	71048066	+	54263	LPCAT1	2649.02	0.0788753	0.163782	0.481587	0.630099	1	2661.83	2549.47	2.33872e-05
chr20	58786986	0.4696	0.3108	0.1588	0.02512	6.32	0.03857	0.0372	2.611e-10	1.093e-07	0.9904	TRIO			XM_024981342.1:43;XM_024981343.1:43;XM_024981340.1:43;XM_024981341.1:43;XR_003031175.1:38		ENSBTAG00000005514	20	58644762	58864848	-	0	TRIO	8318.06	-0.0445218	0.0625109	-0.712226	0.476325	1	8208.48	8388.68	-9.04438e-05
chr26	44573288	0.4757	0.3202	0.1555	0.0246	6.32	0.08961	0.05723	2.614e-10	1.093e-07	0.9879	CTBP2			NM_175712.1:8;XM_005225833.3:8;XM_024985462.1:8;XM_024985463.1:9;XM_024985464.1:8		ENSBTAG00000003397	26	44545729	44713829	-	0	CTBP2	507.583	-0.0699141	0.151357	-0.461917	0.644141	1	466.229	477.019	-2.4271e-05
chr12	86209487	0.4755	0.3107	0.1647	0.02608	6.316	0.05361	0.03604	2.677e-10	1.113e-07	0.9935	TUBGCP3		NM_001192632.1:19		CGI.chr12.750	ENSBTAG00000044184	12	86186155	86222088	-	0	TUBGCP3	1155.32	0.0292231	0.0528669	0.552768	0.580422	1	1177.5	1163.1	8.29319e-05
chr15	21560165	0.4837	0.2887	0.195	0.0309	6.311	0.07504	0.04258	2.771e-10	1.146e-07	0.9989	C15H11orf53	C15H11orf53	XM_024975737.1:1		CGI.chr15.75
chr11	99241875	0.5044	0.3426	0.1619	0.02565	6.31	0.04684	0.0397	2.79e-10	1.151e-07	0.9921	ZER1		XM_024999066.1:6;XM_005213354.4:6;NM_001205808.1:6			ENSBTAG00000010208	11	99234094	99262779	-	0	ZER1	535.034	0.0234951	0.0581457	0.404074	0.686158	1	534.281	529.17	5.51468e-05
chr25	25052934	0.3397	0.5069	-0.1672	0.02651	-6.309	0.07166	0.0838	2.812e-10	1.157e-07	0.9944	GTF3C1		NM_001193241.1:29		CGI.chr25.703	ENSBTAG00000006126	25	25009629	25089814	-	0	GTF3C1	922.108	-0.0342308	0.0822756	-0.416051	0.677372	1	913.243	923.751	-4.01765e-05
chr29	47458151	0.4842	0.3269	0.1572	0.02494	6.304	0.04213	0.03811	2.896e-10	1.188e-07	0.9891	PPFIA1		XM_024986955.1:9;XM_024986956.1:9;XM_024986954.1:9;XM_024986952.1:9;XM_024986953.1:9;XM_005227265.4:9;XM_024986959.1:9;NM_001191377.2:8;XM_024986958.1:8;XM_024986957.1:8		CGI.chr29.808	ENSBTAG00000022188	29	47421136	47498030	+	0	PPFIA1	9594.4	-0.0026448	0.0990987	-0.0266886	0.978708	1	9525.89	9576.18	-2.14052e-06
chr19	62770378	0.5971	0.4443	0.1528	0.02425	6.302	0.0924	0.1306	2.942e-10	1.202e-07	0.9853	PRKCA			XM_024979613.1:2;NM_174435.1:2;XM_024979614.1:2;XM_024979615.1:1		ENSBTAG00000001061	19	62664530	62970305	+	0	PRKCA	499.751	-0.157224	0.233002	-0.674775	0.499819	1	439.331	473.878	-2.30496e-05
chr13	43043154	0.3538	0.5458	-0.192	0.03047	-6.301	0.0966	0.1609	2.956e-10	1.206e-07	0.9987	ASB13		NM_001192781.1:3			ENSBTAG00000018805	13	43031396	43046767	+	0	ASB13	117.901	0.10934	0.250254	0.436917	0.662171	1	113.936	110.656	1.38969e-05
chr12	86209464	0.4755	0.3107	0.1647	0.02614	6.301	0.05069	0.03416	2.958e-10	1.206e-07	0.9934	TUBGCP3		NM_001192632.1:19		CGI.chr12.750	ENSBTAG00000044184	12	86186155	86222088	-	0	TUBGCP3	1155.32	0.0292231	0.0528669	0.552768	0.580422	1	1177.5	1163.1	8.29319e-05
chr12	86209435	0.4755	0.3107	0.1647	0.02615	6.3	0.04967	0.03645	2.978e-10	1.212e-07	0.9933	TUBGCP3		NM_001192632.1:19		CGI.chr12.750	ENSBTAG00000044184	12	86186155	86222088	-	0	TUBGCP3	1155.32	0.0292231	0.0528669	0.552768	0.580422	1	1177.5	1163.1	8.29319e-05
chr25	25053021	0.3397	0.5069	-0.1672	0.02655	-6.298	0.08111	0.07735	3.009e-10	1.222e-07	0.9943	GTF3C1		NM_001193241.1:29		CGI.chr25.703	ENSBTAG00000006126	25	25009629	25089814	-	0	GTF3C1	922.108	-0.0342308	0.0822756	-0.416051	0.677372	1	913.243	923.751	-4.01765e-05
chrUn_NW_020191195v1	127751	0.3802	0.2242	0.156	0.02477	6.297	0.07022	0.03681	3.031e-10	1.229e-07	0.9881	LOC786836			XM_024989099.1:1	CGI.chrUn_NW_020191195v1.2
chr26	44573248	0.4757	0.3202	0.1555	0.02469	6.296	0.07344	0.06744	3.06e-10	1.237e-07	0.9876	CTBP2			NM_175712.1:8;XM_005225833.3:8;XM_024985462.1:8;XM_024985463.1:9;XM_024985464.1:8		ENSBTAG00000003397	26	44545729	44713829	-	0	CTBP2	507.583	-0.0699141	0.151357	-0.461917	0.644141	1	466.229	477.019	-2.4271e-05
chr1	109421324	0.4216	0.2616	0.16	0.02542	6.293	0.0885	0.06733	3.11e-10	1.253e-07	0.9908	SHOX2			XM_005201726.4:2;XM_005201725.4:2;NM_001205527.1:3		ENSBTAG00000005230	1	109417833	109426592	+	0	SHOX2	1276.05	-0.0415668	0.156062	-0.266349	0.78997	1	1237.78	1251.03	-1.35735e-05
chr18	1439834	0.4608	0.3175	0.1434	0.02279	6.29	0.07378	0.05234	3.167e-10	1.272e-07	0.9715	VAC14			NM_001082444.1:12	CGI.chr18.13	ENSBTAG00000023795	18	1411460	1487893	+	0	VAC14	733.832	0.0133672	0.0724867	0.184408	0.853693	1	725.086	721.403	2.02054e-05
chr29	47458172	0.4842	0.3269	0.1572	0.02501	6.287	0.04142	0.03732	3.239e-10	1.294e-07	0.9889	PPFIA1		XM_024986955.1:9;XM_024986956.1:9;XM_024986954.1:9;XM_024986952.1:9;XM_024986953.1:9;XM_005227265.4:9;XM_024986959.1:9;NM_001191377.2:8;XM_024986958.1:8;XM_024986957.1:8		CGI.chr29.808	ENSBTAG00000022188	29	47421136	47498030	+	0	PPFIA1	9594.4	-0.0026448	0.0990987	-0.0266886	0.978708	1	9525.89	9576.18	-2.14052e-06
chr29	29771306	0.4002	0.2362	0.1641	0.0261	6.286	0.1103	0.115	3.26e-10	1.302e-07	0.993	KIRREL3		XM_024987340.1:9;XM_024987341.1:8;XM_024987342.1:7;NM_001078085.1:7			ENSBTAG00000006804	29	29748688	29881807	-	0	KIRREL3	0.737697	2.25934	1.54365	1.46363	0.143295	1	0.737422	0.72847	8.92213e-06
chr11	99241801	0.5044	0.3426	0.1619	0.02576	6.283	0.03868	0.04426	3.327e-10	1.325e-07	0.9918	ZER1			XM_024999066.1:5;XM_005213354.4:5;NM_001205808.1:5		ENSBTAG00000010208	11	99234094	99262779	-	0	ZER1	535.034	0.0234951	0.0581457	0.404074	0.686158	1	534.281	529.17	5.51468e-05
chr13	72251364	0.5897	0.38	0.2097	0.03342	6.274	0.04126	0.129	3.52e-10	1.389e-07	0.9995	MYBL2		XM_025000475.1:11;XM_005214642.3:10;NM_001075448.2:9			ENSBTAG00000007783	13	72231693	72258247	+	0	MYBL2	1677.84	-0.256051	0.157858	-1.62203	0.104798	1	1651.45	1859.68	-8.17626e-05
chr22	60259207	0.3825	0.2394	0.1431	0.02281	6.273	0.04128	0.05045	3.536e-10	1.394e-07	0.9705	PLXNA1		XM_024983122.1:23;XM_024983121.1:23;XM_024983120.1:23;XR_003031789.1:21		CGI.chr22.1238	ENSBTAG00000009159	22	60240225	60280068	-	0	PLXNA1	244.301	-0.108034	0.161487	-0.668998	0.503497	1	235.507	247.884	-3.29504e-05
chr25	38047482	0.5385	0.3836	0.1549	0.02472	6.265	0.07188	0.0425	3.722e-10	1.45e-07	0.9868	EIF2AK1;ANKRD61		NM_001077072.1:3	NM_001038053.2:4;XM_005225052.4:4		ENSBTAG00000007370	25	38038514	38065419	-	0	EIF2AK1	1683.4	0.00871229	0.056299	0.15475	0.877018	1	1688.21	1682.3	2.18092e-05
chr25	38047482	0.5385	0.3836	0.1549	0.02472	6.265	0.07188	0.0425	3.722e-10	1.45e-07	0.9868	EIF2AK1;ANKRD61		NM_001077072.1:3	NM_001038053.2:4;XM_005225052.4:4		ENSBTAG00000007372	25	38044043	38047838	+	0	ANKRD61	0.0260691	0	4.15722	0	1	1	0.196437	0.196439	0
chr13	79523552	0.6059	0.4185	0.1874	0.02993	6.26	0.05565	0.05501	3.84e-10	1.488e-07	0.9982	ATP9A			XM_005215069.4:24;XM_025001334.1:23;XM_025001332.1:24;XM_005215070.4:24;XM_025001335.1:24;XM_025001333.1:24		ENSBTAG00000007962	13	79436294	79557537	-	0	ATP9A	9398.98	-0.00611205	0.0942998	-0.0648151	0.948321	1	9329.81	9354.42	-5.46246e-06
chr11	99241896	0.5044	0.3426	0.1619	0.02586	6.26	0.04082	0.03929	3.842e-10	1.488e-07	0.9916	ZER1		XM_024999066.1:6;XM_005213354.4:6;NM_001205808.1:6			ENSBTAG00000010208	11	99234094	99262779	-	0	ZER1	535.034	0.0234951	0.0581457	0.404074	0.686158	1	534.281	529.17	5.51468e-05
chr11	99241870	0.5044	0.3426	0.1619	0.02586	6.26	0.04155	0.03827	3.847e-10	1.489e-07	0.9916	ZER1		XM_024999066.1:6;XM_005213354.4:6;NM_001205808.1:6			ENSBTAG00000010208	11	99234094	99262779	-	0	ZER1	535.034	0.0234951	0.0581457	0.404074	0.686158	1	534.281	529.17	5.51468e-05
chr22	56176136	0.2727	0.4349	-0.1622	0.02593	-6.256	0.05999	0.04739	3.949e-10	1.52e-07	0.9918	PLXND1		XM_002697122.4:24			ENSBTAG00000001814	22	56134780	56182636	+	0	PLXND1	614.273	-0.0287087	0.218419	-0.131438	0.895429	1	585.58	579.181	-4.78822e-06
chr11	99854472	0.4191	0.2302	0.1889	0.0302	6.253	0.0485	0.04705	4.017e-10	1.54e-07	0.9984						ENSBTAG00000019513	11	100010582	100017394	-	156110	C11H9orf50	120.669	0.0839261	0.172581	0.4863	0.626754	1	118.65	114.717	2.24136e-05
chr24	48364109	0.2564	0.4163	-0.1599	0.0256	-6.247	0.04049	0.04196	4.18e-10	1.596e-07	0.9904	CTIF			XM_010819001.3:6;XM_015460146.2:6;XM_005224342.4:6;XM_005224340.4:6;XM_010818999.3:6		ENSBTAG00000018901	24	48220179	48542521	+	0	CTIF	319.419	0.00212531	0.111265	0.0191013	0.98476	1	317.516	316.109	1.36474e-06
chr29	47458138	0.4842	0.3269	0.1572	0.02517	6.246	0.03715	0.03531	4.218e-10	1.608e-07	0.9885	PPFIA1		XM_024986955.1:9;XM_024986956.1:9;XM_024986954.1:9;XM_024986952.1:9;XM_024986953.1:9;XM_005227265.4:9;XM_024986959.1:9;NM_001191377.2:8;XM_024986958.1:8;XM_024986957.1:8		CGI.chr29.808	ENSBTAG00000022188	29	47421136	47498030	+	0	PPFIA1	9594.4	-0.0026448	0.0990987	-0.0266886	0.978708	1	9525.89	9576.18	-2.14052e-06
chr16	49414220	0.257	0.4021	-0.1451	0.02324	-6.245	0.05717	0.05048	4.235e-10	1.613e-07	0.9739	WRAP73			XM_010813338.3:3;NM_001193006.1:5;XM_024976201.1:5		ENSBTAG00000015859	16	49406149	49418212	+	0	WRAP73	509.962	-0.033275	0.076973	-0.432294	0.665527	1	513.968	521.233	-4.46131e-05
chr13	79523560	0.6059	0.4185	0.1874	0.03002	6.243	0.06097	0.05194	4.289e-10	1.629e-07	0.9982	ATP9A			XM_005215069.4:24;XM_025001334.1:23;XM_025001332.1:24;XM_005215070.4:24;XM_025001335.1:24;XM_025001333.1:24		ENSBTAG00000007962	13	79436294	79557537	-	0	ATP9A	9398.98	-0.00611205	0.0942998	-0.0648151	0.948321	1	9329.81	9354.42	-5.46246e-06
chr1	109421309	0.4216	0.2616	0.16	0.02563	6.242	0.08229	0.06752	4.308e-10	1.634e-07	0.9904	SHOX2			XM_005201726.4:2;XM_005201725.4:2;NM_001205527.1:3		ENSBTAG00000005230	1	109417833	109426592	+	0	SHOX2	1276.05	-0.0415668	0.156062	-0.266349	0.78997	1	1237.78	1251.03	-1.35735e-05
chr9	96714629	0.4359	0.2768	0.159	0.02548	6.241	0.07938	0.06971	4.343e-10	1.645e-07	0.9897	MAP3K4			XM_005211105.4:2;XM_015472932.2:2;XM_015472931.2:2;XM_002690377.6:2		ENSBTAG00000020079	9	96709108	96779448	+	0	MAP3K4	4596.59	-0.0324966	0.0631841	-0.514315	0.607032	1	4550.94	4627.53	-6.46184e-05
chr1	145245039	0.2635	0.1241	0.1394	0.02233	6.241	0.09707	0.05166	4.352e-10	1.648e-07	0.9611	COL18A1		XM_024975076.1:1;XM_024975043.1:1;XM_024975014.1:1	XM_024975155.1:2;XM_024975114.1:1;NM_001083388.2:1		ENSBTAG00000023907	1	145202137	145296595	+	0	COL18A1	1018.76	0.10158	0.26087	0.389388	0.696989	1	965.153	900.442	1.18823e-05
chr22	56176129	0.2727	0.4349	-0.1622	0.026	-6.241	0.05817	0.04698	4.354e-10	1.648e-07	0.9917	PLXND1		XM_002697122.4:24			ENSBTAG00000001814	22	56134780	56182636	+	0	PLXND1	614.273	-0.0287087	0.218419	-0.131438	0.895429	1	585.58	579.181	-4.78822e-06
chr1	88381442	0.4619	0.2933	0.1685	0.02701	6.24	0.06317	0.04336	4.367e-10	1.65e-07	0.9944	KCNMB2;PPP2R3B			XM_010801350.3:4;XM_010801353.3:4;NM_001080300.1:4;XM_005201658.4:4;XM_024990375.1:4;XM_024995405.1:11;XM_024995403.1:11;XM_024995404.1:11	CGI.chr1.413	ENSBTAG00000052803	1	88367543	88407508	-	0	ENSBTAG00000052803	133.068	-0.141807	0.17577	-0.806777	0.419795	1	129.772	135.307	-3.65131e-05
chr1	88381398	0.4619	0.2933	0.1685	0.02701	6.239	0.0378	0.06136	4.413e-10	1.66e-07	0.9944	KCNMB2;PPP2R3B			XM_010801350.3:4;XM_010801353.3:4;NM_001080300.1:4;XM_005201658.4:4;XM_024990375.1:4;XM_024995405.1:11;XM_024995403.1:11;XM_024995404.1:11		ENSBTAG00000052803	1	88367543	88407508	-	0	ENSBTAG00000052803	133.068	-0.141807	0.17577	-0.806777	0.419795	1	129.772	135.307	-3.65131e-05
chrUn_NW_020191195v1	127806	0.3802	0.2242	0.156	0.02501	6.238	0.05269	0.04331	4.428e-10	1.664e-07	0.9874	LOC786836			XM_024989099.1:1	CGI.chrUn_NW_020191195v1.2
chr13	79523572	0.6059	0.4185	0.1874	0.03005	6.237	0.06701	0.04602	4.466e-10	1.675e-07	0.9982	ATP9A			XM_005215069.4:24;XM_025001334.1:23;XM_025001332.1:24;XM_005215070.4:24;XM_025001335.1:24;XM_025001333.1:24		ENSBTAG00000007962	13	79436294	79557537	-	0	ATP9A	9398.98	-0.00611205	0.0942998	-0.0648151	0.948321	1	9329.81	9354.42	-5.46246e-06
chr25	25052970	0.3397	0.5069	-0.1672	0.02681	-6.236	0.06801	0.07463	4.479e-10	1.678e-07	0.9939	GTF3C1		NM_001193241.1:29		CGI.chr25.703	ENSBTAG00000006126	25	25009629	25089814	-	0	GTF3C1	922.108	-0.0342308	0.0822756	-0.416051	0.677372	1	913.243	923.751	-4.01765e-05
chr29	47458258	0.4842	0.3269	0.1572	0.02521	6.235	0.03387	0.03808	4.504e-10	1.686e-07	0.9884	PPFIA1			XM_024986959.1:9;XM_024986955.1:9;XM_024986956.1:9;XM_024986954.1:9;XM_024986952.1:9;XM_024986953.1:9;XM_005227265.4:9;NM_001191377.2:8;XM_024986958.1:8;XM_024986957.1:8	CGI.chr29.808	ENSBTAG00000022188	29	47421136	47498030	+	0	PPFIA1	9594.4	-0.0026448	0.0990987	-0.0266886	0.978708	1	9525.89	9576.18	-2.14052e-06
chr16	51227195	0.4459	0.3043	0.1416	0.02274	6.228	0.09025	0.05003	4.711e-10	1.752e-07	0.9664	ACAP3		XM_024976213.1:19;XM_024976212.1:20;XM_024976211.1:20;XM_024976210.1:21;XM_024976209.1:21;NM_001083687.1:21		CGI.chr16.573	ENSBTAG00000009856	16	51215230	51229547	+	0	ACAP3	826.897	-0.000673768	0.0903115	-0.00746048	0.994047	1	848.951	847.66	-6.56462e-07
chr25	25053007	0.3397	0.5069	-0.1672	0.02685	-6.228	0.05899	0.07689	4.725e-10	1.756e-07	0.9939	GTF3C1		NM_001193241.1:29		CGI.chr25.703	ENSBTAG00000006126	25	25009629	25089814	-	0	GTF3C1	922.108	-0.0342308	0.0822756	-0.416051	0.677372	1	913.243	923.751	-4.01765e-05
chr25	1194633	0.4631	0.3271	0.136	0.02186	6.222	0.211	0.1195	4.904e-10	1.808e-07	0.9503	IFT140			XM_024985376.1:10;XM_010819180.3:11;XM_010819177.3:11;XM_015460244.2:11;XM_010819179.3:11;XM_015460242.2:11;XM_015460243.2:11;XM_024985375.1:11;XM_002697913.6:11		ENSBTAG00000007245	25	1184870	1241910	-	0	IFT140	391.313	-0.0317612	0.150709	-0.210746	0.833086	1	378.256	384.294	-1.11208e-05
chr1	88381473	0.4619	0.2933	0.1685	0.02709	6.221	0.04087	0.05656	4.955e-10	1.824e-07	0.9943	KCNMB2;PPP2R3B			XM_010801350.3:4;XM_010801353.3:4;NM_001080300.1:4;XM_005201658.4:4;XM_024990375.1:4;XM_024995405.1:11;XM_024995403.1:11;XM_024995404.1:11	CGI.chr1.413	ENSBTAG00000052803	1	88367543	88407508	-	0	ENSBTAG00000052803	133.068	-0.141807	0.17577	-0.806777	0.419795	1	129.772	135.307	-3.65131e-05
chr1	88381447	0.4619	0.2933	0.1685	0.0271	6.22	0.05268	0.04838	4.979e-10	1.831e-07	0.9943	KCNMB2;PPP2R3B			XM_010801350.3:4;XM_010801353.3:4;NM_001080300.1:4;XM_005201658.4:4;XM_024990375.1:4;XM_024995405.1:11;XM_024995403.1:11;XM_024995404.1:11	CGI.chr1.413	ENSBTAG00000052803	1	88367543	88407508	-	0	ENSBTAG00000052803	133.068	-0.141807	0.17577	-0.806777	0.419795	1	129.772	135.307	-3.65131e-05
chr26	44573265	0.4757	0.3202	0.1555	0.02499	6.22	0.05491	0.07244	4.984e-10	1.832e-07	0.9867	CTBP2			NM_175712.1:8;XM_005225833.3:8;XM_024985462.1:8;XM_024985463.1:9;XM_024985464.1:8		ENSBTAG00000003397	26	44545729	44713829	-	0	CTBP2	507.583	-0.0699141	0.151357	-0.461917	0.644141	1	466.229	477.019	-2.4271e-05
chr15	21560227	0.4837	0.2887	0.195	0.03136	6.217	0.05716	0.0413	5.064e-10	1.857e-07	0.9988	C15H11orf53	C15H11orf53	XM_024975737.1:1		CGI.chr15.75
chr26	44573271	0.4757	0.3202	0.1555	0.02506	6.204	0.05591	0.06765	5.494e-10	1.985e-07	0.9866	CTBP2			NM_175712.1:8;XM_005225833.3:8;XM_024985462.1:8;XM_024985463.1:9;XM_024985464.1:8		ENSBTAG00000003397	26	44545729	44713829	-	0	CTBP2	507.583	-0.0699141	0.151357	-0.461917	0.644141	1	466.229	477.019	-2.4271e-05
chr25	25052982	0.3397	0.5069	-0.1672	0.02696	-6.203	0.05169	0.07535	5.548e-10	1.997e-07	0.9937	GTF3C1		NM_001193241.1:29		CGI.chr25.703	ENSBTAG00000006126	25	25009629	25089814	-	0	GTF3C1	922.108	-0.0342308	0.0822756	-0.416051	0.677372	1	913.243	923.751	-4.01765e-05
chr25	41795450	0.2891	0.5	-0.2109	0.03401	-6.203	0.06936	0.07565	5.554e-10	1.998e-07	0.9994	ADAP1			XM_005225013.4:3;XM_005225014.4:3;NM_174513.2:3;XM_005225015.4:3		ENSBTAG00000015952	25	41771180	41804810	+	0	ADAP1	158.113	0.0879987	0.124009	0.709615	0.477943	1	158.402	153.542	4.54979e-05
chr20	56494341	0.3437	0.4863	-0.1426	0.023	-6.201	0.07893	0.09107	5.607e-10	2.013e-07	0.9681	MYO10		NM_174394.2:41		CGI.chr20.296	ENSBTAG00000020126	20	56233770	56495596	+	0	MYO10	5598.17	-0.0469269	0.107967	-0.434641	0.663823	1	5553.15	5667.84	-3.20013e-05
chr15	21560173	0.4837	0.2887	0.195	0.03147	6.196	0.05209	0.04329	5.803e-10	2.071e-07	0.9987	C15H11orf53	C15H11orf53	XM_024975737.1:1		CGI.chr15.75
chr11	92666537	0.3628	0.2253	0.1375	0.02219	6.195	0.04485	0.07305	5.827e-10	2.079e-07	0.9544	DAB2IP			XM_024999089.1:7;XM_024999092.1:8;XM_024999088.1:8;XM_024999083.1:8;XM_024999084.1:8;XM_024999086.1:8;XM_024999085.1:8;XM_024999087.1:8;XM_024999091.1:8;NM_001144082.1:12;XM_024999097.1:6;XM_024999096.1:7;XM_024999099.1:7;XM_024999095.1:6;XM_024999098.1:6;XM_024999094.1:6;XM_024999093.1:6		ENSBTAG00000008232	11	92474355	92686144	+	0	DAB2IP	2592.8	0.101244	0.0824517	1.22792	0.219477	1	2673.53	2549.01	0.000118326
chr13	72251367	0.5897	0.38	0.2097	0.03385	6.194	0.04328	0.1161	5.849e-10	2.084e-07	0.9994	MYBL2		XM_025000475.1:11;XM_005214642.3:10;NM_001075448.2:9			ENSBTAG00000007783	13	72231693	72258247	+	0	MYBL2	1677.84	-0.256051	0.157858	-1.62203	0.104798	1	1651.45	1859.68	-8.17626e-05
chr8	111070184	0.4133	0.2771	0.1363	0.02204	6.183	0.06856	0.1249	6.298e-10	2.221e-07	0.9501	TRAPPC12			XM_024995943.1:8;NM_001102290.1:8		ENSBTAG00000008685	8	111053753	111089492	-	0	TRAPPC12	569.021	0.0141586	0.0687493	0.205946	0.836833	1	570.369	566.076	2.37878e-05
chr17	72132995	0.4508	0.2975	0.1533	0.02482	6.178	0.0637	0.04941	6.498e-10	2.278e-07	0.9842	UBE2L3			XM_024977488.1:1;NM_001078094.1:1		ENSBTAG00000013038	17	72129020	72153652	-	0	UBE2L3	1309.53	0.0780233	0.0476271	1.63821	0.101377	1	1327.75	1280.32	0.000272646
chr7	42628686	0.3154	0.4644	-0.149	0.02413	-6.174	0.05497	0.08903	6.658e-10	2.318e-07	0.9788	ZNF672		XM_024995086.1:3;XM_010807208.3:5;XM_024995084.1:5;XM_024995085.1:3;XM_005209250.4:4;XM_002689109.5:3;XM_005209249.4:4;XM_010807209.3:4		CGI.chr7.1097	ENSBTAG00000046984	7	42627860	42629258	+	0	ZNF672	22.2661	0.105825	0.3359	0.315049	0.752724	1	21.9821	21.7112	7.47399e-06
chr22	56176099	0.2727	0.4349	-0.1622	0.02628	-6.174	0.04347	0.04888	6.667e-10	2.32e-07	0.9911	PLXND1		XM_002697122.4:24			ENSBTAG00000001814	22	56134780	56182636	+	0	PLXND1	614.273	-0.0287087	0.218419	-0.131438	0.895429	1	585.58	579.181	-4.78822e-06
chr17	6099165	0.6346	0.3909	0.2437	0.0395	6.17	0.04732	0.07138	6.826e-10	2.371e-07	0.9999						ENSBTAG00000025263	17	6101573	6408853	-	2408	FAM160A1	1641.2	0.0401272	0.0855738	0.468919	0.639127	1	1638.55	1607.21	4.35406e-05
chr26	44573327	0.4757	0.3202	0.1555	0.0252	6.17	0.0651	0.0568	6.837e-10	2.373e-07	0.9861	CTBP2			NM_175712.1:8;XM_005225833.3:8;XM_024985462.1:8;XM_024985463.1:9;XM_024985464.1:8		ENSBTAG00000003397	26	44545729	44713829	-	0	CTBP2	507.583	-0.0699141	0.151357	-0.461917	0.644141	1	466.229	477.019	-2.4271e-05
chr22	56176131	0.2727	0.4349	-0.1622	0.02632	-6.165	0.05022	0.04431	7.042e-10	2.431e-07	0.991	PLXND1		XM_002697122.4:24			ENSBTAG00000001814	22	56134780	56182636	+	0	PLXND1	614.273	-0.0287087	0.218419	-0.131438	0.895429	1	585.58	579.181	-4.78822e-06
chr17	6099134	0.6346	0.3909	0.2437	0.03954	6.163	0.04042	0.07476	7.119e-10	2.453e-07	0.9999						ENSBTAG00000025263	17	6101573	6408853	-	2439	FAM160A1	1641.2	0.0401272	0.0855738	0.468919	0.639127	1	1638.55	1607.21	4.35406e-05
chr26	44573273	0.4757	0.3202	0.1555	0.02523	6.162	0.04878	0.06905	7.181e-10	2.472e-07	0.986	CTBP2			NM_175712.1:8;XM_005225833.3:8;XM_024985462.1:8;XM_024985463.1:9;XM_024985464.1:8		ENSBTAG00000003397	26	44545729	44713829	-	0	CTBP2	507.583	-0.0699141	0.151357	-0.461917	0.644141	1	466.229	477.019	-2.4271e-05
chr1	88381421	0.4619	0.2933	0.1685	0.02735	6.162	0.03557	0.05424	7.186e-10	2.473e-07	0.9939	KCNMB2;PPP2R3B			XM_010801350.3:4;XM_010801353.3:4;NM_001080300.1:4;XM_005201658.4:4;XM_024990375.1:4;XM_024995405.1:11;XM_024995403.1:11;XM_024995404.1:11	CGI.chr1.413	ENSBTAG00000052803	1	88367543	88407508	-	0	ENSBTAG00000052803	133.068	-0.141807	0.17577	-0.806777	0.419795	1	129.772	135.307	-3.65131e-05
chr25	38047410	0.5385	0.3836	0.1549	0.02515	6.16	0.05945	0.04262	7.28e-10	2.495e-07	0.9855	EIF2AK1;ANKRD61		NM_001077072.1:3	NM_001038053.2:4;XM_005225052.4:4	CGI.chr25.1178	ENSBTAG00000007370	25	38038514	38065419	-	0	EIF2AK1	1683.4	0.00871229	0.056299	0.15475	0.877018	1	1688.21	1682.3	2.18092e-05
chr25	38047410	0.5385	0.3836	0.1549	0.02515	6.16	0.05945	0.04262	7.28e-10	2.495e-07	0.9855	EIF2AK1;ANKRD61		NM_001077072.1:3	NM_001038053.2:4;XM_005225052.4:4	CGI.chr25.1178	ENSBTAG00000007372	25	38044043	38047838	+	0	ANKRD61	0.0260691	0	4.15722	0	1	1	0.196437	0.196439	0
chr17	6099127	0.6346	0.3909	0.2437	0.03957	6.159	0.03865	0.07476	7.32e-10	2.501e-07	0.9999						ENSBTAG00000025263	17	6101573	6408853	-	2446	FAM160A1	1641.2	0.0401272	0.0855738	0.468919	0.639127	1	1638.55	1607.21	4.35406e-05
chr18	11340841	0.4296	0.255	0.1745	0.02834	6.159	0.4381	0.09991	7.324e-10	2.502e-07	0.9957	GSE1			XM_024978901.1:1		ENSBTAG00000009918	18	11409192	11645115	+	68351	GSE1	6505.86	0.0203284	0.0759211	0.267757	0.788887	1	6514.74	6452.08	2.80144e-05
chr7	42628678	0.3154	0.4644	-0.149	0.02421	-6.153	0.05296	0.08503	7.598e-10	2.585e-07	0.9785	ZNF672		XM_024995086.1:3;XM_010807208.3:5;XM_024995084.1:5;XM_024995085.1:3;XM_005209250.4:4;XM_002689109.5:3;XM_005209249.4:4;XM_010807209.3:4		CGI.chr7.1097	ENSBTAG00000046984	7	42627860	42629258	+	0	ZNF672	22.2661	0.105825	0.3359	0.315049	0.752724	1	21.9821	21.7112	7.47399e-06
chrUn_NW_020191195v1	127815	0.3802	0.2242	0.156	0.02536	6.152	0.04189	0.04547	7.632e-10	2.594e-07	0.9864	LOC786836			XM_024989099.1:1	CGI.chrUn_NW_020191195v1.2
chr13	79523509	0.6059	0.4185	0.1874	0.03047	6.15	0.04325	0.05538	7.732e-10	2.625e-07	0.9979	ATP9A			XM_005215069.4:24;XM_025001334.1:23;XM_025001332.1:24;XM_005215070.4:24;XM_025001335.1:24;XM_025001333.1:24		ENSBTAG00000007962	13	79436294	79557537	-	0	ATP9A	9398.98	-0.00611205	0.0942998	-0.0648151	0.948321	1	9329.81	9354.42	-5.46246e-06
chr9	96714645	0.4359	0.2768	0.159	0.02588	6.145	0.07133	0.06694	8.011e-10	2.71e-07	0.9887	MAP3K4			XM_005211105.4:2;XM_015472932.2:2;XM_015472931.2:2;XM_002690377.6:2		ENSBTAG00000020079	9	96709108	96779448	+	0	MAP3K4	4596.59	-0.0324966	0.0631841	-0.514315	0.607032	1	4550.94	4627.53	-6.46184e-05
chr19	54034252	0.4226	0.2764	0.1462	0.02381	6.141	0.05519	0.05859	8.216e-10	2.772e-07	0.9739	TMC6			XM_024979767.1:11;XM_010816518.3:10;XM_010816516.3:10;XM_024979771.1:10;XM_024979770.1:10;XM_024979773.1:9;XM_005221163.4:10;XM_024979769.1:10;XM_024979772.1:10;XM_024979766.1:10;XM_024979768.1:10;NM_001075208.1:9	CGI.chr19.1475	ENSBTAG00000018661	19	54025899	54048017	+	0	TMC6	1609.52	-0.0636618	0.0971579	-0.65524	0.512313	1	1626.38	1676.27	-5.36012e-05
chr26	51944056	0.3965	0.2558	0.1407	0.02295	6.132	0.1847	0.09311	8.703e-10	2.901e-07	0.9621	LRRC27			XM_024986138.1:3;XM_024986135.1:3;XM_024986137.1:3;XM_024986136.1:3;XM_010820183.3:3;XM_024986131.1:3;XM_024986134.1:3;XM_024986132.1:3;XM_024986133.1:3;XM_024986129.1:3;XM_024986130.1:3		ENSBTAG00000003800	26	51937590	51962276	+	0	LRRC27	12.8982	-0.144108	0.328325	-0.438918	0.660721	1	12.6178	12.7667	-1.06524e-05
chrUn_NW_020191195v1	127788	0.3802	0.2242	0.156	0.02545	6.13	0.0479	0.03863	8.777e-10	2.924e-07	0.9861	LOC786836			XM_024989099.1:1	CGI.chrUn_NW_020191195v1.2
chr22	48051084	0.5112	0.3634	0.1478	0.02412	6.127	0.04217	0.05706	8.965e-10	2.974e-07	0.9762	TMEM110		NM_001076117.1:8;XR_003031762.1:7;XM_024982920.1:8;XR_003031763.1:7		CGI.chr22.364	ENSBTAG00000011344	22	47999882	48051428	+	0	TMEM110	589.822	-0.0429074	0.159234	-0.269461	0.787575	1	589.49	597.112	-1.34588e-05
chrUn_NW_020191195v1	127760	0.3802	0.2242	0.156	0.02547	6.125	0.04588	0.03971	9.074e-10	3.007e-07	0.986	LOC786836			XM_024989099.1:1	CGI.chrUn_NW_020191195v1.2
chr23	49329065	0.4136	0.5793	-0.1658	0.02707	-6.125	0.05699	0.042	9.086e-10	3.01e-07	0.9924	FARS2			XM_024983443.1:3;NM_001076805.1:3;XM_024983442.1:3;XM_024983444.1:4;XM_024983447.1:3;XM_024983448.1:3;XM_024983445.1:4;XM_024983446.1:3;XM_024983449.1:3		ENSBTAG00000018072	23	49111503	49398418	-	0	FARS2	439.688	-0.0981593	0.0824712	-1.19022	0.233958	1	432.851	451.118	-0.000114667
chr22	56176154	0.2727	0.4349	-0.1622	0.02649	-6.124	0.04504	0.04326	9.137e-10	3.024e-07	0.9906	PLXND1			XM_002697122.4:24		ENSBTAG00000001814	22	56134780	56182636	+	0	PLXND1	614.273	-0.0287087	0.218419	-0.131438	0.895429	1	585.58	579.181	-4.78822e-06
chr26	44573231	0.4757	0.3202	0.1555	0.0254	6.12	0.06859	0.04742	9.348e-10	3.082e-07	0.9855	CTBP2			NM_175712.1:8;XM_005225833.3:8;XM_024985462.1:8;XM_024985463.1:9;XM_024985464.1:8		ENSBTAG00000003397	26	44545729	44713829	-	0	CTBP2	507.583	-0.0699141	0.151357	-0.461917	0.644141	1	466.229	477.019	-2.4271e-05
chr7	42628656	0.3154	0.4644	-0.149	0.02435	-6.12	0.04659	0.08064	9.363e-10	3.086e-07	0.9779	ZNF672		XM_024995086.1:3;XM_010807208.3:5;XM_024995084.1:5;XM_024995085.1:3;XM_005209250.4:4;XM_002689109.5:3;XM_005209249.4:4;XM_010807209.3:4		CGI.chr7.1097	ENSBTAG00000046984	7	42627860	42629258	+	0	ZNF672	22.2661	0.105825	0.3359	0.315049	0.752724	1	21.9821	21.7112	7.47399e-06
chr25	38047368	0.5385	0.3836	0.1549	0.02532	6.116	0.04735	0.04911	9.573e-10	3.147e-07	0.9849	EIF2AK1;ANKRD61		NM_001077072.1:3	NM_001038053.2:4;XM_005225052.4:4	CGI.chr25.1178	ENSBTAG00000007370	25	38038514	38065419	-	0	EIF2AK1	1683.4	0.00871229	0.056299	0.15475	0.877018	1	1688.21	1682.3	2.18092e-05
chr25	38047368	0.5385	0.3836	0.1549	0.02532	6.116	0.04735	0.04911	9.573e-10	3.147e-07	0.9849	EIF2AK1;ANKRD61		NM_001077072.1:3	NM_001038053.2:4;XM_005225052.4:4	CGI.chr25.1178	ENSBTAG00000007372	25	38044043	38047838	+	0	ANKRD61	0.0260691	0	4.15722	0	1	1	0.196437	0.196439	0
chr17	6099212	0.6346	0.3909	0.2437	0.03985	6.116	0.05337	0.05883	9.594e-10	3.153e-07	0.9998						ENSBTAG00000025263	17	6101573	6408853	-	2361	FAM160A1	1641.2	0.0401272	0.0855738	0.468919	0.639127	1	1638.55	1607.21	4.35406e-05
chr23	49329151	0.4136	0.5793	-0.1658	0.02711	-6.114	0.05279	0.04634	9.73e-10	3.188e-07	0.9924	FARS2			XM_024983443.1:3;NM_001076805.1:3;XM_024983442.1:3;XM_024983444.1:4;XM_024983447.1:3;XM_024983448.1:3;XM_024983445.1:4;XM_024983446.1:3;XM_024983449.1:3		ENSBTAG00000018072	23	49111503	49398418	-	0	FARS2	439.688	-0.0981593	0.0824712	-1.19022	0.233958	1	432.851	451.118	-0.000114667
chr16	50490878	0.2145	0.3949	-0.1803	0.0295	-6.113	0.05263	0.08282	9.784e-10	3.198e-07	0.9968	MORN1			XM_015475188.2:11;XM_010813423.3:12;XM_002694124.5:12		ENSBTAG00000009306	16	50453091	50502162	+	0	MORN1	21.6265	-0.028921	0.284198	-0.101764	0.918944	1	21.0142	21.0706	-2.85105e-06
chr16	50490913	0.2145	0.3949	-0.1803	0.02951	-6.112	0.0494	0.08415	9.848e-10	3.212e-07	0.9968	MORN1			XM_015475188.2:11;XM_010813423.3:12;XM_002694124.5:12		ENSBTAG00000009306	16	50453091	50502162	+	0	MORN1	21.6265	-0.028921	0.284198	-0.101764	0.918944	1	21.0142	21.0706	-2.85105e-06
chr3	9561877	0.4406	0.2008	0.2397	0.03922	6.112	0.03749	0.05535	9.855e-10	3.212e-07	0.9998						ENSBTAG00000010551	3	9528256	9552859	-	-9019	ATP1A2	8.1797	-0.95387	0.932321	-1.02311	0.306254	1	6.70811	6.95234	-9.13573e-06
chr5	116785608	0.4414	0.302	0.1393	0.02281	6.109	0.03574	0.0532	1.003e-09	3.261e-07	0.9577	CELSR1			XM_024992922.1:34		ENSBTAG00000008036	5	116657455	116800031	-	0	CELSR1	3210.28	-0.0613253	0.167662	-0.365766	0.714539	1	3186.34	3327.42	-1.73519e-05
chr25	38171864	0.5846	0.4066	0.178	0.02915	6.108	0.1253	0.05771	1.01e-09	3.279e-07	0.9963	CYTH3			XM_024985345.1:12;XM_024985346.1:12;XM_024985348.1:12;XM_024985347.1:12	CGI.chr25.1191	ENSBTAG00000007384	25	38133003	38199238	-	0	CYTH3	266.596	0.0878069	0.158754	0.553101	0.580194	1	265.211	255.191	2.771e-05
chr22	56176107	0.2727	0.4349	-0.1622	0.02658	-6.105	0.05017	0.0387	1.027e-09	3.324e-07	0.9904	PLXND1		XM_002697122.4:24			ENSBTAG00000001814	22	56134780	56182636	+	0	PLXND1	614.273	-0.0287087	0.218419	-0.131438	0.895429	1	585.58	579.181	-4.78822e-06
chr7	42628659	0.3154	0.4644	-0.149	0.02441	-6.105	0.05358	0.07094	1.027e-09	3.324e-07	0.9777	ZNF672		XM_024995086.1:3;XM_010807208.3:5;XM_024995084.1:5;XM_024995085.1:3;XM_005209250.4:4;XM_002689109.5:3;XM_005209249.4:4;XM_010807209.3:4		CGI.chr7.1097	ENSBTAG00000046984	7	42627860	42629258	+	0	ZNF672	22.2661	0.105825	0.3359	0.315049	0.752724	1	21.9821	21.7112	7.47399e-06
chr9	96714607	0.4359	0.2768	0.159	0.02605	6.104	0.07389	0.05929	1.033e-09	3.337e-07	0.9883	MAP3K4			XM_005211105.4:2;XM_015472932.2:2;XM_015472931.2:2;XM_002690377.6:2		ENSBTAG00000020079	9	96709108	96779448	+	0	MAP3K4	4596.59	-0.0324966	0.0631841	-0.514315	0.607032	1	4550.94	4627.53	-6.46184e-05
chr23	49329057	0.4136	0.5793	-0.1658	0.02716	-6.102	0.05793	0.03854	1.044e-09	3.358e-07	0.9923	FARS2			XM_024983443.1:3;NM_001076805.1:3;XM_024983442.1:3;XM_024983444.1:4;XM_024983447.1:3;XM_024983448.1:3;XM_024983445.1:4;XM_024983446.1:3;XM_024983449.1:3		ENSBTAG00000018072	23	49111503	49398418	-	0	FARS2	439.688	-0.0981593	0.0824712	-1.19022	0.233958	1	432.851	451.118	-0.000114667
chr26	44573240	0.4757	0.3202	0.1555	0.0255	6.095	0.06508	0.0467	1.092e-09	3.489e-07	0.9852	CTBP2			NM_175712.1:8;XM_005225833.3:8;XM_024985462.1:8;XM_024985463.1:9;XM_024985464.1:8		ENSBTAG00000003397	26	44545729	44713829	-	0	CTBP2	507.583	-0.0699141	0.151357	-0.461917	0.644141	1	466.229	477.019	-2.4271e-05
chr18	8440594	0.3488	0.5201	-0.1714	0.02812	-6.094	0.04737	0.07242	1.099e-09	3.51e-07	0.9944	PLCG2			XM_024978892.1:25		ENSBTAG00000002103	18	8314286	8467665	+	0	PLCG2	1112.2	-0.00400916	0.14314	-0.0280087	0.977655	1	1103.91	1104.74	-1.55603e-06
chr26	44573226	0.4757	0.3202	0.1555	0.02554	6.087	0.05895	0.05023	1.148e-09	3.652e-07	0.9851	CTBP2			NM_175712.1:8;XM_005225833.3:8;XM_024985462.1:8;XM_024985463.1:9;XM_024985464.1:8		ENSBTAG00000003397	26	44545729	44713829	-	0	CTBP2	507.583	-0.0699141	0.151357	-0.461917	0.644141	1	466.229	477.019	-2.4271e-05
chr3	9561873	0.4406	0.2008	0.2397	0.03939	6.086	0.04087	0.04626	1.158e-09	3.677e-07	0.9998						ENSBTAG00000010551	3	9528256	9552859	-	-9015	ATP1A2	8.1797	-0.95387	0.932321	-1.02311	0.306254	1	6.70811	6.95234	-9.13573e-06
chr23	49329054	0.4136	0.5793	-0.1658	0.02724	-6.085	0.05296	0.04181	1.166e-09	3.697e-07	0.9921	FARS2			XM_024983443.1:3;NM_001076805.1:3;XM_024983442.1:3;XM_024983444.1:4;XM_024983447.1:3;XM_024983448.1:3;XM_024983445.1:4;XM_024983446.1:3;XM_024983449.1:3		ENSBTAG00000018072	23	49111503	49398418	-	0	FARS2	439.688	-0.0981593	0.0824712	-1.19022	0.233958	1	432.851	451.118	-0.000114667
chr1	88381430	0.4619	0.2933	0.1685	0.02771	6.082	0.0425	0.04072	1.189e-09	3.763e-07	0.9933	KCNMB2;PPP2R3B			XM_010801350.3:4;XM_010801353.3:4;NM_001080300.1:4;XM_005201658.4:4;XM_024990375.1:4;XM_024995405.1:11;XM_024995403.1:11;XM_024995404.1:11	CGI.chr1.413	ENSBTAG00000052803	1	88367543	88407508	-	0	ENSBTAG00000052803	133.068	-0.141807	0.17577	-0.806777	0.419795	1	129.772	135.307	-3.65131e-05
chr18	8440710	0.3488	0.5201	-0.1714	0.02818	-6.08	0.0528	0.06691	1.2e-09	3.789e-07	0.9943	PLCG2			XM_024978892.1:25		ENSBTAG00000002103	18	8314286	8467665	+	0	PLCG2	1112.2	-0.00400916	0.14314	-0.0280087	0.977655	1	1103.91	1104.74	-1.55603e-06
chr17	66729672	0.2869	0.1367	0.1502	0.02471	6.08	0.09312	0.06872	1.202e-09	3.79e-07	0.979						ENSBTAG00000031468	17	66340590	66340983	+	-388690	ENSBTAG00000031468	25.4289	-0.471431	1.2519	-0.376572	0.706492	1	21.155	23.2109	-2.54443e-06
chr25	41795393	0.2891	0.5	-0.2109	0.0347	-6.08	0.07349	0.05267	1.205e-09	3.798e-07	0.9993	ADAP1			XM_005225013.4:3;XM_005225014.4:3;NM_174513.2:3;XM_005225015.4:3		ENSBTAG00000015952	25	41771180	41804810	+	0	ADAP1	158.113	0.0879987	0.124009	0.709615	0.477943	1	158.402	153.542	4.54979e-05
chr9	96714599	0.4359	0.2768	0.159	0.02617	6.078	0.06876	0.06131	1.217e-09	3.829e-07	0.988	MAP3K4			XM_005211105.4:2;XM_015472932.2:2;XM_015472931.2:2;XM_002690377.6:2		ENSBTAG00000020079	9	96709108	96779448	+	0	MAP3K4	4596.59	-0.0324966	0.0631841	-0.514315	0.607032	1	4550.94	4627.53	-6.46184e-05
chr25	25053065	0.3397	0.5069	-0.1672	0.02753	-6.075	0.06661	0.06626	1.24e-09	3.886e-07	0.9927	GTF3C1		NM_001193241.1:29		CGI.chr25.703	ENSBTAG00000006126	25	25009629	25089814	-	0	GTF3C1	922.108	-0.0342308	0.0822756	-0.416051	0.677372	1	913.243	923.751	-4.01765e-05
chr13	79523485	0.6059	0.4185	0.1874	0.03086	6.073	0.04375	0.03703	1.253e-09	3.917e-07	0.9977	ATP9A			XM_005215069.4:24;XM_025001334.1:23;XM_025001332.1:24;XM_005215070.4:24;XM_025001335.1:24;XM_025001333.1:24		ENSBTAG00000007962	13	79436294	79557537	-	0	ATP9A	9398.98	-0.00611205	0.0942998	-0.0648151	0.948321	1	9329.81	9354.42	-5.46246e-06
chr17	72432979	0.4373	0.2714	0.1659	0.02733	6.07	0.1037	0.04947	1.28e-09	3.989e-07	0.9921	MED15			XM_010814251.3:4;XM_010814252.3:4;XM_010814253.3:4;NM_001099175.2:4		ENSBTAG00000018048	17	72431575	72476026	-	0	MED15	813.096	-0.0375131	0.0797534	-0.470365	0.638095	1	817.673	830.089	-4.68542e-05
chr20	56494400	0.3437	0.4863	-0.1426	0.0235	-6.068	0.05511	0.07687	1.296e-09	4.035e-07	0.9651	MYO10		NM_174394.2:41		CGI.chr20.296	ENSBTAG00000020126	20	56233770	56495596	+	0	MYO10	5598.17	-0.0469269	0.107967	-0.434641	0.663823	1	5553.15	5667.84	-3.20013e-05
chr23	49328984	0.4136	0.5793	-0.1658	0.02734	-6.064	0.05038	0.04175	1.329e-09	4.118e-07	0.9919	FARS2			XM_024983443.1:3;NM_001076805.1:3;XM_024983442.1:3;XM_024983444.1:4;XM_024983447.1:3;XM_024983448.1:3;XM_024983445.1:4;XM_024983446.1:3;XM_024983449.1:3		ENSBTAG00000018072	23	49111503	49398418	-	0	FARS2	439.688	-0.0981593	0.0824712	-1.19022	0.233958	1	432.851	451.118	-0.000114667
chr18	8440624	0.3488	0.5201	-0.1714	0.02827	-6.061	0.05504	0.06268	1.356e-09	4.194e-07	0.9942	PLCG2			XM_024978892.1:25		ENSBTAG00000002103	18	8314286	8467665	+	0	PLCG2	1112.2	-0.00400916	0.14314	-0.0280087	0.977655	1	1103.91	1104.74	-1.55603e-06
chr13	79523483	0.6059	0.4185	0.1874	0.03092	6.06	0.0379	0.04122	1.363e-09	4.209e-07	0.9976	ATP9A			XM_005215069.4:24;XM_025001334.1:23;XM_025001332.1:24;XM_005215070.4:24;XM_025001335.1:24;XM_025001333.1:24		ENSBTAG00000007962	13	79436294	79557537	-	0	ATP9A	9398.98	-0.00611205	0.0942998	-0.0648151	0.948321	1	9329.81	9354.42	-5.46246e-06
chr9	96714582	0.4359	0.2768	0.159	0.02626	6.056	0.05283	0.07704	1.396e-09	4.299e-07	0.9877	MAP3K4			XM_005211105.4:2;XM_015472932.2:2;XM_015472931.2:2;XM_002690377.6:2		ENSBTAG00000020079	9	96709108	96779448	+	0	MAP3K4	4596.59	-0.0324966	0.0631841	-0.514315	0.607032	1	4550.94	4627.53	-6.46184e-05
chr14	3517160	0.2818	0.4204	-0.1386	0.02293	-6.046	0.05715	0.0407	1.489e-09	4.547e-07	0.954	TRAPPC9			XM_025001629.1:22;XM_010811858.2:21;XM_005215216.3:21;XM_010811856.2:22;NM_001037474.3:20;XM_025001630.1:22		ENSBTAG00000013955	14	3200371	3587738	+	0	TRAPPC9	643.425	-0.0445834	0.100868	-0.441995	0.658493	1	637.243	649.102	-3.48289e-05
chr23	49437373	0.4264	0.255	0.1714	0.02835	6.045	0.08394	0.03914	1.49e-09	4.547e-07	0.9941	LYRM4			NM_001076306.1:1;XM_005223882.4:1		ENSBTAG00000018309	23	49436877	49437774	-	0	ENSBTAG00000018309	10.4053	0.0955086	0.387679	0.24636	0.805404	1	10.3307	10.2256	5.06863e-06
chr23	49437373	0.4264	0.255	0.1714	0.02835	6.045	0.08394	0.03914	1.49e-09	4.547e-07	0.9941	LYRM4			NM_001076306.1:1;XM_005223882.4:1		ENSBTAG00000031432	23	49417554	49509663	+	0	LYRM4	276.03	0.18025	0.156586	1.15113	0.249679	1	278.165	260.33	5.84766e-05
chr22	56176178	0.2727	0.4349	-0.1622	0.02684	-6.045	0.04269	0.03701	1.49e-09	4.547e-07	0.9898	PLXND1			XM_002697122.4:24		ENSBTAG00000001814	22	56134780	56182636	+	0	PLXND1	614.273	-0.0287087	0.218419	-0.131438	0.895429	1	585.58	579.181	-4.78822e-06
chr29	50465818	0.4155	0.2711	0.1445	0.0239	6.044	0.2051	0.1066	1.507e-09	4.593e-07	0.9685	AP2A2			XM_024987124.1:21;XM_024987123.1:21;NM_001075702.1:21		ENSBTAG00000009915	29	50416806	50488031	-	0	AP2A2	3520.79	-0.0403069	0.0587746	-0.685787	0.492847	1	3445.12	3511.76	-9.25975e-05
chr2	130034463	0.2426	0.3978	-0.1553	0.02571	-6.04	0.1058	0.1774	1.541e-09	4.674e-07	0.9842	EPHB2		NM_001191498.1:15;XM_024975895.1:14;XM_024975897.1:14		CGI.chr2.919	ENSBTAG00000045902	2	129898023	130038309	-	0	EPHB2	11.7798	-0.510436	0.643014	-0.793817	0.427302	1	10.6216	11.0272	-9.969e-06
chr8	75896141	0.5573	0.3647	0.1927	0.0319	6.039	0.1065	0.1875	1.551e-09	4.698e-07	0.9982	ENHO			NM_001163653.1:1		ENSBTAG00000008538	8	75826095	75895209	+	-933	DNAI1	1099.97	0.144408	0.208248	0.693442	0.488032	1	1099.36	1016.57	2.64964e-05
chr25	38171936	0.5846	0.4066	0.178	0.02949	6.038	0.0607	0.104	1.563e-09	4.727e-07	0.9959	CYTH3			XM_024985345.1:12;XM_024985346.1:12;XM_024985348.1:12;XM_024985347.1:12	CGI.chr25.1191	ENSBTAG00000007384	25	38133003	38199238	-	0	CYTH3	266.596	0.0878069	0.158754	0.553101	0.580194	1	265.211	255.191	2.771e-05
chr25	38047357	0.5385	0.3836	0.1549	0.02566	6.037	0.04042	0.04687	1.57e-09	4.747e-07	0.9838	EIF2AK1;ANKRD61		NM_001077072.1:3	NM_001038053.2:4;XM_005225052.4:4	CGI.chr25.1178	ENSBTAG00000007370	25	38038514	38065419	-	0	EIF2AK1	1683.4	0.00871229	0.056299	0.15475	0.877018	1	1688.21	1682.3	2.18092e-05
chr25	38047357	0.5385	0.3836	0.1549	0.02566	6.037	0.04042	0.04687	1.57e-09	4.747e-07	0.9838	EIF2AK1;ANKRD61		NM_001077072.1:3	NM_001038053.2:4;XM_005225052.4:4	CGI.chr25.1178	ENSBTAG00000007372	25	38044043	38047838	+	0	ANKRD61	0.0260691	0	4.15722	0	1	1	0.196437	0.196439	0
chr19	51446200	0.4651	0.3262	0.1389	0.02302	6.033	0.04548	0.0607	1.605e-09	4.843e-07	0.9544	SLC38A10			XM_024980991.1:4;XM_005221112.3:4;XM_005221115.4:4;XM_005221117.4:4;XM_024980995.1:4;XM_024980993.1:4;XM_024980994.1:4;XM_024980992.1:4	CGI.chr19.1347	ENSBTAG00000018271	19	51437110	51478799	+	0	SLC38A10	4060.18	-0.0173943	0.0927496	-0.18754	0.851237	1	4115.25	4142.61	-1.60691e-05
chr25	38171841	0.5846	0.4066	0.178	0.02953	6.029	0.09424	0.06314	1.653e-09	4.953e-07	0.9959	CYTH3			XM_024985345.1:12;XM_024985346.1:12;XM_024985348.1:12;XM_024985347.1:12	CGI.chr25.1191	ENSBTAG00000007384	25	38133003	38199238	-	0	CYTH3	266.596	0.0878069	0.158754	0.553101	0.580194	1	265.211	255.191	2.771e-05
chr16	50491010	0.2145	0.3949	-0.1803	0.02991	-6.029	0.04265	0.07764	1.654e-09	4.953e-07	0.9964	MORN1			XM_015475188.2:11;XM_010813423.3:12;XM_002694124.5:12		ENSBTAG00000009306	16	50453091	50502162	+	0	MORN1	21.6265	-0.028921	0.284198	-0.101764	0.918944	1	21.0142	21.0706	-2.85105e-06
chr26	44573194	0.4757	0.3202	0.1555	0.02579	6.028	0.04746	0.05054	1.661e-09	4.969e-07	0.9842	CTBP2			NM_175712.1:8;XM_005225833.3:8;XM_024985462.1:8;XM_024985463.1:9;XM_024985464.1:8		ENSBTAG00000003397	26	44545729	44713829	-	0	CTBP2	507.583	-0.0699141	0.151357	-0.461917	0.644141	1	466.229	477.019	-2.4271e-05
chr25	41795405	0.2891	0.5	-0.2109	0.03501	-6.026	0.06789	0.04741	1.681e-09	5.015e-07	0.9992	ADAP1			XM_005225013.4:3;XM_005225014.4:3;NM_174513.2:3;XM_005225015.4:3		ENSBTAG00000015952	25	41771180	41804810	+	0	ADAP1	158.113	0.0879987	0.124009	0.709615	0.477943	1	158.402	153.542	4.54979e-05
chr26	44573204	0.4757	0.3202	0.1555	0.02582	6.02	0.05091	0.04696	1.74e-09	5.158e-07	0.9841	CTBP2			NM_175712.1:8;XM_005225833.3:8;XM_024985462.1:8;XM_024985463.1:9;XM_024985464.1:8		ENSBTAG00000003397	26	44545729	44713829	-	0	CTBP2	507.583	-0.0699141	0.151357	-0.461917	0.644141	1	466.229	477.019	-2.4271e-05
chr23	49329028	0.4136	0.5793	-0.1658	0.02754	-6.019	0.04759	0.03821	1.755e-09	5.2e-07	0.9915	FARS2			XM_024983443.1:3;NM_001076805.1:3;XM_024983442.1:3;XM_024983444.1:4;XM_024983447.1:3;XM_024983448.1:3;XM_024983445.1:4;XM_024983446.1:3;XM_024983449.1:3		ENSBTAG00000018072	23	49111503	49398418	-	0	FARS2	439.688	-0.0981593	0.0824712	-1.19022	0.233958	1	432.851	451.118	-0.000114667
chr22	48051218	0.5112	0.3634	0.1478	0.02456	6.016	0.03644	0.04611	1.785e-09	5.272e-07	0.9741	TMEM110		NM_001076117.1:8;XR_003031762.1:7;XM_024982920.1:8;XR_003031763.1:7			ENSBTAG00000011344	22	47999882	48051428	+	0	TMEM110	589.822	-0.0429074	0.159234	-0.269461	0.787575	1	589.49	597.112	-1.34588e-05
chr22	48051123	0.5112	0.3634	0.1478	0.02456	6.016	0.03651	0.04959	1.786e-09	5.273e-07	0.9741	TMEM110		NM_001076117.1:8;XR_003031762.1:7;XM_024982920.1:8;XR_003031763.1:7		CGI.chr22.364	ENSBTAG00000011344	22	47999882	48051428	+	0	TMEM110	589.822	-0.0429074	0.159234	-0.269461	0.787575	1	589.49	597.112	-1.34588e-05
chr25	38047388	0.5385	0.3836	0.1549	0.02575	6.015	0.03331	0.05179	1.801e-09	5.312e-07	0.9835	EIF2AK1;ANKRD61		NM_001077072.1:3	NM_001038053.2:4;XM_005225052.4:4	CGI.chr25.1178	ENSBTAG00000007370	25	38038514	38065419	-	0	EIF2AK1	1683.4	0.00871229	0.056299	0.15475	0.877018	1	1688.21	1682.3	2.18092e-05
chr25	38047388	0.5385	0.3836	0.1549	0.02575	6.015	0.03331	0.05179	1.801e-09	5.312e-07	0.9835	EIF2AK1;ANKRD61		NM_001077072.1:3	NM_001038053.2:4;XM_005225052.4:4	CGI.chr25.1178	ENSBTAG00000007372	25	38044043	38047838	+	0	ANKRD61	0.0260691	0	4.15722	0	1	1	0.196437	0.196439	0
chr22	48051168	0.5112	0.3634	0.1478	0.02457	6.013	0.0401	0.04515	1.818e-09	5.351e-07	0.974	TMEM110		NM_001076117.1:8;XR_003031762.1:7;XM_024982920.1:8;XR_003031763.1:7		CGI.chr22.364	ENSBTAG00000011344	22	47999882	48051428	+	0	TMEM110	589.822	-0.0429074	0.159234	-0.269461	0.787575	1	589.49	597.112	-1.34588e-05
chr21	67627147	0.547	0.3713	0.1757	0.02924	6.01	0.03793	0.0425	1.855e-09	5.446e-07	0.9952	CDC42BPB		XM_024982176.1:3;XR_003031488.1:3;XM_024982175.1:3		CGI.chr21.883	ENSBTAG00000016456	21	67623261	67721124	-	0	CDC42BPB	7216.76	-0.0376834	0.0475259	-0.792901	0.427835	1	7195.8	7318.36	-0.000132239
chr17	71738679	0.4845	0.3296	0.155	0.02579	6.009	0.09924	0.06779	1.865e-09	5.469e-07	0.9835	BCR			XM_024977858.1:17;XM_024977857.1:17		ENSBTAG00000020566	17	71710951	71794863	-	0	BCR	1906.03	0.0481454	0.0755218	0.637502	0.523798	1	1929.72	1883.41	6.70515e-05
chr9	96969539	0.4624	0.3014	0.1609	0.02679	6.007	0.1044	0.07294	1.888e-09	5.523e-07	0.9885	PRKN			XM_024996689.1:2;XM_024996690.1:2;XM_024996693.1:2;XM_024996692.1:2;XM_024996694.1:1;XM_024996685.1:1;XM_024996684.1:1;XM_024996687.1:1;XM_024996686.1:1;XM_024996688.1:1;NM_001199065.1:1		ENSBTAG00000018996	9	96966926	98112020	-	0	PRKN	248.193	-0.323998	0.174981	-1.85162	0.0640808	1	233.838	266.982	-8.42686e-05
chr25	2115654	0.2677	0.4783	-0.2106	0.03508	-6.002	0.05971	0.05637	1.944e-09	5.641e-07	0.9992	KCTD5			XM_010819041.3:4;XM_005224377.4:4;XR_003032509.1:4;NM_001103341.1:4		ENSBTAG00000040575	25	2102107	2122816	+	0	KCTD5	1193.25	-0.0123478	0.176402	-0.0699982	0.944195	1	1120.95	1114.34	-3.15634e-06
chr18	8440567	0.3488	0.5201	-0.1714	0.02861	-5.991	0.04329	0.05979	2.091e-09	6.006e-07	0.9937	PLCG2			XM_024978892.1:25		ENSBTAG00000002103	18	8314286	8467665	+	0	PLCG2	1112.2	-0.00400916	0.14314	-0.0280087	0.977655	1	1103.91	1104.74	-1.55603e-06
chr29	29771336	0.4002	0.2362	0.1641	0.02742	5.984	0.1169	0.03948	2.18e-09	6.223e-07	0.9903	KIRREL3		XM_024987340.1:9;XM_024987341.1:8;XM_024987342.1:7;NM_001078085.1:7			ENSBTAG00000006804	29	29748688	29881807	-	0	KIRREL3	0.737697	2.25934	1.54365	1.46363	0.143295	1	0.737422	0.72847	8.92213e-06
chr25	38047436	0.5385	0.3836	0.1549	0.02591	5.979	0.04329	0.03885	2.243e-09	6.37e-07	0.983	EIF2AK1;ANKRD61		NM_001077072.1:3	NM_001038053.2:4;XM_005225052.4:4		ENSBTAG00000007370	25	38038514	38065419	-	0	EIF2AK1	1683.4	0.00871229	0.056299	0.15475	0.877018	1	1688.21	1682.3	2.18092e-05
chr25	38047436	0.5385	0.3836	0.1549	0.02591	5.979	0.04329	0.03885	2.243e-09	6.37e-07	0.983	EIF2AK1;ANKRD61		NM_001077072.1:3	NM_001038053.2:4;XM_005225052.4:4		ENSBTAG00000007372	25	38044043	38047838	+	0	ANKRD61	0.0260691	0	4.15722	0	1	1	0.196437	0.196439	0
chr23	49329037	0.4136	0.5793	-0.1658	0.02773	-5.978	0.04543	0.03419	2.264e-09	6.425e-07	0.9911	FARS2			XM_024983443.1:3;NM_001076805.1:3;XM_024983442.1:3;XM_024983444.1:4;XM_024983447.1:3;XM_024983448.1:3;XM_024983445.1:4;XM_024983446.1:3;XM_024983449.1:3		ENSBTAG00000018072	23	49111503	49398418	-	0	FARS2	439.688	-0.0981593	0.0824712	-1.19022	0.233958	1	432.851	451.118	-0.000114667
chr13	53834605	0.2696	0.4354	-0.1658	0.02774	-5.976	0.06381	0.1525	2.282e-09	6.461e-07	0.9911	C13H20orf204	C13H20orf204	XM_002692397.5:4			ENSBTAG00000011656	13	53832189	53871572	-	0	PRPF6	1948.67	-0.0141289	0.048569	-0.290904	0.771125	1	1948.11	1958.6	-4.74814e-05
chr18	8440604	0.3488	0.5201	-0.1714	0.02871	-5.969	0.05195	0.05048	2.381e-09	6.684e-07	0.9935	PLCG2			XM_024978892.1:25		ENSBTAG00000002103	18	8314286	8467665	+	0	PLCG2	1112.2	-0.00400916	0.14314	-0.0280087	0.977655	1	1103.91	1104.74	-1.55603e-06
chr22	48051074	0.5112	0.3634	0.1478	0.02476	5.969	0.03476	0.04534	2.394e-09	6.704e-07	0.9731	TMEM110		NM_001076117.1:8;XR_003031762.1:7;XM_024982920.1:8;XR_003031763.1:7		CGI.chr22.364	ENSBTAG00000011344	22	47999882	48051428	+	0	TMEM110	589.822	-0.0429074	0.159234	-0.269461	0.787575	1	589.49	597.112	-1.34588e-05
chr23	27540371	0.3819	0.524	-0.1421	0.02382	-5.967	0.1389	0.2207	2.417e-09	6.761e-07	0.9616	H2B;VARS		XM_024984081.1:11;XM_024984080.1:11;XM_024984083.1:11;XM_024984082.1:11			ENSBTAG00000005631	23	27533911	27546157	+	0	VARS1	2741.13	0.0276772	0.0627709	0.440924	0.659268	1	2753.29	2717.25	5.57607e-05
chr25	38171881	0.5846	0.4066	0.178	0.02985	5.965	0.05241	0.08116	2.452e-09	6.847e-07	0.9955	CYTH3			XM_024985345.1:12;XM_024985346.1:12;XM_024985348.1:12;XM_024985347.1:12	CGI.chr25.1191	ENSBTAG00000007384	25	38133003	38199238	-	0	CYTH3	266.596	0.0878069	0.158754	0.553101	0.580194	1	265.211	255.191	2.771e-05
chr7	16347227	0.3243	0.1597	0.1646	0.02761	5.964	0.06334	0.07942	2.463e-09	6.874e-07	0.9904						ENSBTAG00000018894	7	16347651	16361803	-	424	PEX11G	341.287	0.0899872	0.105583	0.852292	0.394052	1	351.245	338.332	6.41676e-05
chr18	11340928	0.4296	0.255	0.1745	0.02928	5.961	0.1728	0.251	2.51e-09	6.987e-07	0.9945	GSE1			XM_024978901.1:1		ENSBTAG00000009918	18	11409192	11645115	+	68264	GSE1	6505.86	0.0203284	0.0759211	0.267757	0.788887	1	6514.74	6452.08	2.80144e-05
chr18	49634721	0.4435	0.2958	0.1477	0.02478	5.96	0.08638	0.05906	2.53e-09	7.032e-07	0.9728	AKT2		XM_005218982.4:8;XM_005218981.4:8;XM_024978395.1:8;NM_001206146.1:8			ENSBTAG00000001400	18	49628436	49658477	-	0	AKT2	2315.85	0.0397918	0.0484014	0.82212	0.411008	1	2316.49	2275.61	0.000134649
chr1	109421281	0.4216	0.2616	0.16	0.02685	5.958	0.0576	0.05933	2.556e-09	7.09e-07	0.9872	SHOX2			XM_005201726.4:2;XM_005201725.4:2;NM_001205527.1:3		ENSBTAG00000005230	1	109417833	109426592	+	0	SHOX2	1276.05	-0.0415668	0.156062	-0.266349	0.78997	1	1237.78	1251.03	-1.35735e-05
chr18	50984272	0.4903	0.3374	0.1529	0.02567	5.957	0.1386	0.05428	2.573e-09	7.129e-07	0.9803	CIC		XM_005219391.4:3;XM_005219388.4:3;XM_005219390.4:3;XM_005219389.4:3;XM_015458193.2:3			ENSBTAG00000019785	18	50982244	51009752	-	0	CIC	1500.9	0.0472693	0.0787352	0.600358	0.548268	1	1520.54	1482.43	6.05746e-05
chr9	96714700	0.4359	0.2768	0.159	0.0267	5.956	0.0608	0.05326	2.592e-09	7.172e-07	0.9865	MAP3K4			XM_005211105.4:2;XM_015472932.2:2;XM_015472931.2:2;XM_002690377.6:2		ENSBTAG00000020079	9	96709108	96779448	+	0	MAP3K4	4596.59	-0.0324966	0.0631841	-0.514315	0.607032	1	4550.94	4627.53	-6.46184e-05
chr9	96714597	0.4359	0.2768	0.159	0.02671	5.955	0.05926	0.05607	2.602e-09	7.194e-07	0.9865	MAP3K4			XM_005211105.4:2;XM_015472932.2:2;XM_015472931.2:2;XM_002690377.6:2		ENSBTAG00000020079	9	96709108	96779448	+	0	MAP3K4	4596.59	-0.0324966	0.0631841	-0.514315	0.607032	1	4550.94	4627.53	-6.46184e-05
chr25	457006	0.1092	0.2912	-0.182	0.03057	-5.953	0.07103	0.08791	2.634e-09	7.27e-07	0.9963	RAB11FIP3		XM_003587805.5:7			ENSBTAG00000016591	25	404522	464177	+	0	RAB11FIP3	1598.9	0.149647	0.108332	1.38137	0.167165	1	1660.02	1543.49	0.000101373
chr22	48051153	0.5112	0.3634	0.1478	0.02483	5.95	0.03357	0.04408	2.68e-09	7.374e-07	0.9728	TMEM110		NM_001076117.1:8;XR_003031762.1:7;XM_024982920.1:8;XR_003031763.1:7		CGI.chr22.364	ENSBTAG00000011344	22	47999882	48051428	+	0	TMEM110	589.822	-0.0429074	0.159234	-0.269461	0.787575	1	589.49	597.112	-1.34588e-05
chr22	48051076	0.5112	0.3634	0.1478	0.02484	5.949	0.03362	0.04393	2.695e-09	7.401e-07	0.9728	TMEM110		NM_001076117.1:8;XR_003031762.1:7;XM_024982920.1:8;XR_003031763.1:7		CGI.chr22.364	ENSBTAG00000011344	22	47999882	48051428	+	0	TMEM110	589.822	-0.0429074	0.159234	-0.269461	0.787575	1	589.49	597.112	-1.34588e-05
chr20	56494494	0.3437	0.4863	-0.1426	0.02398	-5.947	0.03651	0.09799	2.723e-09	7.467e-07	0.9622	MYO10		NM_174394.2:41		CGI.chr20.296	ENSBTAG00000020126	20	56233770	56495596	+	0	MYO10	5598.17	-0.0469269	0.107967	-0.434641	0.663823	1	5553.15	5667.84	-3.20013e-05
chr22	48051139	0.5112	0.3634	0.1478	0.02484	5.947	0.03185	0.04519	2.724e-09	7.467e-07	0.9727	TMEM110		NM_001076117.1:8;XR_003031762.1:7;XM_024982920.1:8;XR_003031763.1:7		CGI.chr22.364	ENSBTAG00000011344	22	47999882	48051428	+	0	TMEM110	589.822	-0.0429074	0.159234	-0.269461	0.787575	1	589.49	597.112	-1.34588e-05
chr7	16347255	0.3243	0.1597	0.1646	0.02772	5.939	0.05693	0.0852	2.861e-09	7.776e-07	0.9901						ENSBTAG00000018894	7	16347651	16361803	-	396	PEX11G	341.287	0.0899872	0.105583	0.852292	0.394052	1	351.245	338.332	6.41676e-05
chr25	456916	0.1092	0.2912	-0.182	0.03066	-5.935	0.05359	0.08889	2.935e-09	7.952e-07	0.9962	RAB11FIP3			XM_003587805.5:6	CGI.chr25.65	ENSBTAG00000016591	25	404522	464177	+	0	RAB11FIP3	1598.9	0.149647	0.108332	1.38137	0.167165	1	1660.02	1543.49	0.000101373
chr5	114523073	0.2131	0.354	-0.1409	0.02374	-5.934	0.05672	0.07245	2.952e-09	7.98e-07	0.9575	SULT4A1			NM_001076518.1:1		ENSBTAG00000006273	5	114521295	114554743	-	0	SULT4A1	43.7362	0.1264	0.359823	0.351284	0.725375	1	41.0808	40.112	7.7831e-06
chr13	46822634	0.3016	0.5418	-0.2401	0.04047	-5.934	0.04084	0.05816	2.964e-09	8.002e-07	0.9997						ENSBTAG00000006531	13	46527611	46818194	+	-4441	DIP2C	1334.64	0.053844	0.0673756	0.799162	0.424196	1	1323.11	1293.21	9.41833e-05
chr25	38171875	0.5846	0.4066	0.178	0.03001	5.931	0.05266	0.06392	3.006e-09	8.099e-07	0.9953	CYTH3			XM_024985345.1:12;XM_024985346.1:12;XM_024985348.1:12;XM_024985347.1:12	CGI.chr25.1191	ENSBTAG00000007384	25	38133003	38199238	-	0	CYTH3	266.596	0.0878069	0.158754	0.553101	0.580194	1	265.211	255.191	2.771e-05
chr18	8440584	0.3488	0.5201	-0.1714	0.02893	-5.923	0.05022	0.04552	3.158e-09	8.443e-07	0.9932	PLCG2			XM_024978892.1:25		ENSBTAG00000002103	18	8314286	8467665	+	0	PLCG2	1112.2	-0.00400916	0.14314	-0.0280087	0.977655	1	1103.91	1104.74	-1.55603e-06
chr25	38047403	0.5385	0.3836	0.1549	0.02616	5.922	0.04016	0.03575	3.181e-09	8.494e-07	0.9821	EIF2AK1;ANKRD61		NM_001077072.1:3	NM_001038053.2:4;XM_005225052.4:4	CGI.chr25.1178	ENSBTAG00000007370	25	38038514	38065419	-	0	EIF2AK1	1683.4	0.00871229	0.056299	0.15475	0.877018	1	1688.21	1682.3	2.18092e-05
chr25	38047403	0.5385	0.3836	0.1549	0.02616	5.922	0.04016	0.03575	3.181e-09	8.494e-07	0.9821	EIF2AK1;ANKRD61		NM_001077072.1:3	NM_001038053.2:4;XM_005225052.4:4	CGI.chr25.1178	ENSBTAG00000007372	25	38044043	38047838	+	0	ANKRD61	0.0260691	0	4.15722	0	1	1	0.196437	0.196439	0
chr25	41795375	0.2891	0.5	-0.2109	0.03563	-5.921	0.05057	0.04507	3.201e-09	8.536e-07	0.9991	ADAP1			XM_005225013.4:3;XM_005225014.4:3;NM_174513.2:3;XM_005225015.4:3		ENSBTAG00000015952	25	41771180	41804810	+	0	ADAP1	158.113	0.0879987	0.124009	0.709615	0.477943	1	158.402	153.542	4.54979e-05
chr16	50490853	0.2145	0.3949	-0.1803	0.03046	-5.921	0.05397	0.06089	3.205e-09	8.543e-07	0.9958	MORN1			XM_015475188.2:11;XM_010813423.3:12;XM_002694124.5:12		ENSBTAG00000009306	16	50453091	50502162	+	0	MORN1	21.6265	-0.028921	0.284198	-0.101764	0.918944	1	21.0142	21.0706	-2.85105e-06
chr7	16347282	0.3243	0.1597	0.1646	0.02783	5.917	0.06868	0.06334	3.284e-09	8.717e-07	0.9899						ENSBTAG00000018894	7	16347651	16361803	-	369	PEX11G	341.287	0.0899872	0.105583	0.852292	0.394052	1	351.245	338.332	6.41676e-05
chr25	38171907	0.5846	0.4066	0.178	0.03009	5.916	0.04911	0.05731	3.297e-09	8.744e-07	0.9952	CYTH3			XM_024985345.1:12;XM_024985346.1:12;XM_024985348.1:12;XM_024985347.1:12	CGI.chr25.1191	ENSBTAG00000007384	25	38133003	38199238	-	0	CYTH3	266.596	0.0878069	0.158754	0.553101	0.580194	1	265.211	255.191	2.771e-05
chr25	456976	0.1092	0.2912	-0.182	0.03079	-5.91	0.0446	0.084	3.428e-09	9.042e-07	0.9961	RAB11FIP3			XM_003587805.5:6		ENSBTAG00000016591	25	404522	464177	+	0	RAB11FIP3	1598.9	0.149647	0.108332	1.38137	0.167165	1	1660.02	1543.49	0.000101373
chr25	456922	0.1092	0.2912	-0.182	0.03082	-5.904	0.05097	0.08349	3.543e-09	9.309e-07	0.9961	RAB11FIP3			XM_003587805.5:6	CGI.chr25.65	ENSBTAG00000016591	25	404522	464177	+	0	RAB11FIP3	1598.9	0.149647	0.108332	1.38137	0.167165	1	1660.02	1543.49	0.000101373
chr25	38171918	0.5846	0.4066	0.178	0.03015	5.904	0.04789	0.03811	3.547e-09	9.309e-07	0.9952	CYTH3			XM_024985345.1:12;XM_024985346.1:12;XM_024985348.1:12;XM_024985347.1:12	CGI.chr25.1191	ENSBTAG00000007384	25	38133003	38199238	-	0	CYTH3	266.596	0.0878069	0.158754	0.553101	0.580194	1	265.211	255.191	2.771e-05
chr25	38171925	0.5846	0.4066	0.178	0.03016	5.902	0.04187	0.05272	3.587e-09	9.409e-07	0.9952	CYTH3			XM_024985345.1:12;XM_024985346.1:12;XM_024985348.1:12;XM_024985347.1:12	CGI.chr25.1191	ENSBTAG00000007384	25	38133003	38199238	-	0	CYTH3	266.596	0.0878069	0.158754	0.553101	0.580194	1	265.211	255.191	2.771e-05
chr7	16347258	0.3243	0.1597	0.1646	0.0279	5.901	0.06611	0.05074	3.603e-09	9.446e-07	0.9897						ENSBTAG00000018894	7	16347651	16361803	-	393	PEX11G	341.287	0.0899872	0.105583	0.852292	0.394052	1	351.245	338.332	6.41676e-05
chr25	38171889	0.5846	0.4066	0.178	0.03017	5.901	0.04571	0.04532	3.606e-09	9.452e-07	0.9952	CYTH3			XM_024985345.1:12;XM_024985346.1:12;XM_024985348.1:12;XM_024985347.1:12	CGI.chr25.1191	ENSBTAG00000007384	25	38133003	38199238	-	0	CYTH3	266.596	0.0878069	0.158754	0.553101	0.580194	1	265.211	255.191	2.771e-05
chr18	8440588	0.3488	0.5201	-0.1714	0.02904	-5.901	0.05055	0.04173	3.617e-09	9.473e-07	0.993	PLCG2			XM_024978892.1:25		ENSBTAG00000002103	18	8314286	8467665	+	0	PLCG2	1112.2	-0.00400916	0.14314	-0.0280087	0.977655	1	1103.91	1104.74	-1.55603e-06
chr13	46822596	0.3016	0.5418	-0.2401	0.04072	-5.898	0.04355	0.04688	3.688e-09	9.614e-07	0.9997						ENSBTAG00000006531	13	46527611	46818194	+	-4403	DIP2C	1334.64	0.053844	0.0673756	0.799162	0.424196	1	1323.11	1293.21	9.41833e-05
chr19	34531165	0.3727	0.2336	0.1391	0.02359	5.897	0.06669	0.06645	3.699e-09	9.635e-07	0.9513	ATPAF2			NM_001075623.1:4		ENSBTAG00000008801	19	34524222	34536057	+	0	ATPAF2	281.675	0.163083	0.0725337	2.24837	0.0245523	1	286.236	268.403	0.000246245
chr2	130034456	0.2426	0.3978	-0.1553	0.02633	-5.897	0.08593	0.1543	3.712e-09	9.657e-07	0.9821	EPHB2		NM_001191498.1:15;XM_024975895.1:14;XM_024975897.1:14		CGI.chr2.919	ENSBTAG00000045902	2	129898023	130038309	-	0	EPHB2	11.7798	-0.510436	0.643014	-0.793817	0.427302	1	10.6216	11.0272	-9.969e-06
chr25	38171887	0.5846	0.4066	0.178	0.03019	5.896	0.04133	0.04423	3.717e-09	9.666e-07	0.9951	CYTH3			XM_024985345.1:12;XM_024985346.1:12;XM_024985348.1:12;XM_024985347.1:12	CGI.chr25.1191	ENSBTAG00000007384	25	38133003	38199238	-	0	CYTH3	266.596	0.0878069	0.158754	0.553101	0.580194	1	265.211	255.191	2.771e-05
chr17	66729573	0.2869	0.1367	0.1502	0.02548	5.896	0.06466	0.08649	3.731e-09	9.694e-07	0.9757						ENSBTAG00000031468	17	66340590	66340983	+	-388591	ENSBTAG00000031468	25.4289	-0.471431	1.2519	-0.376572	0.706492	1	21.155	23.2109	-2.54443e-06
chr9	95286615	0.3611	0.5246	-0.1634	0.02772	-5.895	0.04674	0.05665	3.746e-09	9.724e-07	0.9889						ENSBTAG00000005955	9	95298133	95338541	-	11518	RSPH3	64.4673	-0.122128	0.162243	-0.752745	0.451603	1	62.2564	64.2025	-3.69032e-05
chr18	40295102	0.5545	0.4125	0.142	0.02408	5.895	0.06712	0.06534	3.752e-09	9.734e-07	0.9593	PLEKHF1	MIR2901	NM_001082468.1:2;XM_015475779.2:2;XM_010814573.3:2		CGI.chr18.826	ENSBTAG00000008625	18	40287570	40296599	+	0	PLEKHF1	1391.79	0.0719733	0.272479	0.264142	0.79167	1	1299	1229.35	7.71774e-06
chr18	52667728	0.4483	0.2982	0.15	0.02545	5.894	0.1334	0.1039	3.759e-09	9.749e-07	0.9753	CLPTM1			NM_001046613.1:1		ENSBTAG00000020560	18	52663735	52691346	+	0	CLPTM1	2928.94	0.0795101	0.0698367	1.13852	0.254905	1	2981.42	2873.06	0.000129466
chr18	40295177	0.5545	0.4125	0.142	0.02411	5.89	0.05529	0.0738	3.87e-09	9.994e-07	0.9592	PLEKHF1	MIR2901	NM_001082468.1:2;XM_015475779.2:2;XM_010814573.3:2		CGI.chr18.826	ENSBTAG00000008625	18	40287570	40296599	+	0	PLEKHF1	1391.79	0.0719733	0.272479	0.264142	0.79167	1	1299	1229.35	7.71774e-06
chr26	51092879	0.4295	0.2415	0.188	0.03192	5.89	0.06702	0.07589	3.871e-09	9.994e-07	0.9971						ENSBTAG00000009181	26	50937625	51083088	-	-9792	INPP5A	813.778	0.015893	0.104752	0.15172	0.879407	1	831.332	827.041	1.15129e-05
chr5	114523055	0.2131	0.354	-0.1409	0.02393	-5.887	0.05561	0.06682	3.924e-09	1.009e-06	0.9563	SULT4A1			NM_001076518.1:1		ENSBTAG00000006273	5	114521295	114554743	-	0	SULT4A1	43.7362	0.1264	0.359823	0.351284	0.725375	1	41.0808	40.112	7.7831e-06
chr1	154092454	0.6088	0.3957	0.213	0.03619	5.887	0.06804	0.04621	3.942e-09	1.012e-06	0.9991	PLCL2			NM_001192255.1:5		ENSBTAG00000009942	1	153882095	154095595	+	0	PLCL2	2414.19	0.119639	0.120403	0.993657	0.32039	1	2527.11	2396.26	6.56171e-05
chr13	46822585	0.3016	0.5418	-0.2401	0.04084	-5.879	0.042	0.04133	4.117e-09	1.05e-06	0.9997						ENSBTAG00000006531	13	46527611	46818194	+	-4392	DIP2C	1334.64	0.053844	0.0673756	0.799162	0.424196	1	1323.11	1293.21	9.41833e-05
chr19	51446221	0.4651	0.3262	0.1389	0.02363	5.879	0.04852	0.04088	4.133e-09	1.054e-06	0.9501	SLC38A10			XM_024980991.1:4;XM_005221112.3:4;XM_005221115.4:4;XM_005221117.4:4;XM_024980995.1:4;XM_024980993.1:4;XM_024980994.1:4;XM_024980992.1:4	CGI.chr19.1347	ENSBTAG00000018271	19	51437110	51478799	+	0	SLC38A10	4060.18	-0.0173943	0.0927496	-0.18754	0.851237	1	4115.25	4142.61	-1.60691e-05
chr18	49634861	0.4435	0.2958	0.1477	0.02512	5.878	0.08854	0.0446	4.15e-09	1.057e-06	0.9711	AKT2			XM_005218982.4:8;XM_005218981.4:8;XM_024978395.1:8;NM_001206146.1:8		ENSBTAG00000001400	18	49628436	49658477	-	0	AKT2	2315.85	0.0397918	0.0484014	0.82212	0.411008	1	2316.49	2275.61	0.000134649
chr25	41795485	0.2891	0.5	-0.2109	0.0359	-5.875	0.04599	0.04261	4.228e-09	1.074e-06	0.999	ADAP1			XM_005225013.4:3;XM_005225014.4:3;NM_174513.2:3;XM_005225015.4:3		ENSBTAG00000015952	25	41771180	41804810	+	0	ADAP1	158.113	0.0879987	0.124009	0.709615	0.477943	1	158.402	153.542	4.54979e-05
chr22	59548600	0.4926	0.2856	0.207	0.03524	5.875	0.04142	0.097	4.239e-09	1.076e-06	0.9988	SEC61A1			XM_024982455.1:2;NM_001040504.1:2	CGI.chr22.1116	ENSBTAG00000004937	22	59545657	59559392	-	0	SEC61A1	8872.43	-0.0273494	0.0799864	-0.341925	0.732407	1	8753.43	8807.98	-3.3961e-05
chr25	456949	0.1092	0.2912	-0.182	0.03098	-5.874	0.05813	0.07586	4.262e-09	1.08e-06	0.9959	RAB11FIP3			XM_003587805.5:6		ENSBTAG00000016591	25	404522	464177	+	0	RAB11FIP3	1598.9	0.149647	0.108332	1.38137	0.167165	1	1660.02	1543.49	0.000101373
chr9	96714617	0.4359	0.2768	0.159	0.0271	5.868	0.05082	0.05344	4.408e-09	1.111e-06	0.9853	MAP3K4			XM_005211105.4:2;XM_015472932.2:2;XM_015472931.2:2;XM_002690377.6:2		ENSBTAG00000020079	9	96709108	96779448	+	0	MAP3K4	4596.59	-0.0324966	0.0631841	-0.514315	0.607032	1	4550.94	4627.53	-6.46184e-05
chr5	103508229	0.323	0.4945	-0.1715	0.02923	-5.868	0.06074	0.0404	4.41e-09	1.111e-06	0.9928	PTPN6		NM_001098017.1:11;XM_005207131.3:11;XM_005207130.3:11;XM_024991632.1:10			ENSBTAG00000020294	5	103502497	103518817	-	0	PTPN6	1343.8	0.121227	0.0808529	1.49935	0.133783	1	1359.36	1282.19	0.000147335
chr18	8440569	0.3488	0.5201	-0.1714	0.0292	-5.868	0.04341	0.04081	4.421e-09	1.113e-06	0.9927	PLCG2			XM_024978892.1:25		ENSBTAG00000002103	18	8314286	8467665	+	0	PLCG2	1112.2	-0.00400916	0.14314	-0.0280087	0.977655	1	1103.91	1104.74	-1.55603e-06
chr3	89629848	0.2483	0.3905	-0.1423	0.02428	-5.859	0.4014	0.9895	4.661e-09	1.165e-06	0.9591	PLPP3			NM_001076473.2:1		ENSBTAG00000011640	3	89608082	89696904	+	0	PLPP3	8476.54	-0.0374501	0.180307	-0.207702	0.835461	1	7986.84	8113.43	-9.16312e-06
chr18	40295083	0.5545	0.4125	0.142	0.02425	5.855	0.04198	0.07976	4.757e-09	1.183e-06	0.9583	PLEKHF1	MIR2901	NM_001082468.1:2;XM_015475779.2:2;XM_010814573.3:2		CGI.chr18.826	ENSBTAG00000008625	18	40287570	40296599	+	0	PLEKHF1	1391.79	0.0719733	0.272479	0.264142	0.79167	1	1299	1229.35	7.71774e-06
chr9	95286654	0.3611	0.5246	-0.1634	0.02791	-5.855	0.06685	0.03973	4.774e-09	1.186e-06	0.9885						ENSBTAG00000005955	9	95298133	95338541	-	11479	RSPH3	64.4673	-0.122128	0.162243	-0.752745	0.451603	1	62.2564	64.2025	-3.69032e-05
chr18	49634818	0.4435	0.2958	0.1477	0.02523	5.854	0.08263	0.04811	4.795e-09	1.191e-06	0.9706	AKT2			XM_005218982.4:8;XM_005218981.4:8;XM_024978395.1:8;NM_001206146.1:8		ENSBTAG00000001400	18	49628436	49658477	-	0	AKT2	2315.85	0.0397918	0.0484014	0.82212	0.411008	1	2316.49	2275.61	0.000134649
chr16	50491021	0.2145	0.3949	-0.1803	0.03082	-5.852	0.04003	0.06113	4.854e-09	1.203e-06	0.9954	MORN1			XM_015475188.2:11;XM_010813423.3:12;XM_002694124.5:12		ENSBTAG00000009306	16	50453091	50502162	+	0	MORN1	21.6265	-0.028921	0.284198	-0.101764	0.918944	1	21.0142	21.0706	-2.85105e-06
chr18	40295120	0.5545	0.4125	0.142	0.02428	5.847	0.05105	0.07113	5.006e-09	1.236e-06	0.9581	PLEKHF1	MIR2901	NM_001082468.1:2;XM_015475779.2:2;XM_010814573.3:2		CGI.chr18.826	ENSBTAG00000008625	18	40287570	40296599	+	0	PLEKHF1	1391.79	0.0719733	0.272479	0.264142	0.79167	1	1299	1229.35	7.71774e-06
chr7	16347294	0.3243	0.1597	0.1646	0.02819	5.84	0.06511	0.03891	5.219e-09	1.276e-06	0.9891						ENSBTAG00000018894	7	16347651	16361803	-	357	PEX11G	341.287	0.0899872	0.105583	0.852292	0.394052	1	351.245	338.332	6.41676e-05
chr4	112654131	0.06879	0.2227	-0.154	0.02637	-5.839	0.04056	0.07459	5.245e-09	1.28e-06	0.9796	SSPO			NM_174706.2:58		ENSBTAG00000008542	4	112625940	112677619	+	0	SSPO	8.42116	-0.505584	0.682475	-0.74081	0.458809	1	7.75619	8.13743	-8.78246e-06
chr19	54034177	0.4377	0.2884	0.1492	0.02556	5.838	0.07467	0.08307	5.278e-09	1.287e-06	0.973	TMC6			XM_024979767.1:11;XM_010816518.3:10;XM_010816516.3:10;XM_024979771.1:10;XM_024979770.1:10;XM_024979773.1:9;XM_005221163.4:10;XM_024979769.1:10;XM_024979772.1:10;XM_024979766.1:10;XM_024979768.1:10;NM_001075208.1:9		ENSBTAG00000018661	19	54025899	54048017	+	0	TMC6	1609.52	-0.0636618	0.0971579	-0.65524	0.512313	1	1626.38	1676.27	-5.36012e-05
chr7	5546299	0.5124	0.3449	0.1676	0.0287	5.838	0.0564	0.06008	5.286e-09	1.289e-06	0.9907	COLGALT1		XM_024994163.1:2;XM_024994164.1:2;NM_001098955.1:2			ENSBTAG00000012678	7	5543271	5566733	-	0	COLGALT1	1099.85	-0.126682	0.126745	-0.999506	0.31755	1	1092.67	1162.21	-6.27053e-05
chr7	5546261	0.5124	0.3449	0.1676	0.0287	5.837	0.05123	0.06441	5.302e-09	1.292e-06	0.9907	COLGALT1		XM_024994163.1:2;XM_024994164.1:2;NM_001098955.1:2			ENSBTAG00000012678	7	5543271	5566733	-	0	COLGALT1	1099.85	-0.126682	0.126745	-0.999506	0.31755	1	1092.67	1162.21	-6.27053e-05
chr22	59548525	0.4926	0.2856	0.207	0.03548	5.835	0.0819	0.05818	5.388e-09	1.307e-06	0.9987	SEC61A1		XM_024982455.1:2;NM_001040504.1:2		CGI.chr22.1116	ENSBTAG00000004937	22	59545657	59559392	-	0	SEC61A1	8872.43	-0.0273494	0.0799864	-0.341925	0.732407	1	8753.43	8807.98	-3.3961e-05
chr23	49437438	0.3924	0.2416	0.1509	0.02586	5.833	0.06112	0.03732	5.443e-09	1.315e-06	0.9754	LYRM4			NM_001076306.1:1;XM_005223882.4:1		ENSBTAG00000018309	23	49436877	49437774	-	0	ENSBTAG00000018309	10.4053	0.0955086	0.387679	0.24636	0.805404	1	10.3307	10.2256	5.06863e-06
chr23	49437438	0.3924	0.2416	0.1509	0.02586	5.833	0.06112	0.03732	5.443e-09	1.315e-06	0.9754	LYRM4			NM_001076306.1:1;XM_005223882.4:1		ENSBTAG00000031432	23	49417554	49509663	+	0	LYRM4	276.03	0.18025	0.156586	1.15113	0.249679	1	278.165	260.33	5.84766e-05
[truncated: 798 more rows]

## Sheet: MALE vs. FEMALE cotyledons
Methylation																	RNA-seq
[truncated: 360 more rows]

## Sheet: MEL-MALE vs. CON-MALE
Methylation														RNA-seq
[truncated: 208 more rows]
