# Supplementary material for: Maternal Melatonin Supplementation Modulates Placental DNA Methylation and Gene Expression in Nutrient-Restricted Cattle
Source: Int J Mol Sci. 2025 Nov 25;26(23):11387. doi: 10.3390/ijms262311387 (PMC12691978; doi:10.3390/ijms262311387)
Supplement: Supplementary file 1 [file ijms-26-11387-s001.zip › Table S2.xlsx]

## Sheet: RES-CON vs ADQ-CON cotyledons
chr	start	end	length	nCG	group1Mean	group2Mean	methDiff	gene	promoter	exon	intron	cgi
chr1	148681217	148681407	191	12	0.4377	0.2262	0.2114	CHAF1B		NM_001098014.1:11	NM_001098014.1:10
chr1	143872195	143872373	179	13	0.4848	0.3299	0.155	RRP1		XM_024983275.1:12;XM_024983344.1:12;XM_024983239.1:12;NM_001075589.1:10;XM_024983308.1:12;XM_024983275.1:13;XM_024983344.1:13;XM_024983239.1:13;NM_001075589.1:11;XM_024983308.1:13	XM_024983275.1:12;XM_024983344.1:12;XM_024983239.1:12;NM_001075589.1:10;XM_024983308.1:12;XM_024983275.1:13;XM_024983344.1:13;XM_024983239.1:13;NM_001075589.1:11;XM_024983308.1:13
chr1	108271793	108271938	146	10	0.3225	0.1646	0.158	SCHIP1			XM_024990505.1:10
chr1	148584615	148584782	168	8	0.3682	0.1997	0.1685	DOPEY2			XR_804602.3:33;XM_002685151.5:33;XM_005202123.4:33
chr1	143981935	143982109	175	6	0.2027	0.3691	-0.1664
chr1	149782480	149782562	83	5	0.3052	0.1423	0.1629
chr1	155482374	155482579	206	5	0.5963	0.3954	0.2009	SATB1			NM_001102040.2:5;XM_005202140.4:5;XM_024988520.1:5;XM_024988547.1:5;XM_024988567.1:5
chr1	145326795	145326933	139	4	0.4983	0.2994	0.1989
chr1	88523002	88523053	52	4	0.2182	0.06318	0.155	KCNMB2			XM_010801350.3:4;XM_010801353.3:4;NM_001080300.1:4;XM_005201658.4:4;XM_024990375.1:4
chr1	153905622	153905678	57	4	0.2698	0.47	-0.2001	PLCL2			NM_001192255.1:1
chr10	102159152	102159337	186	15	0.2878	0.1271	0.1607	TTC7B			XM_024998168.1:2;XM_024998171.1:2;XM_024998167.1:2;XM_024998169.1:2;XM_024998170.1:2	CGI.chr10.1122
chr10	97628022	97628262	241	14	0.3361	0.1797	0.1564					CGI.chr10.969
chr10	102179425	102179586	162	9	0.2623	0.422	-0.1597	TTC7B			XM_024998168.1:3;XM_024998170.1:3;XM_024998169.1:4;XM_024998171.1:5;XM_024998167.1:5
chr10	101907277	101907332	56	6	0.5184	0.3357	0.1828	NRDE2			NM_001206507.1:12;XM_024997208.1:10
chr10	37239438	37239577	140	4	0.1215	0.2834	-0.1619	SPTBN5		XM_015473137.2:1
chr11	101127766	101128021	256	12	0.2861	0.4505	-0.1644	ABL1		NM_001206860.1:11;XM_024999076.1:11		CGI.chr11.1058
chr11	99501144	99501300	157	11	0.4144	0.2685	0.1459	SH3GLB2		XM_005213194.3:12;XM_005213196.3:11;XM_005213197.3:11;XM_005213199.3:10;XM_005213195.3:11;XM_005213198.3:10;XM_005213201.3:9;NM_001076802.1:9	XM_005213194.3:12;XM_005213196.3:11;XM_005213197.3:11;XM_005213199.3:10;XM_005213195.3:11;XM_005213198.3:10;XM_005213201.3:9;NM_001076802.1:9
chr11	89930817	89931032	216	8	0.3394	0.1716	0.1678	RNF144A			XM_024999556.1:6;XM_015473574.2:6;XM_005213107.4:6;XM_015473575.2:6;XM_010810310.3:6;XM_005213106.4:6;XM_024999557.1:6;XM_024999558.1:6
chr11	103710820	103710967	148	7	0.4686	0.2501	0.2185	QSOX2			XM_002691616.4:11
chr11	103228615	103228673	59	7	0.4072	0.24	0.1671					CGI.chr11.1166
chr11	93133244	93133298	55	6	0.5354	0.3433	0.1921	RBM18			NM_001034324.2:4
chr11	99117658	99117857	200	6	0.3166	0.5238	-0.2073	SPTAN1			XM_024999033.1:5;XM_024999036.1:5;XM_024999040.1:5;XM_024999032.1:5;XM_005213345.3:5;XM_024999046.1:5;XM_024999045.1:5;XM_024999044.1:5;XM_024999043.1:5;XM_024999042.1:5;XM_024999041.1:5;XM_024999037.1:5;XM_024999035.1:5;XM_024999029.1:5;XM_024999031.1:4;XM_024999038.1:4;XM_024999039.1:4;XM_024999034.1:4;XM_024999030.1:4;XM_024999028.1:4;NM_001114156.1:4
chr11	100810684	100810838	155	6	0.4063	0.245	0.1613	ASS1;LOC112448844			NM_173892.4:11;XR_003037294.1:1
chr11	106594198	106594382	185	6	0.2294	0.3912	-0.1618	EHMT1			XM_024998812.1:1;XM_024998810.1:1;XM_024998808.1:1;XM_024998807.1:1;NM_001099041.1:1;XM_024998811.1:1
chr11	97191120	97191264	145	5	0.2451	0.08753	0.1576	MVB12B		XM_024999576.1:5;XM_024999574.1:5;XM_024999577.1:5;XM_010810376.3:5;XM_024999578.1:5;XM_024999575.1:5	XM_024999576.1:4;XM_024999574.1:4;XM_024999577.1:4;XM_010810376.3:4;XM_024999578.1:4;XM_024999575.1:4	CGI.chr11.856
chr11	49658049	49658148	100	5	0.2998	0.4774	-0.1776	TGOLN2		XM_002691368.6:1
chr11	104799657	104799715	59	5	0.4611	0.2755	0.1856	BRD3OS		XM_024999669.1:2;XM_024999670.1:2
chr11	99157008	99157070	63	4	0.4907	0.2852	0.2055	SPTAN1			XM_024999036.1:50;XM_024999046.1:47;XM_024999043.1:48;XM_024999037.1:49;XM_024999038.1:48;XM_024999039.1:47;XM_024999033.1:51;XM_024999040.1:50;XM_024999045.1:48;XM_024999044.1:49;XM_024999042.1:49;XM_024999041.1:49;XM_024999035.1:50;XM_024999034.1:49;NM_001114156.1:49;XM_024999032.1:51;XM_005213345.3:52;XM_024999029.1:52;XM_024999031.1:49;XM_024999030.1:50;XM_024999028.1:50
chr12	85247807	85248008	202	17	0.4977	0.3442	0.1535	CARS2			XM_010810976.3:10;XM_024999800.1:10;XM_024999801.1:10;XM_010810977.3:10;XM_024999802.1:10;XM_024999799.1:10;XM_024999798.1:10;NM_001045944.2:10	CGI.chr12.569
chr12	85532486	85532623	138	11	0.468	0.2883	0.1797	ARHGEF7			XM_024999879.1:18;XM_024999884.1:18;XM_015473939.2:17;XM_024999877.1:19;XM_024999882.1:19;XM_005214007.4:18;XM_024999883.1:16;XM_005214011.4:14	CGI.chr12.622
chr12	75429176	75429249	74	7	0.6066	0.4146	0.1919	FARP1			XM_005213945.4:16;XM_005213946.4:16;NM_001192712.1:15
chr12	85960260	85960345	86	6	0.3895	0.2387	0.1508
chr12	75056106	75056265	160	6	0.3282	0.5113	-0.1832
chr12	75394024	75394228	205	6	0.5304	0.3731	0.1573	FARP1		XM_005213945.4:8;XM_005213946.4:8;NM_001192712.1:7	XM_005213945.4:7;XM_005213946.4:7;NM_001192712.1:6
chr12	86184420	86184470	51	4	0.2975	0.4662	-0.1687					CGI.chr12.736
chr12	34342740	34342810	71	4	0.2912	0.4622	-0.171	MIPEP			XM_002691846.5:14
chr13	83180380	83180808	429	19	0.3307	0.1659	0.1647
chr13	38000185	38000425	241	12	0.2841	0.4347	-0.1507	RRBP1			XM_025001029.1:22;XM_025001030.1:21;XM_025001027.1:22;XM_025001026.1:22
chr13	81502067	81502140	74	9	0.288	0.1172	0.1708					CGI.chr13.1138
chr13	42845996	42846112	117	8	0.4045	0.6057	-0.2012	ABHD12			XM_025000852.1:13;XM_025000851.1:13;NM_001078116.1:12;XM_025000853.1:13;XM_025000854.1:13;XM_025000856.1:13;XM_025000855.1:13
chr13	42814691	42814854	164	10	0.4003	0.245	0.1553	ABHD12		XM_025000858.1:3;XM_025000857.1:3;XM_025000852.1:3;XM_025000851.1:3;XM_025000853.1:3;XM_025000854.1:3;XM_025000856.1:3;XM_025000855.1:3;NM_001078116.1:2	NM_001078116.1:1;XM_025000858.1:2;XM_025000857.1:2;XM_025000852.1:2;XM_025000851.1:2;XM_025000853.1:2;XM_025000854.1:2;XM_025000856.1:2;XM_025000855.1:2	CGI.chr13.340
chr13	39991239	39991365	127	8	0.209	0.37	-0.1609	RALGAPA2			XM_025001044.1:4;XM_025001043.1:4;XM_025001040.1:4;XM_025001041.1:4;XM_025001045.1:4;XM_025001042.1:5
chr13	42786282	42786367	86	8	0.6006	0.4304	0.1702	PYGB			NM_001035270.1:2
chr13	53837384	53837514	131	8	0.3065	0.4603	-0.1538	PRPF6		XM_010811503.3:3;NM_001046375.2:2	XM_010811503.3:3;NM_001046375.2:2
chr13	42607850	42607999	150	7	0.3338	0.5311	-0.1973	APMAP		XM_025000733.1:7;XM_025000732.1:7;XM_025000734.1:6;NM_001035413.2:8	XM_025000733.1:7;XM_025000732.1:7;XM_025000734.1:6;NM_001035413.2:8
chr13	34905715	34905824	110	6	0.3256	0.4974	-0.1718
chr13	57621685	57621799	115	5	0.1953	0.04823	0.1471
chr13	52349201	52349266	66	6	0.4931	0.3371	0.1559	PCED1A		XM_005214842.4:4;XM_005214846.4:4;XM_015474178.2:4;XM_005214841.4:4	XM_005214844.4:3;NM_001076348.1:3;XM_005214843.4:3
chr14	3033269	3033437	169	14	0.3988	0.2612	0.1376	PTK2			NM_001075250.2:33	CGI.chr14.314
chr14	10848731	10848907	177	11	0.4787	0.2922	0.1864	LOC112449605			XR_003038202.1:1
chr14	3444186	3444366	181	11	0.4415	0.2657	0.1758	TRAPPC9			XM_025001632.1:19;XM_025001629.1:19;XR_003038034.1:19;XM_010811858.2:18;XM_010811856.2:19;XM_025001630.1:19;XM_025001631.1:19;XM_005215216.3:19;NM_001037474.3:18
chr14	607921	608122	202	11	0.3685	0.2128	0.1558	DGAT1		XR_003038025.1:2;XM_025001413.1:2;XM_025001414.1:2;NM_174693.2:2	XR_003038025.1:1;XM_025001413.1:1;XM_025001414.1:1;NM_174693.2:1;XR_003038025.1:2;XM_025001413.1:2;XM_025001414.1:2;NM_174693.2:2
chr14	388890	389019	130	7	0.4504	0.2566	0.1938	ARHGAP39			XM_025001608.1:4;XM_025001609.1:4;XM_010811855.3:4;XM_015474348.2:4;NM_001205997.1:3
chr14	23281346	23281439	94	6	0.4406	0.2414	0.1992
chr14	755705	755759	55	6	0.1363	0.2939	-0.1576	LOC107133095;EXOSC4		XR_001501788.2:2;NM_001078086.2:2
chr14	1957580	1957633	54	4	0.4538	0.2669	0.1869	TSNARE1			XM_025001643.1:8;XM_025001642.1:8;XM_025001644.1:8;XR_003038037.1:8;XM_025001645.1:8;XM_025001647.1:6;XM_025001646.1:8;XM_025001651.1:8;XM_025001648.1:8;XM_025001650.1:8;XM_015474355.2:6;XM_005215227.4:6;XM_005215221.4:8;NM_001082446.2:8
chr14	1106871	1107018	148	4	0.3221	0.5026	-0.1805	PYCR3		NM_001014906.1:3	NM_001014906.1:2
chr14	81754082	81754212	131	4	0.2917	0.4806	-0.1889	MRPL13			NM_001034805.2:1
chr15	83444214	83444401	188	12	0.5371	0.3925	0.1446	NCAPD3			NM_001193113.1:2;XM_005216598.4:2;XM_005216599.4:2;XM_005216600.4:2;XM_024975201.1:2;XM_015474975.2:2
chr15	52246531	52246696	166	10	0.4595	0.3076	0.1519	ARAP1		XM_024975867.1:7;XM_024975864.1:7;XM_024975865.1:7;XM_024975866.1:7;XR_003029486.1:6;XM_015474774.2:7;XM_024975863.1:6;XM_024975869.1:7;XM_024975870.1:6;XM_024975868.1:6;XM_024975862.1:6	XM_024975867.1:7;XM_024975864.1:7;XM_024975865.1:7;XM_024975866.1:7;XR_003029486.1:6;XM_015474774.2:7;XM_024975863.1:6;XM_024975869.1:7;XM_024975870.1:6;XM_024975868.1:6;XM_024975862.1:6
chr15	76369328	76369384	57	8	0.4942	0.3468	0.1474	DGKZ		XM_024975195.1:20;XM_024975194.1:20;XM_024975197.1:20;XM_024975196.1:20;XM_024975188.1:21;XM_024975198.1:20;NM_001278652.1:20;XM_024975189.1:21;XM_024975191.1:21;XM_024975199.1:21;XM_024975193.1:21;XM_024975192.1:21;XM_024975190.1:22;XM_024975187.1:21	XM_024975195.1:19;XM_024975194.1:19;XM_024975197.1:19;XM_024975196.1:19;XM_024975188.1:20;XM_024975198.1:19;NM_001278652.1:19;XM_024975189.1:20;XM_024975191.1:20;XM_024975199.1:20;XM_024975193.1:20;XM_024975192.1:20;XM_024975190.1:21;XM_024975187.1:20	CGI.chr15.625
chr15	83459014	83459178	165	8	0.4536	0.2946	0.159	NCAPD3		NM_001193113.1:14;XM_005216598.4:14;XM_005216599.4:14;XM_005216600.4:14;XM_024975201.1:14;XM_015474975.2:14	NM_001193113.1:13;XM_005216598.4:13;XM_005216599.4:13;XM_005216600.4:13;XM_024975201.1:13;XM_015474975.2:13;NM_001193113.1:14;XM_005216598.4:14;XM_005216599.4:14;XM_005216600.4:14;XM_024975201.1:14;XM_015474975.2:14
chr15	77745335	77745398	64	6	0.4422	0.2843	0.1579	PTPRJ			XM_024975918.1:1
chr15	45051727	45051916	190	5	0.3211	0.503	-0.1819	CYB5R2			XM_010812555.3:3;XR_003029473.1:3;XM_005216113.4:3;XM_002693123.6:3;XM_024975833.1:3
chr15	76261595	76261707	113	4	0.2433	0.4101	-0.1668
chr16	80592717	80592953	237	20	0.4115	0.2677	0.1438	IPO9		XM_024976945.1:5;XM_024976944.1:5	XM_024976945.1:4;XM_024976944.1:4	CGI.chr16.1142
chr16	28913134	28913306	173	16	0.3819	0.2017	0.1802	LEFTY2	LEFTY2	NM_001206043.1:4
chr16	80188511	80188693	183	18	0.392	0.2587	0.1333	PPP1R12B		XM_024976592.1:8;XM_024976593.1:7;XM_024976590.1:8;XM_024976591.1:8;XM_024976582.1:7;XM_024976579.1:7;XM_024976581.1:8;XM_024976580.1:8;XR_003029633.1:6;XM_024976583.1:2	XM_024976592.1:8;XM_024976593.1:7;XM_024976590.1:8;XM_024976591.1:8;XM_024976582.1:7;XM_024976579.1:7;XM_024976581.1:8;XM_024976580.1:8;XR_003029633.1:6;XM_024976583.1:2	CGI.chr16.1059
chr16	44205584	44205708	125	11	0.4877	0.2917	0.196	SPSB1		XM_015475085.2:1	XM_015475088.2:2
chr16	75209598	75209781	184	7	0.299	0.1212	0.1778	PLXNA2			XM_024976078.1:3;XM_024976077.1:3;XM_024976075.1:3;XM_024976076.1:4;NM_001206657.1:2
chr16	69199771	69199927	157	9	0.5531	0.4069	0.1462	PTPN14		XM_005217361.4:13;NM_001192499.2:12		CGI.chr16.729
chr16	43062163	43062289	127	8	0.4118	0.2592	0.1526	PEX14			XM_024976128.1:7;XM_024976130.1:7;XM_024976129.1:7;XM_015475090.2:7;XM_005216952.4:7;XM_005216951.4:7;NM_001080237.1:8
chr16	72875857	72876005	149	6	0.2761	0.4851	-0.209	HHAT			XR_003029814.1:5;XM_024976888.1:4;XM_024976887.1:4;XM_024976885.1:4;XM_024976890.1:4;XM_024976889.1:4;XM_024976884.1:4;XR_003029815.1:5
chr16	4722891	4722960	70	6	0.2934	0.1219	0.1715	PIGR		NM_174143.1:11		CGI.chr16.132
chr16	70459550	70459695	146	6	0.4278	0.2629	0.1649	RPS6KC1			NM_001193022.1:9;XM_024976313.1:9;XM_024976315.1:9;XM_024976316.1:9;XM_024976314.1:9;XM_005217371.4:8
chr16	3049155	3049274	120	5	0.4642	0.2871	0.1771
chr16	51840604	51840658	55	4	0.3641	0.5214	-0.1573	PLEKHM2		NM_001192416.2:18	NM_001192416.2:17;XM_024976215.1:17;XM_024976214.1:17
chr16	42827479	42827557	79	4	0.1653	0.3387	-0.1734	CASZ1			XM_024976727.1:1
chr16	80151993	80152088	96	4	0.4482	0.2641	0.184	PPP1R12B			XM_024976592.1:6;XM_024976593.1:5;XM_024976590.1:6;XM_024976591.1:6;XM_024976582.1:5;XM_024976579.1:5;XM_024976581.1:6;XM_024976580.1:6;XR_003029633.1:5
chr17	55151248	55151344	97	18	0.405	0.2359	0.1691	SH2B3		XM_024977442.1:1;XM_024977444.1:2;XM_005217911.4:2;XM_024977441.1:2;XM_024977443.1:2;NM_001193067.1:1		CGI.chr17.384
chr17	72237260	72237387	128	17	0.5025	0.3596	0.1429	PI4KA;SERPIND1			XM_010814204.3:36;NM_174577.2:36;XM_005218199.4:3;NM_001105046.2:3	CGI.chr17.1121
chr17	72164349	72164537	189	10	0.4085	0.2304	0.1781	RIMBP3B		XM_005218290.3:1		CGI.chr17.1110
chr17	71735522	71735707	186	10	0.244	0.4231	-0.1791	BCR			XM_024977858.1:15;XM_024977857.1:15
chr17	71755670	71755793	124	7	0.283	0.4848	-0.2018	BCR		XM_024977858.1:22;XM_024977857.1:22	XM_024977858.1:22;XM_024977857.1:22	CGI.chr17.1022
chr17	72598223	72598287	65	5	0.5113	0.2831	0.2282	ESS2		NM_001100357.2:1;XM_010814225.3:1		CGI.chr17.1187
chr17	66260351	66260525	175	6	0.2596	0.4393	-0.1797	CRYBB1			XM_024977020.1:3;XM_024977019.1:3;NM_174526.2:3
chr17	69558260	69558441	182	5	0.4605	0.2766	0.1839	PES1		XM_024977179.1:4;XM_024977178.1:4;NM_001354818.1:4	XM_024977179.1:4;XM_024977178.1:4;NM_001354818.1:4
chr17	58361952	58362078	127	5	0.5291	0.3402	0.1889
chr17	60721787	60721947	161	4	0.2676	0.4815	-0.2139	RBM19			XM_024977098.1:23;XM_024977099.1:23;NM_001045955.1:22;XM_024977100.1:19
chr17	61280711	61280848	138	4	0.289	0.5012	-0.2122	TPCN1		XM_024977761.1:23;XM_005218006.4:25;XM_024977758.1:25;XM_024977757.1:25;XM_010814053.3:24;XM_024977759.1:24;XM_015475526.2:22;XM_002694517.6:23;XM_024977760.1:23;XM_024977762.1:24;XM_010814054.3:22	XM_024977761.1:23;XM_005218006.4:25;XM_024977758.1:25;XM_024977757.1:25;XM_010814053.3:24;XM_024977759.1:24;XM_015475526.2:22;XM_002694517.6:23;XM_024977760.1:23;XM_024977762.1:24;XM_010814054.3:22
chr18	11861436	11861600	165	21	0.4905	0.3449	0.1456	IRF8		XM_005218725.4:7;NM_001083769.2:7;XM_005218724.3:7		CGI.chr18.350
chr18	61929630	61929755	126	18	0.3976	0.25	0.1476	ZNF865		XM_024979362.1:1;XM_024979363.1:1;XM_010815504.3:1		CGI.chr18.1858
chr18	54875678	54875833	156	9	0.2518	0.5994	-0.3476	LIG1		XM_010814982.3:14;XM_010814980.3:14;XM_010814981.3:14;XM_005219131.4:14;NM_001102548.1:14	XM_010814982.3:14;XM_010814980.3:14;XM_010814981.3:14;XM_005219131.4:14;NM_001102548.1:14
chr18	65716473	65716580	108	11	0.5956	0.3496	0.2459	LOC100847773		XM_003587360.5:4;XM_005219833.4:5;XM_010815661.3:5;XM_010815660.3:4		CGI.chr18.2118
chr18	12950537	12950720	184	13	0.5364	0.3607	0.1757	FBXO31		XM_002694853.5:8;XM_024978905.1:8	XM_002694853.5:7;XM_024978905.1:7;XM_024978906.1:8;XM_010814588.2:7;XM_002694853.5:8;XM_024978905.1:8
chr18	46636658	46636788	131	13	0.4612	0.31	0.1513	LRFN3		XM_005219031.4:4;XM_005219033.4:3;XM_005219032.4:4;NM_001076959.1:3		CGI.chr18.950
chr18	64793483	64793543	61	8	0.2856	0.0738	0.2118					CGI.chr18.2072
chr18	5989732	5989906	175	10	0.4665	0.2926	0.1739	WWOX			NM_001078092.1:8
chr18	43830607	43830761	155	9	0.3437	0.4969	-0.1532	PEPD			NM_001080318.2:4;XM_010814804.3:4	CGI.chr18.873
chr18	62091744	62091814	71	6	0.09627	0.2506	-0.1543	UBE2S		XM_015458384.2:3;NM_001076472.2:3
chr18	1470511	1470696	186	7	0.4188	0.2556	0.1631	VAC14			NM_001082444.1:14
chr18	8389071	8389178	108	5	0.6747	0.4938	0.1808	PLCG2			XM_024978892.1:6
chr18	18106546	18106784	239	4	0.2714	0.1057	0.1657	ZNF423			XM_015475722.2:4;NM_001101893.1:4
chr18	55008924	55008998	75	5	0.494	0.3049	0.1891	CCDC114		XM_024979223.1:1;XM_024979215.1:1;XM_024979212.1:1;XM_024979219.1:1;XM_024979220.1:1;XM_024979221.1:1;XM_024979216.1:1;XM_024979222.1:1;XM_024979217.1:1;XM_024979214.1:1;XM_024979218.1:1;XM_024979213.1:1
chr18	10327584	10327711	128	4	0.4099	0.2036	0.2063	NECAB2			XM_024978207.1:5;XM_010814355.3:6;XM_024978208.1:5;XM_010814360.2:6;XM_010814356.2:5;XM_010814357.3:5;NM_001098977.1:4
chr18	61885756	61885822	67	4	0.5436	0.3687	0.1749	U2AF2		XM_010815476.2:6;NM_001075336.2:7;XM_005219679.2:6;XM_010815477.2:6;XM_005219678.2:6	XM_010815476.2:5;NM_001075336.2:6;XM_005219679.2:5;XM_010815477.2:5;XM_005219678.2:5
chr19	45096304	45096445	142	12	0.3067	0.4928	-0.1861	PLEKHM1		XM_024980938.1:6;XM_024980936.1:6;XM_024980934.1:6;XR_003030924.1:5;XM_024980937.1:6		CGI.chr19.1159
chr19	62595172	62595315	144	13	0.4325	0.2821	0.1504	CEP112			XM_015459032.2:26;XM_024981120.1:26;XM_024981127.1:24;XM_024981123.1:25;XM_024981125.1:24;XM_024981126.1:24;XM_024981124.1:25;XM_024981122.1:26;XM_024981128.1:23	CGI.chr19.1897
chr19	57156483	57156617	135	10	0.4635	0.2741	0.1894	TTYH2		NM_001105626.1:3	NM_001105626.1:2
chr19	34459463	34459520	58	8	0.3781	0.5485	-0.1704	MYO15A		XM_024980807.1:16;XM_024980806.1:16;XM_024980805.1:16;XM_024980810.1:16;XM_024980808.1:16;XR_003030873.1:6
chr19	34510992	34511137	146	6	0.4903	0.3155	0.1747	GID4		NM_001199762.1:1
chr19	53725906	53726074	169	5	0.375	0.2135	0.1615	DNAH17		XM_024981011.1:23;XM_024981014.1:22;XM_024981012.1:22;XM_024981013.1:22;XM_024981010.1:22	XM_024981011.1:22;XM_024981014.1:21;XM_024981012.1:21;XM_024981013.1:21;XM_024981010.1:21
chr19	58736292	58736353	62	4	0.2295	0.3869	-0.1574
chr19	26669490	26669602	113	4	0.3537	0.5388	-0.1851	PELP1;LOC112442630		XM_005220276.4:17;XM_005220275.4:18;XM_010815963.2:18;XM_010815965.2:17;XM_002695777.5:17	XR_003030836.1:1;XM_005220276.4:16;XM_005220275.4:17;XM_010815963.2:17;XM_010815965.2:16;XM_002695777.5:16
chr19	34659296	34659348	53	4	0.461	0.2694	0.1916	RAI1		XM_024980815.1:4;XM_010816108.2:4;XM_024980814.1:4;XM_024980812.1:4;XM_024980813.1:4;XM_024980811.1:4
chr2	133579748	133579955	208	17	0.4078	0.2494	0.1583	UBR4		XM_025001359.1:103;XM_025001354.1:101;XM_025001347.1:103;XM_025001348.1:102;XM_025001351.1:102;XM_025001341.1:103;NM_001205792.1:102	XM_025001359.1:102;XM_025001354.1:100;XM_025001347.1:102;XM_025001348.1:101;XM_025001351.1:101;XM_025001341.1:102;NM_001205792.1:101	CGI.chr2.1094
chr2	122143048	122143117	70	7	0.1198	0.2639	-0.1441	TINAGL1		XM_015459967.2:1;XM_015459968.2:1		CGI.chr2.724
chr20	71292830	71292924	95	8	0.5205	0.3509	0.1696	SLC12A7		XM_024981553.1:18;XM_024981552.1:18;XM_024981559.1:18;XM_024981558.1:18;XM_024981557.1:18;XM_024981554.1:18;XM_024981555.1:18;XM_024981560.1:18	XM_024981553.1:18;XM_024981552.1:18;XM_024981559.1:18;XM_024981558.1:18;XM_024981557.1:18;XM_024981554.1:18;XM_024981555.1:18;XM_024981560.1:18
chr21	16579523	16579667	145	17	0.5043	0.3571	0.1473	KLHL25		NM_001192686.2:2;XM_005221750.4:2;XM_005221748.4:2;XM_005221749.4:2;XM_005221754.4:2;XM_010816894.3:2;XM_005221747.4:2;XM_005221751.4:2;XM_024981836.1:2;XM_024981834.1:2		CGI.chr21.169
chr21	66910966	66911060	95	9	0.2953	0.4352	-0.1398	DYNC1H1			XM_005222225.2:76;NM_001206138.1:76	CGI.chr21.825
chr21	65068509	65068694	186	6	0.2616	0.48	-0.2185	EVL			XM_024981645.1:3;XM_015459322.2:3;XM_015459318.2:3;XM_024981649.1:3;XM_024981641.1:3;XM_024981646.1:3;XM_010817228.1:3;XM_005222157.1:3;XM_024981650.1:3;XM_024981647.1:3;XM_024981651.1:3;XM_024981652.1:4;XM_024981644.1:3;NM_001192084.1:3;XM_024981643.1:3;XM_024981648.1:3;XM_024981653.1:3
chr21	21773327	21773434	108	7	0.229	0.3823	-0.1533	FES		XM_024981676.1:10;XM_024981675.1:10;NM_001032300.1:10	XM_024981676.1:10;XM_024981675.1:10;NM_001032300.1:10
chr21	30492675	30492749	75	6	0.2387	0.4299	-0.1912	CIB2			XM_024982030.1:3;XM_024982031.1:3;XM_024982025.1:3;XM_024982026.1:3;XM_024982029.1:3;XM_024982024.1:3;XM_024982023.1:3;XM_024982027.1:3
chr21	69719399	69719527	129	6	0.4599	0.2923	0.1676	MTA1			NM_001075514.1:2
chr21	65086553	65086630	78	6	0.2908	0.4691	-0.1783	EVL			XM_015459322.2:10;XM_024981649.1:10;XM_010817228.1:10;XM_024981650.1:10;XM_024981645.1:11;XM_015459318.2:11;XM_024981641.1:11;XM_024981646.1:11;XM_005222157.1:11;XM_024981647.1:11;XM_024981651.1:11;XM_024981652.1:12;XM_024981644.1:11;NM_001192084.1:11;XM_024981643.1:11;XM_024981648.1:11;XM_024981653.1:11	CGI.chr21.717
chr21	64525931	64526080	150	5	0.3406	0.497	-0.1564	CCDC85C		XM_015459366.2:1;XM_024982152.1:1;XM_024982151.1:1
chr22	6202736	6202911	176	11	0.2129	0.3781	-0.1652	OSBPL10			XM_024983301.1:6;XM_024983299.1:6;XM_024983297.1:6;XM_024983296.1:6;XM_024983294.1:6;XM_024983300.1:6;XM_002696885.6:6;XM_024983295.1:6
chr22	34998604	34998759	156	11	0.4021	0.2558	0.1464	LRIG1			XM_002696962.5:2;XM_024983155.1:2	CGI.chr22.275
chr22	57253247	57253308	62	8	0.5367	0.3392	0.1975	MRPS25			NM_001075979.2:3	CGI.chr22.745
chr22	57823410	57823617	208	9	0.3152	0.4613	-0.1462	SLC6A6			XM_024982404.1:13;XM_024982406.1:13;XM_024982402.1:13;XM_024982401.1:13;XM_024982403.1:13;NM_174610.2:13;XM_024982405.1:13;XM_010817971.3:13;XM_024982400.1:13
chr22	59452071	59452155	85	8	0.2879	0.4275	-0.1396	EEFSEC			NM_001083464.2:5;XM_024982838.1:4	CGI.chr22.1085
chr22	60616335	60616464	130	7	0.2896	0.4846	-0.195	KLF15		XM_024982424.1:2;NM_001082425.1:2
chr22	56703088	56703198	111	8	0.2908	0.4393	-0.1485	PPARG-TSEN2			NR_003096.1:11;NR_003097.1:12	CGI.chr22.733
chr22	59189692	59189890	199	7	0.3945	0.5653	-0.1708	LOC104975610			XR_003031902.1:1
chr22	60253315	60253368	54	7	0.3082	0.4869	-0.1787	PLXNA1		XM_024983122.1:15;XM_024983121.1:15;XM_024983120.1:15;XR_003031789.1:13
chr22	52776374	52776532	159	6	0.4876	0.3066	0.181	PRSS50		XM_024983289.1:4	XM_024983289.1:3
chr22	50064120	50064309	190	7	0.607	0.4446	0.1624	IFRD2		XM_010817768.2:3;XM_005222939.3:3;XM_024983081.1:3;XM_024983079.1:3;XM_024983082.1:3;NM_001077012.1:3	XM_010817768.2:2;XM_005222939.3:2;XM_024983081.1:2;XM_024983079.1:2;XM_024983082.1:2;NM_001077012.1:2;XM_005222936.3:2;XM_024983080.1:2;XM_010817768.2:3;XM_005222939.3:3;XM_024983081.1:3;XM_024983079.1:3;XM_024983082.1:3;NM_001077012.1:3
chr22	59900118	59900198	81	6	0.2418	0.4118	-0.17	MCM2		XM_024983123.1:7;XM_024983124.1:7;XM_024983126.1:7;XM_024983125.1:7	XM_024983123.1:6;XM_024983124.1:6;XM_024983126.1:6;XM_024983125.1:6
chr23	50345306	50345464	159	16	0.2841	0.4244	-0.1403	SLC22A23			XM_005223883.4:1;XM_005223884.3:1	CGI.chr23.941
chr23	50445392	50445529	138	13	0.3253	0.511	-0.1857	SLC22A23		XM_005223883.4:7;XM_005223884.3:7;NM_001076341.1:5	XM_005223883.4:7;XM_005223884.3:7;NM_001076341.1:5	CGI.chr23.966
chr23	48081403	48081564	162	8	0.3719	0.5934	-0.2215	RREB1			XM_024983868.1:7;XM_024983870.1:7;XM_015460015.2:6;XM_024983866.1:7;XM_010818623.3:5;XM_024983869.1:7;XM_024983871.1:7;XM_024983867.1:7
chr23	17983768	17983911	144	8	0.2297	0.07576	0.154	H2B
chr23	51073675	51073816	142	6	0.2384	0.4725	-0.2341					CGI.chr23.1053
chr23	51571486	51571537	52	7	0.3988	0.2323	0.1665	GMDS			NM_001080331.1:9;XM_024983738.1:10	CGI.chr23.1128
chr23	48041763	48041836	74	4	0.1698	0.4118	-0.242
chr23	52170943	52171106	164	4	0.5146	0.2888	0.2258
chr23	49244439	49244598	160	4	0.2865	0.4689	-0.1824	FARS2			XM_024983443.1:2;NM_001076805.1:2;XM_024983449.1:2;XM_024983442.1:2;XM_024983444.1:3;XM_024983447.1:2;XM_024983448.1:2;XM_024983445.1:3;XM_024983446.1:2
chr23	48353949	48354057	109	4	0.4054	0.2077	0.1977
chr23	15532010	15532127	118	4	0.3876	0.5716	-0.1841	H2B;TFEB			XM_024983504.1:8;XM_024983503.1:8
chr23	48086332	48086410	79	4	0.4472	0.268	0.1792	RREB1			XM_024983868.1:8;XM_024983870.1:8;XM_015460015.2:7;XM_024983866.1:8;XM_010818623.3:6;XM_024983869.1:8;XM_024983871.1:8;XM_024983867.1:8
chr24	3489151	3489314	164	10	0.2957	0.4867	-0.1911	ZADH2			NM_001075964.1:1;XM_024984300.1:1	CGI.chr24.175
chr24	11106702	11106879	178	9	0.06922	0.2092	-0.14
chr24	45436834	45436981	148	7	0.1895	0.3491	-0.1595	SLC14A1			XM_024984184.1:1;XM_005224114.4:1;XM_010818814.3:1
chr24	37108197	37108274	78	7	0.4292	0.2619	0.1673	EMILIN2			XM_005224160.4:3;XM_005224159.4:3;NM_001143869.2:3
chr24	61568052	61568112	61	7	0.4096	0.2504	0.1592	BCL2		XM_024984176.1:1	NM_001166486.1:1;XM_024984174.1:2;XM_005224105.4:1	CGI.chr24.757
chr24	49907758	49907900	143	6	0.5005	0.3262	0.1743	MBD1		XR_003032360.1:15;NM_001046481.2:14;XM_005224253.3:14;XM_024984374.1:14;XM_024984375.1:14;XM_005224257.3:13;XM_005224252.3:13;XM_024984377.1:13;XM_010818931.2:12;XM_010818930.2:12;XM_024984376.1:13;XM_024984378.1:13;XM_005224260.3:11;XM_010818929.2:11;XR_003032360.1:16;NM_001046481.2:15;XM_005224253.3:15;XM_024984374.1:15;XM_024984375.1:15;XM_005224257.3:14;XM_005224252.3:14;XM_024984377.1:14;XM_…	XR_003032360.1:15;NM_001046481.2:14;XM_005224253.3:14;XM_024984374.1:14;XM_024984375.1:14;XM_005224257.3:13;XM_005224252.3:13;XM_024984377.1:13;XM_010818931.2:12;XM_010818930.2:12;XM_024984376.1:13;XM_024984378.1:13;XM_005224260.3:11;XM_010818929.2:11
chr24	61281568	61281699	132	5	0.3722	0.1946	0.1777
chr25	34214202	34214390	189	14	0.3356	0.474	-0.1384	TMEM120A		NM_001079600.1:4;XM_024984888.1:4	NM_001079600.1:3;XM_024984888.1:3;NM_001079600.1:4;XM_024984888.1:4
chr25	301964	302114	151	12	0.2096	0.3613	-0.1517	RGS11			XM_024984897.1:8;XM_024984896.1:8;XM_024984893.1:7;XM_010800785.3:8;XM_024984895.1:8;NM_001075814.2:9;XM_005200989.4:9;XM_010800788.3:9;XM_010800787.3:9;XM_010800781.3:8;XM_010800786.3:9;XM_010800780.3:8;XM_010800778.3:8;XM_010800779.3:8;XM_010800782.3:8;XM_024984892.1:8	CGI.chr25.30
chr25	2119783	2119892	110	10	0.532	0.3864	0.1457	KCTD5		XR_003032509.1:7	NM_001103341.1:5;XM_005224377.4:6;XR_003032509.1:7	CGI.chr25.323
chr25	2886594	2886749	156	9	0.1569	0.2979	-0.141	NAA60		XM_005224436.4:6	XR_239937.4:6;NM_001075649.1:6
chr25	41120072	41120159	88	7	0.3562	0.5749	-0.2186	MAD1L1			NM_001102044.1:12;XM_024984863.1:12;XM_024984865.1:11;XM_024984862.1:12;XM_024984866.1:7;XM_015460465.2:4;XM_024984867.1:4
chr25	1604959	1605177	219	8	0.3077	0.4577	-0.1499	TSC2			XM_015460256.2:11;XM_010819198.3:11;XM_015460255.2:11;XM_015460252.2:11;XM_024985438.1:11;XM_015460251.2:11;XM_024985440.1:10;XM_024985437.1:10;XM_024985439.1:10;XM_024985436.1:10;XM_024985433.1:10;XM_024985434.1:10;XM_015460254.2:10;XM_024985435.1:10;XM_024985441.1:10;XM_015460257.2:9
chr25	24803910	24804009	100	7	0.5342	0.3541	0.1801
chr25	34775647	34775779	133	7	0.4703	0.2932	0.1771	CUX1			XM_024985274.1:9;XM_024985277.1:9;XM_024985276.1:9;XM_024985271.1:10;XM_024985272.1:10;XM_024985273.1:10	CGI.chr25.983
chr25	38808118	38808279	162	5	0.1692	0.4224	-0.2532
chr25	1098266	1098357	92	6	0.3175	0.4569	-0.1394	UNKL			XM_005224600.4:7;XM_005224602.4:7;XM_010819174.3:7;XM_005224601.4:7;XM_005224598.4:7	CGI.chr25.187
chr25	40513637	40513780	144	6	0.3076	0.1406	0.167	CARD11			XM_005225108.4:17;XM_005225104.4:17;XM_005225109.4:17;NM_001109796.2:17;XM_005225105.4:17;XM_015460447.2:18;XM_024984834.1:17;XM_005225106.4:17
chr25	41754052	41754112	61	6	0.3611	0.1974	0.1637	COX19	LOC618939		XR_003032511.1:1;XR_003032510.1:1;XM_024984628.1:1	CGI.chr25.1664
chr25	32946589	32946764	176	6	0.4704	0.3124	0.158	GTF2IRD1		NM_001191468.2:11;XM_010819509.3:11;XM_015460419.2:11;XM_015460418.2:11;XM_024984739.1:11;XM_024984738.1:11;XM_024984740.1:10;XM_024984741.1:10;XM_024984743.1:9;XM_024984742.1:10	NM_001191468.2:11;XM_010819509.3:11;XM_015460419.2:11;XM_015460418.2:11;XM_024984739.1:11;XM_024984738.1:11;XM_024984740.1:10;XM_024984741.1:10;XM_024984743.1:9;XM_024984742.1:10
chr25	13741020	13741128	109	5	0.4756	0.2917	0.184	PDXDC1		XM_010819286.3:9;NM_001101859.2:9	XM_010819286.3:8;NM_001101859.2:8
chr25	39612318	39612380	63	5	0.2774	0.1253	0.1521	SDK1			XM_024985294.1:31	CGI.chr25.1360
chr25	24794398	24794584	187	5	0.4475	0.2485	0.199	KDM8			NM_001075339.1:4;XM_024984744.1:4
chr25	28389920	28389999	80	4	0.5333	0.3227	0.2107	TYW1			NM_001192753.1:7;XM_024984983.1:7
chr25	35350285	35350413	129	4	0.3137	0.1421	0.1717	COL26A1			XM_005225215.4:12;NM_001193154.1:12
chr26	51078796	51078944	149	9	0.2463	0.4257	-0.1794	INPP5A			XM_024986037.1:15;XM_024986036.1:15;XM_024986038.1:8
chr26	40938818	40938917	100	8	0.3	0.4923	-0.1923
chr26	44570161	44570235	75	6	0.4582	0.2933	0.1649	CTBP2			NM_175712.1:8;XM_005225833.3:8;XM_024985462.1:8;XM_024985463.1:9;XM_024985464.1:8
chr26	50514063	50514248	186	5	0.2306	0.07421	0.1564	TCERG1L			XM_024985954.1:4
chr27	24973320	24973480	161	14	0.4261	0.2852	0.1408	MFHAS1		XM_024986454.1:4;XM_024986453.1:3;XM_024986455.1:2		CGI.chr27.260
chr27	44202097	44202216	120	12	0.4496	0.3135	0.1361	ZNF385D			XM_024986354.1:3;XM_024986356.1:2;XM_024986355.1:2	CGI.chr27.568
chr27	15579908	15580074	167	7	0.5285	0.3498	0.1787	SNX25			XM_024986292.1:5;XM_024986290.1:5;XM_024986289.1:5;XM_024986291.1:5;NM_001192758.2:4
chr28	2281995	2282182	188	17	0.3097	0.4475	-0.1378	GALNT2		NM_001193103.2:16		CGI.chr28.14
chr28	33551602	33551742	141	6	0.4782	0.297	0.1811	DLG5		NM_001206088.1:24;XM_015461004.2:24;XM_024986713.1:24;XM_024986712.1:24;XM_010820605.3:24;XM_024986714.1:24;XM_010820601.3:24;XM_010820599.3:24;XM_010820602.3:24;XM_010820600.3:24	NM_001206088.1:24;XM_015461004.2:24;XM_024986713.1:24;XM_024986712.1:24;XM_010820605.3:24;XM_024986714.1:24;XM_010820601.3:24;XM_010820599.3:24;XM_010820602.3:24;XM_010820600.3:24
chr28	33754094	33754157	64	5	0.3844	0.5624	-0.178
chr28	27800805	27800905	101	5	0.3229	0.1658	0.1571	CDH23			XM_015461031.2:14;XM_015461030.2:14;XR_003033061.1:14;XM_024986799.1:14;XR_003033060.1:14;XM_015461026.2:14;XM_024986798.1:13;XM_010820647.3:13;XM_010820648.3:14;XM_024986797.1:14;NM_001191206.2:13
chr29	48668852	48669053	202	12	0.4347	0.2713	0.1634	NAP1L4			XM_005227332.3:12;XM_024987072.1:12;XM_005227331.3:12;XM_005227333.3:12;NM_001038094.2:12	CGI.chr29.971
chr29	43706337	43706518	182	8	0.318	0.5602	-0.2423	SCYL1		XM_015461270.2:5;XM_005227078.3:5;NM_001102021.2:5;XM_015461270.2:6;XM_005227078.3:6;NM_001102021.2:6	XM_015461270.2:5;XM_005227078.3:5;NM_001102021.2:5
chr29	42178430	42178609	180	10	0.4273	0.2637	0.1636
chr29	43083314	43083402	89	8	0.102	0.2472	-0.1453
chr29	46111327	46111417	91	7	0.1458	0.309	-0.1632
chr29	45191884	45191961	78	6	0.5005	0.3284	0.1721	GRK2			XM_024986987.1:1;NM_174710.2:1
chr29	42995945	42996024	80	4	0.5093	0.3252	0.1841	PYGM		NM_175786.2:19	NM_175786.2:18
chr3	103390786	103390981	196	21	0.3408	0.5133	-0.1726	ZNF691		XM_005204773.4:1;NM_001075962.1:1		CGI.chr3.926
chr3	116838558	116838880	323	14	0.4006	0.2275	0.1732	COL6A3		XM_024990267.1:38;XM_024990265.1:38;XM_024990266.1:38;XM_024990263.1:38;XM_024990264.1:38;XM_024990262.1:38
chr3	102441401	102441577	177	10	0.5235	0.3465	0.1771	PTPRF		XM_024987581.1:24;NM_001101079.1:23;XM_024987577.1:23;XM_024987591.1:22;XM_024987579.1:22;XM_024987593.1:21;XM_024987574.1:24;XM_024987584.1:23	XM_024987577.1:22;XM_024987591.1:21;XM_024987579.1:21;XM_024987593.1:20;XM_024987581.1:23;NM_001101079.1:22;XM_024987574.1:23;XM_024987584.1:22
chr3	59267267	59267416	150	8	0.5179	0.3577	0.1601	LPAR3		NM_001192741.2:3;XM_024989432.1:3;XM_024989433.1:3		CGI.chr3.624
chr3	115174406	115174535	130	7	0.6623	0.4357	0.2266	AGAP1			XM_024990255.1:1;XM_024990259.1:1;XM_024990256.1:1;XM_024990258.1:1;XM_024990257.1:1;XM_024990260.1:1
chr3	116826831	116826901	71	6	0.468	0.3111	0.1569	COL6A3			XM_024990267.1:33;XM_024990265.1:33;XM_024990266.1:33;XM_024990263.1:33;XM_024990264.1:33;XM_024990262.1:33
chr3	102461284	102461372	89	4	0.3286	0.5215	-0.1928	PTPRF			NM_001101079.1:27;XM_024987577.1:27;XM_024987591.1:26;XM_024987579.1:26;XM_024987593.1:25;XM_024987574.1:28;XM_024987584.1:27	CGI.chr3.901
chr4	93125207	93125395	189	12	0.4261	0.2383	0.1878	SMO		NM_001192220.1:3;XM_024990821.1:3	NM_001192220.1:3;XM_024990821.1:3
chr4	119086585	119086773	189	11	0.2422	0.09755	0.1447	PTPRN2			XM_010804706.3:14
chr4	112032789	112032895	107	10	0.2299	0.4228	-0.1929	EZH2		XM_024990586.1:11;XM_024990585.1:11;XM_024990581.1:11;XM_015470758.2:10;XM_024990580.1:11;XM_024990579.1:11;XM_024990578.1:11;XM_024990583.1:10;XM_024990587.1:11;XM_015470756.2:11;XM_024990582.1:11;NM_001193024.1:11	XM_024990586.1:11;XM_024990585.1:11;XM_024990581.1:11;XM_015470758.2:10;XM_024990580.1:11;XM_024990579.1:11;XM_024990578.1:11;XM_024990583.1:10;XM_024990587.1:11;XM_015470756.2:11;XM_024990582.1:11;NM_001193024.1:11	CGI.chr4.609
chr4	114607319	114607442	124	7	0.3	0.4635	-0.1635	KMT2C			XM_024991265.1:7;XM_024991271.1:7;XM_024991278.1:7;XM_024991272.1:7;XM_024991282.1:7;XM_024991269.1:7;XM_024991276.1:7;XM_024991267.1:7;XM_024991277.1:7;XM_024991281.1:7;XM_024991273.1:7;XM_024991274.1:7;XM_024991266.1:7;XM_024991275.1:7;XM_024991280.1:7;XM_024991268.1:7;XM_024991279.1:7;XM_024991270.1:7	CGI.chr4.778
chr5	56518880	56519032	153	12	0.2822	0.4549	-0.1727
chr5	118829007	118829179	173	12	0.3197	0.173	0.1467
chr5	116761107	116761284	178	13	0.2872	0.4299	-0.1427	CELSR1			XM_024992922.1:34
chr5	115631794	115631936	143	9	0.2527	0.44	-0.1873	KIAA0930			XM_015471447.2:9;XM_024992827.1:9
chr5	116156726	116156888	163	10	0.3864	0.2363	0.1501	ATXN10			NM_001077051.2:10
chr5	119235287	119235444	158	9	0.457	0.311	0.146	BRD1			XM_024992835.1:11;XR_003034911.1:12;XM_024992836.1:11;XM_024992837.1:10;XM_024992838.1:7;XM_024992839.1:8	CGI.chr5.1602
chr5	106932998	106933112	115	6	0.3224	0.5719	-0.2495	ITFG2		NM_174562.2:11	NM_174562.2:11
chr5	119580070	119580153	84	7	0.2899	0.4478	-0.1579	SELENOO		NM_001163193.2:2		CGI.chr5.1652
chr5	113926247	113926304	58	4	0.4744	0.2772	0.1973
chr6	115475135	115475244	110	11	0.3416	0.1999	0.1417	RGS12			XM_024993716.1:14;XM_024993717.1:14	CGI.chr6.743
chr6	59825751	59825932	182	9	0.3074	0.4714	-0.164	APBB2		XM_024993181.1:10;XM_005207865.4:10;XM_024993182.1:10;XM_005207864.4:10;XM_005207867.4:10;XM_005207856.4:11;XM_024993183.1:10;XM_010806070.3:10;XM_015471579.2:11;XM_005207866.4:11;XM_005207862.4:11;XM_005207868.4:10;XM_005207861.4:11;XM_010806068.3:11;XM_005207863.4:11;XM_005207858.4:11;NM_001076847.1:11	XM_024993181.1:10;XM_005207865.4:10;XM_024993182.1:10;XM_005207864.4:10;XM_005207856.4:11;XM_024993183.1:10;XM_015471579.2:11;XM_005207862.4:11;XM_005207861.4:11;XM_010806068.3:11;XM_005207863.4:11;XM_005207858.4:11;NM_001076847.1:11;XM_005207867.4:10;XM_010806070.3:10;XM_005207866.4:11;XM_005207868.4:10
chr6	115630328	115630402	75	8	0.5404	0.3596	0.1808	HTT			XM_002688430.5:26;XM_024993718.1:26;XR_003035245.1:15
chr7	13093128	13093438	311	30	0.3189	0.1733	0.1456					CGI.chr7.487
chr7	6495215	6495557	343	18	0.3448	0.5019	-0.1571	CHERP		XM_005208508.4:13;NM_001109798.2:13	XM_005208508.4:12;NM_001109798.2:12;XM_005208508.4:13;NM_001109798.2:13	CGI.chr7.305
chr7	12799789	12799989	201	7	0.3298	0.4821	-0.1522	TNPO2	LOC112447621	XM_024993912.1:15;XM_005208657.4:14;XM_005208656.4:15;XM_024993911.1:14;XM_024993909.1:14;XM_024993914.1:14;NM_001205503.1:14;XM_024993913.1:14;XM_010806720.3:14;XM_005208659.4:13	XM_024993912.1:14;XM_005208657.4:13;XM_005208656.4:14;XM_024993911.1:13;XM_024993909.1:13;XM_024993914.1:13;NM_001205503.1:13;XM_024993913.1:13;XM_010806720.3:13;XM_005208659.4:12
chr7	19224648	19224818	171	5	0.4813	0.3099	0.1714	UHRF1		NM_001103098.1:1;XM_010806982.3:1
chr7	38324290	38324464	175	4	0.5342	0.3707	0.1635	UNC5A			XM_005209161.4:5;XM_002689012.6:5	CGI.chr7.1032
chr7	2556247	2556321	75	4	0.3691	0.2014	0.1677					CGI.chr7.41
chr8	111136661	111136823	163	8	0.3743	0.1967	0.1776	EIPR1			XM_024995923.1:4;NM_001191328.1:4;XM_024995927.1:3;XM_024995925.1:2;XM_024995926.1:2;XM_024995924.1:2
chr8	103437368	103437493	126	7	0.3194	0.1542	0.1652	COL27A1;MIR455	MIR455	NR_030964.1:1	XM_024995680.1:10;XM_024995684.1:10;XR_003035876.1:10;XM_024995682.1:9;XM_024995681.1:10;XM_024995679.1:10;NM_001206680.1:10;XM_024995683.1:10
chr8	63329757	63329948	192	5	0.2064	0.4276	-0.2212	TBC1D2		XM_005210170.4:8	XM_015472545.2:7;XM_024995686.1:7;NM_001101981.1:7;XM_005210170.4:8
chr9	102319646	102319733	88	7	0.4495	0.2292	0.2202	AFDN		XM_024997150.1:5;XM_024997154.1:5;XM_024997142.1:5;XM_024997140.1:5;XM_024997137.1:5;XM_024997138.1:5;XM_024997153.1:5;XM_024997146.1:5;XM_024997141.1:5;XM_024997144.1:5;XM_024997143.1:5;XM_024997139.1:5;XM_024997136.1:5;XM_024997149.1:5;XM_024997148.1:5;XM_024997147.1:5;XM_024997145.1:5;XM_024997151.1:5		CGI.chr9.774
chr9	102721434	102721569	136	7	0.3587	0.1811	0.1776	SMOC2		XM_024996839.1:6;XM_024996838.1:6;NM_001098134.1:6	XM_024996839.1:5;XM_024996838.1:5;NM_001098134.1:5;XM_024996838.1:6;XM_024996839.1:6;NM_001098134.1:6
chr9	100889543	100889594	52	5	0.2713	0.1192	0.1522					CGI.chr9.612
chr9	101438195	101438250	56	4	0.2788	0.09659	0.1822	RPS6KA2			XM_005211109.4:11;XM_010808738.3:11;XM_010808736.3:11;XM_010808737.3:11;XM_010808735.3:11;XM_005211107.4:11;NM_001192478.1:11
chr9	96286586	96286640	55	4	0.4941	0.3161	0.178	IGF2R			NM_174352.2:39
chrX	133363228	133363424	197	12	0.2935	0.4877	-0.1942	TBL1X			XM_024987979.1:11;XM_024987973.1:11;XM_024987975.1:11;XM_024987972.1:11;XM_024987977.1:11;XM_024987974.1:11;XM_024987978.1:11;XM_024987976.1:11;NM_001145232.1:11
chrX	138619752	138619807	56	8	0.4726	0.2518	0.2208	ARSH		XM_024988471.1:1;XM_024988472.1:1;XM_010822230.3:1		CGI.chrX.865
chrX	37603013	37603170	158	9	0.3832	0.5334	-0.1502	IKBKG		XM_005227728.4:8;XM_005227729.4:8;NM_174354.3:9;XM_024987767.1:8;XM_005227730.4:8;XM_024987766.1:8;XM_005227727.4:8;XM_010821546.3:8;XM_010821544.3:8;XM_010821545.3:8;XM_005227726.4:8;XM_015461503.2:8;XM_010821547.3:8;XR_003033381.1:8	XM_005227728.4:7;XM_005227729.4:7;NM_174354.3:8;XM_024987767.1:7;XM_005227730.4:7;XM_024987766.1:7;XM_005227727.4:7;XM_010821546.3:7;XM_010821544.3:7;XM_010821545.3:7;XM_005227726.4:7;XM_015461503.2:7;XM_010821547.3:7;XR_003033381.1:7
chrX	41962445	41962588	144	6	0.4149	0.2366	0.1783
chrX	37402649	37402806	158	5	0.3486	0.5249	-0.1763	FLNA		XM_024987748.1:13;XM_024987750.1:13;NM_001206514.1:13;XM_024987749.1:13;XM_024987751.1:13;XM_024987747.1:13	XM_024987748.1:13;XM_024987750.1:13;NM_001206514.1:13;XM_024987749.1:13;XM_024987751.1:13;XM_024987747.1:13
chrX	37164830	37164970	141	4	0.3357	0.4998	-0.1641	HCFC1		XM_024988693.1:7;XM_024988696.1:7;XM_024988695.1:7;XM_024988688.1:7;XM_015461524.2:7;XM_024988691.1:7;XM_024988692.1:7;XM_024988687.1:7;XM_024988689.1:7;XM_024988694.1:7;XM_024988690.1:7	XM_024988693.1:6;XM_024988696.1:6;XM_015461524.2:6;XM_024988695.1:6;XM_024988691.1:6;XM_024988692.1:6;XM_024988687.1:6;XM_024988688.1:6;XM_024988689.1:6;XM_024988694.1:6;XM_024988690.1:6
