# Supplementary material for: Maternal Melatonin Supplementation Modulates Placental DNA Methylation and Gene Expression in Nutrient-Restricted Cattle
Source: Int J Mol Sci. 2025 Nov 25;26(23):11387. doi: 10.3390/ijms262311387 (PMC12691978; doi:10.3390/ijms262311387)
Supplement: Supplementary file 1 [file ijms-26-11387-s001.zip › Table S3.xlsx]

## Sheet: ADQ-MEL vs ADQ-CON
chr	start	end	length	nCG	group1Mean	group2Mean	methDiff	gene	promoter	exon	intron	cgi
chr1	154078956	154079126	171	17	0.3317	0.468	-0.1363	PLCL2			NM_001192255.1:5	CGI.chr1.981
chr1	154871246	154871318	73	12	0.5201	0.3227	0.1975
chr1	31752659	31752826	168	4	0.1553	0.3206	-0.1653
chr10	69179370	69179505	136	15	0.3954	0.2095	0.1858
chr10	81022193	81022394	202	13	0.4898	0.3113	0.1784	EXD2			XM_024998099.1:8;XM_002690983.5:7	CGI.chr10.819
chr10	84732771	84732901	131	9	0.222	0.3966	-0.1745	PAPLN		XM_024998132.1:24;XR_003036903.1:24;XM_024998133.1:24;XM_024998131.1:24;XM_024998130.1:23;XM_024998129.1:24	XM_024998132.1:23;XR_003036903.1:23;XM_024998133.1:23;XM_024998131.1:23;XM_024998130.1:22;XM_024998129.1:23	CGI.chr10.856
chr10	102375821	102375952	132	7	0.5708	0.3668	0.204	TTC7B			XM_024998168.1:17;XM_024998171.1:18;XM_024998167.1:19;XM_024998169.1:18;XM_024998170.1:17
chr10	80563923	80564076	154	5	0.2764	0.4582	-0.1819
chr10	82399087	82399222	136	5	0.4587	0.2665	0.1922	MAP3K9			XM_005212015.4:8;XM_024997710.1:8;XM_024997709.1:9;NM_001206852.1:9
chr11	3759387	3759571	185	12	0.2582	0.4248	-0.1666	INPP4A			XM_024998887.1:24;XM_024998885.1:25;XM_024998876.1:25;XM_024998883.1:24;XM_024998888.1:24;XM_024998889.1:23;XM_015473340.2:24;XM_024998882.1:24;XM_015473339.2:25;XM_024998879.1:25;NM_001206848.1:22;XM_024998880.1:25;XM_024998881.1:25;XM_024998872.1:25;XM_024998873.1:25;XM_024998878.1:24;XM_024998877.1:24;XM_024998886.1:24;XM_024998884.1:25;XM_024998871.1:25;XM_024998875.1:26;XM_024998874.1:25;XM_…	CGI.chr11.101
chr11	100477219	100477386	168	11	0.4009	0.2521	0.1488
chr11	105834741	105834877	137	9	0.1667	0.316	-0.1494
chr11	3999899	3999955	57	7	0.5582	0.2954	0.2628
chr11	46284763	46284927	165	9	0.4414	0.277	0.1643	CHCHD5		XM_015473484.2:2;NM_001037601.2:2;XM_015473484.2:3;NM_001037601.2:3	XM_015473484.2:2;NM_001037601.2:2
chr11	95865902	95866204	303	7	0.3804	0.1594	0.221	ARPC5L			NM_001034737.1:3
chr11	99172177	99172304	128	5	0.274	0.4873	-0.2133	WDR34			NM_001206205.1:8;XM_010810435.3:8
chr11	102685594	102685649	56	5	0.4282	0.6008	-0.1727	DDX31		NM_001101886.1:3
chr11	74018090	74018271	182	4	0.4526	0.2829	0.1698	DNMT3A			NM_001206502.1:3;XM_024998363.1:3;XM_024998366.1:1;XM_024998365.1:1;XM_024998362.1:6
chr11	44398618	44398791	174	4	0.5034	0.3301	0.1733	SH3RF3			XM_002691276.4:6;XR_003037172.1:7
chr12	85920555	85920623	69	9	0.0442	0.1791	-0.1349					CGI.chr12.687
chr12	28768046	28768201	156	8	0.2913	0.4878	-0.1964	ZAR1L;FRY		XR_003037470.1:11;XR_003037468.1:12;XR_003037462.1:11;XR_003037463.1:11;XR_003037461.1:12;XR_003037465.1:11;XR_003037459.1:12;XR_003037456.1:13;XR_003037455.1:11;XR_003037472.1:13;XR_003037460.1:13;XR_003037471.1:13;XR_003037458.1:13;XR_003037467.1:12;XR_001501459.2:12;XR_003037453.1:12;XR_003037454.1:12;XR_003037447.1:12;XR_003037448.1:12;XR_810179.3:13;XR_003037451.1:13;XR_003037466.1:11;XR_003…	NM_001205616.1:7;XM_024999811.1:8;XM_024999813.1:7;XM_024999812.1:8;XM_024999816.1:7;XM_024999814.1:7;XM_010810677.3:8;XM_010810676.3:8;XM_015473760.2:8;XM_024999810.1:7;XM_024999809.1:8
chr12	75500042	75500219	178	8	0.4351	0.2602	0.1749	STK24;LOC112449080		XR_003037568.1:1	NM_001099950.1:9
chr12	86569934	86570130	197	8	0.2845	0.4408	-0.1563	CUL4A			XM_025000183.1:17	CGI.chr12.850
chr12	85230128	85230184	57	6	0.4428	0.2915	0.1512	NAXD			XM_002691991.4:4;XM_010810993.3:5;XM_025000172.1:4	CGI.chr12.567
chr12	77256886	77256971	86	6	0.2851	0.4568	-0.1717	TMTC4			XM_024999944.1:10;NM_001105629.1:10
chr12	67672282	67672362	81	5	0.1125	0.2719	-0.1594
chr12	32708247	32708304	58	4	0.5206	0.3486	0.172	USP12			NM_001098059.1:7;XM_024999886.1:6;XM_010810799.3:7
chr13	54934607	54934784	178	11	0.1952	0.3635	-0.1683	LAMA5		XM_025001135.1:63;XM_025001133.1:63;XM_025001135.1:64;XM_025001133.1:64	XM_025001135.1:63;XM_025001133.1:63
chr13	69981615	69981745	131	8	0.3555	0.5437	-0.1881	LPIN3		XM_025000613.1:9;XM_025000612.1:8;XM_015474153.2:8;XM_005214717.4:8;XM_015474152.2:8;NM_001354379.1:8
chr13	42607850	42607999	150	7	0.3255	0.5313	-0.2058	APMAP		XM_025000733.1:7;XM_025000732.1:7;XM_025000734.1:6;NM_001035413.2:8	XM_025000733.1:7;XM_025000732.1:7;XM_025000734.1:6;NM_001035413.2:8
chr13	72252826	72253024	199	8	0.4645	0.2965	0.1681	MYBL2			XM_025000475.1:12;XM_005214642.3:11;NM_001075448.2:10
chr13	53834472	53834605	134	7	0.4214	0.2424	0.179	C13H20orf204	C13H20orf204	XM_002692397.5:4	XM_002692397.5:3
chr14	65336619	65336790	172	12	0.1754	0.3159	-0.1405	OSR2			XM_005215616.4:3;NM_001034328.2:3	CGI.chr14.756
chr14	71594245	71594377	133	10	0.08768	0.2371	-0.1494
chr14	68065487	68066162	676	21	0.3399	0.3753	-0.03547	GDF6			NM_001001140.1:1	CGI.chr14.784
chr14	19523269	19523379	111	7	0.2374	0.391	-0.1536	PRKDC		NM_001256559.1:62;XM_025001510.1:62;XM_010811951.3:62	NM_001256559.1:61;XM_025001510.1:61;XM_010811951.3:61
chr14	1979230	1979320	91	5	0.3086	0.4757	-0.1671	TSNARE1		XM_025001644.1:13;XR_003038037.1:13;XM_025001645.1:13;XM_025001646.1:12;XM_025001650.1:12;XM_015474355.2:10;NM_001082446.2:12	XM_025001651.1:11;XM_025001648.1:11;XM_025001643.1:12;XM_025001642.1:12;XM_025001647.1:10;XM_005215227.4:10;XM_005215221.4:12;XM_025001644.1:13;XM_025001646.1:12;XM_015474355.2:10;XR_003038037.1:13;XM_025001645.1:13;XM_025001650.1:12;NM_001082446.2:12
chr14	26475289	26475340	52	5	0.5697	0.3803	0.1894	CHD7			XM_025001824.1:30;XM_025001825.1:30;XM_025001823.1:30	CGI.chr14.570
chr14	1957580	1957633	54	4	0.4557	0.2671	0.1886	TSNARE1			XM_025001643.1:8;XM_025001642.1:8;XM_025001644.1:8;XR_003038037.1:8;XM_025001645.1:8;XM_025001647.1:6;XM_025001646.1:8;XM_025001651.1:8;XM_025001648.1:8;XM_025001650.1:8;XM_015474355.2:6;XM_005215227.4:6;XM_005215221.4:8;NM_001082446.2:8
chr15	54610494	54610760	267	21	0.4619	0.3177	0.1441	KLHL35		NM_001192324.1:6;XM_024975457.1:7;XM_024975458.1:6	XM_024975457.1:7;XM_024975458.1:6	CGI.chr15.432
chr15	77144786	77144842	57	6	0.5493	0.4042	0.1451	MADD		XM_024975349.1:3;XM_024975366.1:3;XM_024975371.1:3;XM_024975367.1:3;XM_024975360.1:3;XM_024975355.1:3;XM_024975364.1:3;XM_024975357.1:3;XM_024975359.1:3;XM_024975356.1:3;XM_024975354.1:3;XM_024975353.1:3;XM_024975358.1:3;XM_024975362.1:3;XM_024975348.1:3;XM_024975352.1:3;XM_024975351.1:3;XM_015474921.1:2;XM_015474919.1:2;XM_015474916.1:2;XM_024975365.1:2;XM_015474912.1:2;XM_015474910.1:2;XM_01547…		CGI.chr15.667
chr15	55670523	55670580	58	5	0.5194	0.3047	0.2146
chr15	76261595	76261707	113	4	0.2318	0.4104	-0.1786
chr15	56506597	56506731	135	4	0.3562	0.5377	-0.1815	CAPN5;OMP		XM_024975891.1:1	XM_010812728.3:2;XM_005216288.4:3;XM_024975408.1:4;XM_005216289.4:5;NM_001192894.2:4;XM_024975409.1:3
chr16	28913013	28913306	294	18	0.3668	0.2156	0.1513	LEFTY2	LEFTY2	NM_001206043.1:4	NM_001206043.1:3
chr16	3444553	3444730	178	12	0.2256	0.3856	-0.16	SLC45A3			XM_010813048.2:4	CGI.chr16.101
chr16	71171324	71171565	242	10	0.473	0.32	0.153	TMEM206			NM_001046580.1:4	CGI.chr16.759
chr16	80311307	80311485	179	10	0.4691	0.32	0.1491
chr16	79928927	79929104	178	8	0.4736	0.3214	0.1522
chr16	50616659	50616830	172	8	0.2595	0.4139	-0.1544	PRKCZ			XM_005217018.4:9;XM_005217019.3:9;XM_005217021.4:9;NM_001077833.2:9
chr16	80667668	80667790	123	6	0.05638	0.2165	-0.1601	NAV1			XM_024976948.1:27
chr16	70504960	70505103	144	5	0.2762	0.5003	-0.2241	RPS6KC1			XM_024976314.1:11;NM_001193022.1:12;XM_024976313.1:12;XM_005217371.4:11
chr16	80151993	80152088	96	4	0.4754	0.2644	0.2111	PPP1R12B			XM_024976592.1:6;XM_024976593.1:5;XM_024976590.1:6;XM_024976591.1:6;XM_024976582.1:5;XM_024976579.1:5;XM_024976581.1:6;XM_024976580.1:6;XR_003029633.1:5
chr16	47070770	47070854	85	4	0.2947	0.4676	-0.173	ACOT7			XR_003029598.1:7;NM_001075682.2:7;XM_005217082.3:7;XM_005217080.3:7;XM_005217081.4:7;XM_024976202.1:7
chr16	50556181	50556294	114	4	0.4846	0.3097	0.1749	SKI			XM_010813430.3:6
chr17	68347447	68347599	153	17	0.313	0.4654	-0.1525	LEFTY2	LOC112442056	XR_003030079.1:3	XM_024977815.1:2;XR_003030079.1:2
chr17	72216826	72217188	363	10	0.4933	0.2964	0.1969	PI4KA		XM_010814204.3:16;NM_174577.2:16	XM_010814204.3:15;NM_174577.2:15;XM_010814204.3:16;NM_174577.2:16	CGI.chr17.1116
chr17	71510690	71510899	210	10	0.2953	0.4588	-0.1635	GUCD1;LOC112442077		XM_024977253.1:3;XM_024977249.1:4;XM_024977248.1:4;XM_024977240.1:4;XM_024977238.1:4;XM_024977247.1:4;XR_003029929.1:4;XR_003029927.1:4;XM_024977251.1:4;XR_003029928.1:4;XM_024977245.1:4;XR_003029926.1:4;XM_024977239.1:4;XM_024977243.1:4;XM_024977244.1:4;XM_024977241.1:4;XM_024977252.1:4;XM_024977242.1:4;XM_024977250.1:4;NM_001098044.1:4;XM_024977246.1:4	XM_024977249.1:3;XM_024977248.1:3;XM_024977240.1:3;XM_024977238.1:3;XM_024977247.1:3;XR_003029929.1:3;XR_003029927.1:3;XM_024977251.1:3;XR_003029928.1:3;XM_024977245.1:3;XR_003029926.1:3;XM_024977239.1:3;XM_024977243.1:3;XM_024977244.1:3;XM_024977241.1:3;XM_024977252.1:3;XM_024977242.1:3;XM_024977250.1:3;NM_001098044.1:3;XM_024977246.1:3;XR_003030099.1:1;XR_003030097.1:1;XR_003030098.1:1
chr17	17738142	17738314	173	7	0.5185	0.329	0.1895	MAML3			XM_015475390.2:1;XM_003587128.5:1;XM_024977576.1:1
chr17	53302266	53302381	116	8	0.5106	0.3297	0.181	BCL7A		XM_024977700.1:1;XM_024977701.1:1		CGI.chr17.329
chr17	71746020	71746155	136	7	0.3741	0.1962	0.1779	BCR			XM_024977858.1:19;XM_024977857.1:19	CGI.chr17.1018
chr17	71755670	71755793	124	7	0.2989	0.4851	-0.1862	BCR		XM_024977858.1:22;XM_024977857.1:22	XM_024977858.1:22;XM_024977857.1:22	CGI.chr17.1022
chr17	72431669	72431730	62	5	0.376	0.2389	0.1371	MED15		XM_010814251.3:1;XM_010814252.3:1;XM_010814253.3:1;NM_001099175.2:1	XM_010814251.3:1;XM_010814252.3:1;XM_010814253.3:1;NM_001099175.2:1
chr17	51003163	51003306	144	5	0.2901	0.4647	-0.1746	SCARB1			XM_005217738.4:8;NM_174597.2:8;XM_024977024.1:8
chr17	71447317	71447384	68	5	0.4605	0.2973	0.1631	GGT5			XM_024977506.1:6;XM_024977503.1:6;XM_024977504.1:6;XM_024977505.1:6;XM_024977502.1:6;XM_005218274.4:6;NM_001191219.2:6	CGI.chr17.943
chr17	65113475	65113611	137	5	0.587	0.421	0.166
chr17	53230822	53230990	169	4	0.4065	0.5854	-0.1789	MLXIP			XM_024977494.1:5;XM_024977496.1:5;NM_001205436.1:5;XM_024977493.1:5;XM_024977495.1:5
chr17	71258758	71258820	63	4	0.2416	0.4132	-0.1716	SMARCB1		XM_005218239.1:9;NM_001040557.2:9
chr18	53856138	53856254	117	17	0.5402	0.3892	0.151	FKRP		NM_001099714.1:4		CGI.chr18.1423
chr18	62887335	62887528	194	16	0.309	0.4532	-0.1441	LENG8		NM_001102100.1:15;XM_010815482.3:15;XM_010815483.3:16	XM_010815483.3:15
chr18	46636658	46636788	131	13	0.4814	0.31	0.1713	LRFN3		XM_005219031.4:4;XM_005219033.4:3;XM_005219032.4:4;NM_001076959.1:3		CGI.chr18.950
chr18	55335862	55335982	121	13	0.4238	0.259	0.1648	FUT2		XM_005219153.4:2;NM_177500.1:1		CGI.chr18.1540
chr18	64322084	64322208	125	10	0.0943	0.2465	-0.1522
chr18	54875678	54875833	156	10	0.3986	0.5969	-0.1983	LIG1		XM_010814982.3:14;XM_010814980.3:14;XM_010814981.3:14;XM_005219131.4:14;NM_001102548.1:14	XM_010814982.3:14;XM_010814980.3:14;XM_010814981.3:14;XM_005219131.4:14;NM_001102548.1:14
chr18	54605709	54605871	163	10	0.3059	0.4535	-0.1475	BICRA		XM_024979183.1:7;XM_024979185.1:6;XM_024979186.1:6;XM_024979184.1:7
chr18	8440567	8440710	144	9	0.5201	0.3313	0.1889	PLCG2			XM_024978892.1:25
chr18	5989732	5989906	175	10	0.4377	0.2927	0.145	WWOX			NM_001078092.1:8
chr18	11335403	11335566	164	9	0.303	0.1525	0.1505	GSE1			XM_024978901.1:1
chr18	52786684	52786775	92	8	0.5161	0.314	0.202	PPP1R37			NM_001105379.1:1
chr18	56542656	56542794	139	8	0.5077	0.3285	0.1792	NR1H2		XM_024978082.1:4;XM_005219229.4:5;NM_001014883.1:5
chr18	47953016	47953075	60	5	0.5454	0.3125	0.2329	SIPA1L3			XM_024979039.1:12;XM_024979040.1:10;XM_024979038.1:11;XM_024979044.1:10;XM_024979043.1:11;XM_024979041.1:10;XM_024979042.1:9
chr18	50556976	50557046	71	5	0.4554	0.3105	0.1449	BCKDHA		NM_174506.1:5	NM_174506.1:5	CGI.chr18.1171
chr18	54355466	54355620	155	6	0.2808	0.4425	-0.1617	DHX34		XM_005219208.4:6;XM_024978040.1:6;XM_024978039.1:7;XM_024978038.1:6;NM_001192124.2:5	XM_005219208.4:5;XM_024978040.1:5;XM_024978039.1:6;XM_024978038.1:5;NM_001192124.2:4
chr18	56210216	56210328	113	6	0.3367	0.5022	-0.1655	PTOV1		NM_001083780.1:13
chr18	50924217	50924313	97	5	0.4958	0.3277	0.1681	MEGF8		XM_024979100.1:1;XM_024979099.1:1;XM_024979098.1:1		CGI.chr18.1183
chr18	57345983	57346059	77	4	0.2016	0.4186	-0.217
chr19	45096304	45096467	164	13	0.3246	0.4898	-0.1652	PLEKHM1		XM_024980938.1:6;XM_024980936.1:6;XM_024980934.1:6;XR_003030924.1:5;XM_024980937.1:6		CGI.chr19.1159
chr19	53399911	53400070	160	9	0.2822	0.1204	0.1618	CANT1			XM_010816582.3:1;XM_010816580.3:1
chr19	20470067	20470165	99	9	0.5041	0.3073	0.1967	MYO18A		XM_024980684.1:24;XM_024980682.1:24;XM_024980676.1:25;XM_024980666.1:25;XM_024980679.1:24;XM_024980669.1:24;XM_024980686.1:24;XM_024980674.1:25;XM_024980689.1:25;XM_024980677.1:25;XM_024980667.1:25;XM_024980668.1:25;XM_024980670.1:25;XM_024980671.1:25;XM_024980672.1:25;XM_024980673.1:25;XM_024980690.1:23;XM_024980683.1:23;XM_024980685.1:23;XR_003030794.1:23;XM_024980678.1:24;XM_024980680.1:23;XM_…	XM_024980684.1:24;XM_024980682.1:24;XM_024980676.1:25;XM_024980666.1:25;XM_024980679.1:24;XM_024980669.1:24;XM_024980686.1:24;XM_024980674.1:25;XM_024980689.1:25;XM_024980677.1:25;XM_024980667.1:25;XM_024980668.1:25;XM_024980670.1:25;XM_024980671.1:25;XM_024980672.1:25;XM_024980673.1:25;XM_024980690.1:23;XM_024980683.1:23;XM_024980685.1:23;XR_003030794.1:23;XM_024980678.1:24;XM_024980680.1:23;XM_…	CGI.chr19.287
chr19	55647718	55647863	146	7	0.488	0.3132	0.1747	CDK3		XM_010816573.3:4;NM_001099178.1:4	XM_010816573.3:4;NM_001099178.1:4
chr19	32142076	32142251	176	7	0.2933	0.4533	-0.16	COX10			NM_001098013.1:4
chr19	22386305	22386453	149	6	0.14	0.3142	-0.1742	RPH3AL			NM_001035494.1:3
chr19	47984040	47984171	132	5	0.3046	0.5371	-0.2325	STRADA			XM_024980072.1:4;XM_024980071.1:4;XM_024980067.1:4;XM_024980074.1:4;XM_024980080.1:4;XM_024980066.1:4;XM_024980081.1:4;XM_024980076.1:4;XM_024980068.1:4;XM_024980077.1:4;XM_024980079.1:4;XM_024980082.1:4;XM_024980083.1:4;XM_024980060.1:4;XM_024980061.1:4;XM_005220860.4:4;XM_024980065.1:4;XM_024980062.1:4;XM_024980075.1:4;XM_024980063.1:4;XM_024980070.1:4;XM_024980059.1:4;XM_024980051.1:4;XM_02498…
chr19	12863634	12863896	263	5	0.4107	0.2305	0.1802	MYO19			NM_001024501.2:13;XM_024979851.1:13;XR_003030602.1:14;XR_001494270.2:14;XM_005219995.2:13
chr19	20085173	20085255	83	5	0.4843	0.3104	0.1739	KIAA0100		XM_024980135.1:33;NM_001206555.1:33;XR_003030656.1:33;XM_024980136.1:30
chr19	54602560	54602613	54	4	0.3779	0.1942	0.1837	2009-09-01			XM_010816597.3:10;XM_024981027.1:10;XM_010816598.2:10;XM_003587484.5:10;XM_010816599.3:10
chr19	62294929	62294992	64	4	0.3271	0.1604	0.1667	CEP112			XM_024981129.1:3;XM_015459032.2:3;XM_024981120.1:3;XM_024981127.1:3;XM_024981123.1:3;XM_024981125.1:3;XM_024981126.1:3;XM_024981124.1:3;XM_024981122.1:3
chr2	135217353	135217553	201	14	0.3055	0.471	-0.1655	RCC2			NM_001101911.2:2
chr2	120389273	120389441	169	5	0.2868	0.5091	-0.2223	PHC2			XM_024976369.1:12;XM_024976365.1:13;XM_024976356.1:13;NM_001192908.1:13;XM_005202975.4:6;XM_024976377.1:6;XM_010802435.3:6
chr2	132279214	132279368	155	6	0.2404	0.09064	0.1498	VWA5B1		XM_024983069.1:8;XM_024983074.1:8;XM_024983078.1:8	XM_024983069.1:8;XM_024983074.1:8;XM_024983078.1:8
chr2	135231504	135231581	78	6	0.4192	0.5736	-0.1544	RCC2			NM_001101911.2:9	CGI.chr2.1225
chr2	43368012	43368105	94	5	0.1392	0.3082	-0.1689
chr2	125882790	125882958	169	5	0.2512	0.4155	-0.1643	WASF2		NM_001081511.1:9;XM_005203087.4:9;XM_010802529.3:9
chr2	126368338	126368426	89	4	0.4209	0.2376	0.1833	ZDHHC18			XM_024982474.1:6;XM_024982468.1:6
chr2	105952496	105952609	114	4	0.3082	0.4917	-0.1835	PTMA;TNS1		NM_174766.2:15;XM_024999120.1:18;XM_024999124.1:18;XM_024999142.1:18;XM_024999146.1:16;XM_024999158.1:16;XM_024999082.1:17;XM_024999078.1:17;XM_024999090.1:16;XM_024999101.1:17;XM_024999109.1:16;XM_024999105.1:16;XM_024999129.1:15;XM_024999135.1:14;XM_024999138.1:13;XM_024999153.1:12;XM_024999100.1:18;XM_024999116.1:15
chr20	71287053	71287262	210	13	0.5638	0.4084	0.1555	SLC12A7		XM_024981553.1:14;XM_024981552.1:14;XM_024981559.1:14;XM_024981558.1:14;XM_024981557.1:14;XM_024981554.1:14;XM_024981555.1:14;XM_024981560.1:14	XM_024981553.1:13;XM_024981552.1:13;XM_024981559.1:13;XM_024981558.1:13;XM_024981557.1:13;XM_024981554.1:13;XM_024981555.1:13;XM_024981560.1:13;XM_024981553.1:14;XM_024981552.1:14;XM_024981559.1:14;XM_024981558.1:14;XM_024981557.1:14;XM_024981554.1:14;XM_024981555.1:14;XM_024981560.1:14
chr20	71127532	71127687	156	12	0.4166	0.263	0.1536	CLPTM1L		NM_001082426.2:13;XM_005221660.4:13	NM_001082426.2:12;XM_005221660.4:12;NM_001082426.2:13;XM_005221660.4:13	CGI.chr20.608
chr20	70544005	70544060	56	4	0.2925	0.1248	0.1677
chr21	66901759	66901937	179	16	0.4599	0.3198	0.14	DYNC1H1			XM_005222225.2:56;NM_001206138.1:56	CGI.chr21.823
chr21	21715636	21715917	282	13	0.4215	0.2522	0.1693	UNC45A		XM_005221838.4:3;NM_001099072.2:3	XM_005221838.4:2;NM_001099072.2:2;XM_005221838.4:3;NM_001099072.2:3
chr21	10547033	10547146	114	14	0.3475	0.2046	0.143	lncRNAs	LOC101907944			CGI.chr21.119
chr21	69288116	69288279	164	10	0.2946	0.1085	0.1861
chr21	26745413	26745524	112	8	0.6076	0.388	0.2196	CEMIP		XM_002696612.5:10;XM_024982000.1:10	XM_002696612.5:10;XM_024982000.1:10
chr21	69225870	69226070	201	9	0.2717	0.4325	-0.1608	SIVA1			NM_001193178.1:3
chr21	66888829	66888952	124	8	0.5163	0.3285	0.1878	DYNC1H1		XM_005222225.2:37;NM_001206138.1:37	XM_005222225.2:36;NM_001206138.1:36	CGI.chr21.816
chr21	69586087	69586176	90	8	0.5734	0.3841	0.1893	BRF1			XM_024982224.1:13;XM_024982223.1:15;XM_024982222.1:15;XM_024982225.1:15;XM_024982227.1:15	CGI.chr21.1135
chr21	5845556	5845636	81	8	0.445	0.2765	0.1685
chr21	69511001	69511074	74	8	0.2572	0.4242	-0.167	JAG2		XM_024982220.1:10;XM_024982221.1:10	XM_024982220.1:10;XM_024982221.1:10
chr21	31595435	31595494	60	7	0.2109	0.07293	0.1379					CGI.chr21.393
chr21	69719399	69719527	129	6	0.512	0.2925	0.2194	MTA1			NM_001075514.1:2
chr21	69122053	69122216	164	7	0.3464	0.1846	0.1618
chr21	65068509	65068694	186	6	0.2871	0.4802	-0.1931	EVL			XM_024981645.1:3;XM_015459322.2:3;XM_015459318.2:3;XM_024981649.1:3;XM_024981641.1:3;XM_024981646.1:3;XM_010817228.1:3;XM_005222157.1:3;XM_024981650.1:3;XM_024981647.1:3;XM_024981651.1:3;XM_024981652.1:4;XM_024981644.1:3;NM_001192084.1:3;XM_024981643.1:3;XM_024981648.1:3;XM_024981653.1:3
chr21	67035049	67035138	90	6	0.301	0.4735	-0.1725	WDR20			XM_024981773.1:1;XM_024981775.1:1;XM_024981782.1:1;XR_003031379.1:2;XM_024981772.1:2;NM_001191156.2:2;XM_024981776.1:2;XM_024981774.1:2;XM_024981781.1:2;XM_024981779.1:2;XM_024981780.1:2;XR_003031380.1:3;XM_024981778.1:3;XM_024981777.1:1;XM_024981783.1:3	CGI.chr21.831
chr21	67786172	67786287	116	5	0.3783	0.1991	0.1793	LOC112443175			XM_024982177.1:10
chr22	57826637	57826752	116	14	0.3137	0.15	0.1638	SLC6A6			XM_024982404.1:13;XM_024982406.1:13;XM_024982402.1:13;XM_024982401.1:13;XM_024982403.1:13;NM_174610.2:13;XM_024982405.1:13;XM_010817971.3:13;XM_024982400.1:13	CGI.chr22.795
chr22	59452071	59452194	124	13	0.2726	0.4284	-0.1558	EEFSEC			NM_001083464.2:5;XM_024982838.1:4	CGI.chr22.1085
chr22	57972663	57972847	185	9	0.3234	0.4902	-0.1668
chr22	51004163	51004394	232	9	0.3347	0.4919	-0.1572	ARIH2		XM_024982463.1:5;XM_005222735.4:5;XM_015459544.2:5;XM_024982462.1:5;XR_814549.3:5;XM_005222736.3:5;XM_024982464.1:5;XM_024982461.1:5;XM_005222734.3:5;NM_001206242.1:5	XM_024982463.1:5;XM_005222735.4:5;XM_015459544.2:5;XM_024982462.1:5;XR_814549.3:5;XM_005222736.3:5;XM_024982464.1:5;XM_024982461.1:5;XM_005222734.3:5;NM_001206242.1:5	CGI.chr22.506
chr22	56920084	56920198	115	8	0.3153	0.4963	-0.181	SYN2		XR_003031893.1:2	XM_024983311.1:1;XM_024983310.1:2
chr22	23133060	23133130	71	7	0.5645	0.3757	0.1888	CRBN			NM_001075527.1:4
chr22	49999660	49999718	59	6	0.5258	0.353	0.1727	NPRL2		NM_001015547.1:6
chr22	45716674	45716748	75	5	0.1394	0.3333	-0.1939
chr22	50666233	50666380	148	4	0.06738	0.2179	-0.1505		DAG1
chr23	51297313	51297488	176	14	0.4872	0.3335	0.1537	GMDS			XM_024983737.1:4;XM_024983738.1:4;NM_001080331.1:4;XM_024983739.1:3
chr23	48081403	48081570	168	9	0.3216	0.5674	-0.2458	RREB1			XM_024983868.1:7;XM_024983870.1:7;XM_015460015.2:6;XM_024983866.1:7;XM_010818623.3:5;XM_024983869.1:7;XM_024983871.1:7;XM_024983867.1:7
chr23	50710207	50710337	131	10	0.1696	0.3264	-0.1568	LOC617396			XM_010818632.3:4
chr23	7961932	7962075	144	9	0.292	0.4512	-0.1592	H2B
chr23	16749405	16749558	154	7	0.4474	0.2902	0.1572	H2B;PTK7		NM_001192965.2:9;XM_010818186.3:9;NM_001192965.2:10;XM_010818186.3:10	NM_001192965.2:9;XM_010818186.3:9
chr23	39400069	39400262	194	6	0.3052	0.4744	-0.1691	KDM1B		XM_024983857.1:6;XM_024983858.1:4;XM_005223819.4:7;XM_005223821.4:7;XM_005223820.4:7;XM_002697549.6:7	XM_024983857.1:6;XM_024983858.1:4;XM_005223819.4:7;XM_005223821.4:7;XM_005223820.4:7;XM_002697549.6:7
chr23	45238219	45238361	143	6	0.4713	0.3077	0.1636	ELOVL2			NM_001083517.1:2
chr24	2335574	2335759	186	17	0.2472	0.3935	-0.1462	ZNF236		XM_024984557.1:1;XM_024984553.1:1;XM_024984555.1:1;XM_024984554.1:1;XM_024984556.1:1		CGI.chr24.124
chr24	37108197	37108274	78	7	0.4209	0.262	0.1589	EMILIN2			XM_005224160.4:3;XM_005224159.4:3;NM_001143869.2:3
chr24	48364109	48364224	116	6	0.4164	0.2613	0.1551	CTIF			XM_010819001.3:6;XM_015460146.2:6;XM_005224342.4:6;XM_005224340.4:6;XM_010818999.3:6
chr24	3372957	3373057	101	5	0.1614	0.3327	-0.1713
chr24	3568745	3568802	58	4	0.4456	0.2599	0.1857
chr25	40967403	40967602	200	13	0.4834	0.3138	0.1695	SNX8		XM_024985024.1:12;NM_001046533.2:10	XM_024985024.1:11;NM_001046533.2:9;XM_024985024.1:12;NM_001046533.2:10	CGI.chr25.1499
chr25	25035531	25035813	283	11	0.4488	0.6442	-0.1955	GTF3C1		NM_001193241.1:18	NM_001193241.1:18	CGI.chr25.700
chr25	38315515	38315686	172	11	0.271	0.4203	-0.1493	DAGLB			XM_024985005.1:13;XM_015460486.2:13;NM_001083487.1:13;XM_024985004.1:12	CGI.chr25.1204
chr25	3060344	3060430	87	7	0.3535	0.2057	0.1478	CREBBP			NM_001164022.1:3;XM_024984694.1:3	CGI.chr25.414
chr25	33554771	33554952	182	7	0.3594	0.5168	-0.1574	STX1A		XM_005225244.3:4;XM_024985078.1:4;XR_003032545.1:4;NM_001083798.1:4	XM_005225244.3:3;XM_024985078.1:3;XR_003032545.1:3;NM_001083798.1:3;NM_001083798.1:4;XM_005225244.3:4;XM_024985078.1:4;XR_003032545.1:4
chr25	3806723	3806826	104	5	0.4857	0.3058	0.1799	NUDT16L1;ANKS3		XM_024984870.1:4;XM_024984868.1:4;XM_024984869.1:4;XM_024984875.1:4;XM_024984874.1:4;XM_024984873.1:4;XM_024984871.1:5	XM_024984872.1:4;XM_024984876.1:4;NM_001034526.1:4;NM_001206229.1:4;XM_015460205.2:4;XM_015460204.2:4;XM_005224487.4:4	CGI.chr25.470
chr25	39182265	39182386	122	5	0.271	0.4435	-0.1725	RADIL		XM_024984722.1:9;NM_001163934.1:8	XM_024984722.1:8;NM_001163934.1:7
chr25	41795375	41795485	111	5	0.5001	0.3372	0.1629	ADAP1			XM_005225013.4:3;XM_005225014.4:3;NM_174513.2:3;XM_005225015.4:3
chr25	28028903	28028975	73	4	0.0886	0.2657	-0.1771	CRCP			XM_005224870.4:7;NM_001077870.1:6;XM_015460368.2:4
chr25	25648827	25648893	67	4	0.5655	0.3741	0.1915	XPO6			XM_024985303.1:12;XM_002698080.6:12;XM_024985304.1:12
chr26	44329902	44330014	113	10	0.4627	0.2786	0.1841	FAM53B;EEF1AKMT2			XM_024986040.1:4;XR_003032838.1:1;XM_024986041.1:1;XR_815824.2:1;XM_024986043.1:1
chr26	33334885	33334986	102	6	0.4814	0.3104	0.171	VTI1A			XM_015460739.2:9;XM_005225759.4:7;XM_005225758.4:8;XM_015460740.2:9;XM_005225757.4:7;XM_010820050.3:8;XM_015460741.2:7;XM_005225761.4:8;XM_024985829.1:8;XM_015460738.2:9;XR_815724.3:9;XR_001495207.2:10
chr26	23543371	23543455	85	5	0.2312	0.4266	-0.1953
chr26	48902986	48903052	67	4	0.4027	0.2293	0.1734	MGMT			XM_002698584.5:3;XM_005225875.4:2;XM_024986115.1:2;XM_024986116.1:2
chr27	16447060	16447197	138	9	0.3043	0.4552	-0.1509	FAT1		XM_024986218.1:20;XM_024986217.1:20;XR_003032922.1:21;XM_024986216.1:20;XM_010820249.3:19;NM_001192992.2:18;XR_815911.3:20;XM_024986219.1:19
chr27	24973430	24973480	51	6	0.4297	0.2841	0.1456	MFHAS1		XM_024986454.1:4;XM_024986453.1:3;XM_024986455.1:2		CGI.chr27.260
chr29	48573488	48573643	156	16	0.5037	0.3624	0.1412	CARS		XM_024987144.1:5;NM_001103249.1:6	XM_024987144.1:5;NM_001103249.1:6	CGI.chr29.956
chr29	42291938	42292123	186	16	0.4695	0.3269	0.1426	NAA40		NM_001099004.2:4;NM_001099004.2:5	NM_001099004.2:4	CGI.chr29.381
chr29	48317155	48317310	156	8	0.3124	0.534	-0.2216	NADSYN1		XM_005227336.4:5;XM_024987077.1:5;XM_024987078.1:5;XM_024987079.1:4;XM_005227338.4:6;XM_024987082.1:4;XM_024987081.1:5;NM_001034443.2:5	XM_005227336.4:4;XM_024987077.1:4;XM_024987078.1:4;XM_024987079.1:3;XM_005227338.4:5;XM_024987082.1:3;XM_024987081.1:4;NM_001034443.2:4
chr29	46410688	46410844	157	10	0.2687	0.4222	-0.1535	TPCN2		XR_003033188.1:21;XM_015461347.2:21;XR_003033189.1:21;XM_024987149.1:20;XM_024987147.1:21;XM_024987148.1:22;NM_001192451.1:21;XM_024987150.1:21;XM_024987151.1:16;XR_003033189.1:22;XM_015461347.2:22;XM_024987149.1:21;XM_024987147.1:22;XM_024987148.1:23;NM_001192451.1:22;XM_024987150.1:22;XM_024987151.1:17;XR_003033188.1:22	XR_003033188.1:21;XM_015461347.2:21;XR_003033189.1:21;XM_024987149.1:20;XM_024987147.1:21;XM_024987148.1:22;NM_001192451.1:21;XM_024987150.1:21;XM_024987151.1:16
chr29	47531394	47531546	153	9	0.4602	0.3121	0.1482	CTTN			XM_005227322.4:10;XM_005227320.4:11;XM_005227321.4:10;XM_005227319.4:11;XM_005227318.4:11;XM_024987035.1:11;NM_001075287.1:12;XM_005227317.3:12
chr29	17790677	17790843	167	8	0.47	0.2988	0.1712	GAB2			XM_024987410.1:9;XM_015461138.2:9
chr29	48661388	48661470	83	6	0.2171	0.4442	-0.227	NAP1L4			XM_005227332.3:8;XM_024987072.1:8;XM_005227331.3:8;XM_005227333.3:8;NM_001038094.2:8
chr3	103390786	103390981	196	21	0.3521	0.5117	-0.1596	ZNF691		XM_005204773.4:1;NM_001075962.1:1		CGI.chr3.926
chr3	118397506	118397823	318	15	0.4639	0.3008	0.163	HDAC4			XM_024990284.1:26;XM_024990283.1:26;XM_024990282.1:26;XM_024990281.1:26	CGI.chr3.1335
chr3	117454189	117454455	267	15	0.3449	0.2113	0.1335	ESPNL			NM_001205909.2:5;XM_005204989.4:6;XR_234148.4:6;XM_005204988.4:6;XM_015467281.2:5;XM_024989362.1:3
chr3	120755552	120755724	173	12	0.2811	0.4578	-0.1767	ING5		NM_001040580.1:6	NM_001040580.1:5
chr3	115546792	115546956	165	12	0.2639	0.4304	-0.1665	AGAP1		XM_024990255.1:18;XM_024990259.1:14;XM_024990256.1:17;XM_024990258.1:15;XM_024990257.1:16;XM_024990260.1:18;XM_024990249.1:17;XM_024990251.1:17;XM_024990254.1:15;XM_024990252.1:17;XM_024990253.1:16;XM_024990250.1:17;XM_024990248.1:18	XM_024990255.1:18;XM_024990259.1:14;XM_024990256.1:17;XM_024990258.1:15;XM_024990257.1:16;XM_024990260.1:18;XM_024990249.1:17;XM_024990251.1:17;XM_024990254.1:15;XM_024990252.1:17;XM_024990253.1:16;XM_024990250.1:17;XM_024990248.1:18	CGI.chr3.1184
chr3	120313822	120313950	129	11	0.2237	0.3811	-0.1574	SNED1		XM_024990352.1:27;XR_003034131.1:27;XM_024990346.1:27;XM_024990347.1:26;XM_024990348.1:26;XM_024990344.1:27;XM_024990351.1:27;XM_024990345.1:27;XM_024990349.1:27;XM_024990350.1:27;XR_003034129.1:27;XR_003034128.1:27;XR_003034130.1:27	XM_024990352.1:26;XR_003034131.1:26;XR_003034129.1:26;XR_003034128.1:26;XR_003034130.1:26;XM_024990346.1:26;XM_024990347.1:25;XM_024990348.1:25;XM_024990344.1:26;XM_024990351.1:26;XM_024990345.1:26;XM_024990349.1:26;XM_024990350.1:26
chr3	117660474	117660586	113	10	0.4191	0.2508	0.1683	TRAF3IP1			XM_024985863.1:7;XM_005204987.4:7;XM_024985839.1:9;XM_024985836.1:9;XM_010803872.3:8;NM_001192044.2:9
chr3	120706502	120706578	77	9	0.2335	0.4073	-0.1738	THAP4		XM_024986812.1:5;XM_024986814.1:5;XM_024986811.1:5;XM_024986809.1:5;NM_001038669.1:6		CGI.chr3.1597
chr3	118321514	118321677	164	8	0.4874	0.3	0.1874	HDAC4			XM_024990280.1:23;XM_024990279.1:23;XM_024990277.1:24;XM_024990278.1:24;XM_024990285.1:24;XM_024990284.1:24;XM_024990282.1:24;XM_024990283.1:24;XM_024990281.1:24
chr3	117681168	117681311	144	9	0.3248	0.4829	-0.1581	TRAF3IP1			XM_024985839.1:15;XM_024985836.1:15;XM_024985863.1:13;XM_010803872.3:14;XM_005204987.4:13;NM_001192044.2:15
chr3	118295929	118296096	168	10	0.46	0.3125	0.1475	HDAC4			XM_024990280.1:20;XM_024990279.1:20;XM_024990277.1:21;XM_024990278.1:21;XM_024990285.1:21;XM_024990284.1:21;XM_024990282.1:21;XM_024990283.1:21;XM_024990281.1:21
chr3	119950716	119950912	197	7	0.4621	0.3077	0.1544	LOC112446052	LOC112446052	XR_003034127.1:2
chr3	117985742	117985906	165	5	0.32	0.1545	0.1655
chr3	118223375	118223489	115	4	0.2506	0.4393	-0.1887	HDAC4		XM_024990280.1:1;XM_024990279.1:1;XM_024990277.1:1;XM_024990278.1:1;XM_024990285.1:1;XM_024990284.1:1;XM_024990282.1:1;XM_024990283.1:1;XM_024990281.1:1
chr3	118872381	118872431	51	5	0.513	0.3083	0.2047
chr3	120771556	120771720	165	4	0.2237	0.4127	-0.189	D2HGDH			XM_024989437.1:1;XM_005205041.4:2;XM_005205040.3:2;XM_010803903.3:2;NM_001075978.1:2;XM_010803902.3:1
chr4	114000063	114000137	75	7	0.5831	0.37	0.2131
chr4	78143492	78143702	211	10	0.4324	0.2821	0.1504		C4H7orf25
chr4	117084709	117084900	192	9	0.3536	0.1965	0.1572
chr4	118352468	118352725	258	9	0.559	0.3751	0.1839	NOM1			XM_010804703.3:3;XM_015470861.2:3	CGI.chr4.989
chr4	49006702	49006801	100	6	0.4999	0.3047	0.1952	LAMB1			NM_001206519.1:10
chr4	77206839	77206911	73	5	0.5572	0.3558	0.2014	AEBP1		XM_024991120.1:18	XM_024991120.1:17
chr4	103069446	103069528	83	4	0.3117	0.5357	-0.224
chr4	112362836	112362886	51	4	0.2781	0.4483	-0.1702	ZNF783		XM_024991219.1:7;XM_024991217.1:7;XM_024991218.1:7		CGI.chr4.631
chr4	13495022	13495096	75	4	0.4413	0.2701	0.1711	SLC25A13			XM_010804017.2:4;XM_024990983.1:4;XM_024990984.1:4
chr5	110053594	110053770	177	14	0.3275	0.4898	-0.1623	CSNK1E		NM_001078109.1:1;XM_024992275.1:1;XM_024992277.1:1;XM_024992274.1:1	XM_024992283.1:4;XM_024992282.1:4;XM_024992281.1:4;XM_024992278.1:5;XM_024992280.1:5;XM_024992279.1:5;XM_024992286.1:1;XM_024992285.1:2;XM_024992284.1:2	CGI.chr5.934
chr5	116871422	116871474	53	7	0.3866	0.5693	-0.1827	GRAMD4			XM_005207529.4:2;XM_024992109.1:2;XM_005207531.4:2;XM_005207530.4:2	CGI.chr5.1328
chr5	119264707	119264795	89	7	0.2424	0.4072	-0.1649		LOC112446792
chr5	106932998	106933112	115	6	0.3767	0.5723	-0.1956	ITFG2		NM_174562.2:11	NM_174562.2:11
chr5	115647241	115647332	92	6	0.18	0.3481	-0.1681	KIAA0930			XM_015471447.2:9;XM_024992827.1:9
chr5	112373853	112373969	117	4	0.4882	0.3034	0.1848	L3MBTL2			XM_005207391.4:5;XM_024991650.1:5;NM_001075610.1:5
chr6	105298144	105298468	325	19	0.3134	0.4564	-0.1431	WDR1			NM_001046346.2:4
chr6	115379070	115379218	149	11	0.4587	0.3075	0.1512	LRPAP1			XM_024993096.1:4;NM_001080225.1:4	CGI.chr6.715
chr6	117255096	117255173	78	7	0.1971	0.0584	0.1387	SPON2		NM_001046157.1:4	NM_001046157.1:4	CGI.chr6.1047
chr6	115587462	115587610	149	9	0.2585	0.4033	-0.1448	MSANTD1		XM_024993720.1:2;XM_024993719.1:2;XM_005208263.2:2	XM_024993721.1:1;XM_024993720.1:2;XM_024993719.1:2;XM_005208263.2:2	CGI.chr6.769
chr6	116837432	116837592	161	6	0.3116	0.4407	-0.1291	TMEM129		NM_001076864.1:2
chr6	113520254	113520346	93	6	0.5502	0.3475	0.2028	TADA2B	MIR2453		NM_001206410.1:1
chr6	116855802	116855876	75	6	0.2428	0.4015	-0.1587	SLBP			XM_024993079.1:7;NM_001045880.2:7
chr6	115601140	115601192	53	4	0.3759	0.513	-0.1371	MSANTD1;HTT	MSANTD1	XM_002688430.5:1;XM_024993718.1:1	XM_005208263.2:4;XM_002688430.5:1;XM_024993718.1:1	CGI.chr6.773
chr6	114505517	114505577	61	5	0.3576	0.178	0.1796	SH3TC1			XM_024993708.1:1
chr7	6495215	6495498	284	17	0.3453	0.4994	-0.1541	CHERP		XM_005208508.4:13;NM_001109798.2:13	XM_005208508.4:12;NM_001109798.2:12;XM_005208508.4:13;NM_001109798.2:13	CGI.chr7.305
chr7	15609443	15609608	166	10	0.3971	0.5599	-0.1627	KANK2		NM_001076531.1:5;XM_024994639.1:5;XM_024994640.1:5;XM_024994641.1:5;XM_024994638.1:5	NM_001076531.1:4;XM_024994639.1:4;XM_024994640.1:4;XM_024994641.1:4;XM_024994638.1:4
chr7	80210480	80210573	94	9	0.2092	0.3977	-0.1885	TENM2		XM_024995296.1:16;XM_024995297.1:15
chr7	21467413	21467490	78	9	0.1461	0.2942	-0.148	MOB3A		XM_005209030.4:3;XM_005209029.4:4;NM_001034229.1:3;XM_015472104.2:3	XM_005209030.4:2;XM_005209029.4:3;NM_001034229.1:2;XM_015472104.2:2	CGI.chr7.951
chr7	80465484	80465643	160	8	0.4651	0.3131	0.1521	WWC1			XM_002689365.6:16
chr7	5373374	5373478	105	6	0.4727	0.3046	0.1681	FCHO1		XM_024994789.1:8;XM_015471922.2:8;XM_005208553.4:8;XM_010806606.2:8;XM_005208552.2:8;XM_002688540.4:9	XM_024994789.1:7;XM_015471922.2:7;XM_005208553.4:7;XM_010806606.2:7;XM_005208552.2:7;XM_002688540.4:8
chr7	5949997	5950055	59	4	0.3512	0.5561	-0.2049	MYO9B			NM_001193096.2:39;XM_024994175.1:39;XM_010806577.3:40;XM_005208501.4:40;XM_010806572.3:39;XM_024994172.1:40;XM_010806570.3:40;XM_024994168.1:39;XM_010806571.3:40;XM_010806575.3:39;XM_024994173.1:39;XM_010806573.3:39;XM_024994170.1:38;XM_024994169.1:39;XM_010806569.3:40;XM_010806574.3:39;XM_024994171.1:38;XM_024994174.1:39;XM_024994176.1:38
chr8	75895801	75895981	181	10	0.3121	0.4915	-0.1794	ENHO		NM_001163653.1:1
chr8	57310065	57310217	153	11	0.1864	0.3354	-0.149
chr8	69918789	69918955	167	8	0.3477	0.5085	-0.1608	CCAR2		XM_005210228.4:13;XM_005210226.4:13;XM_024995530.1:13;XM_024995529.1:13;XM_024995531.1:13;XM_024995528.1:13;XM_005210229.4:13;NM_001075298.2:13;XM_005210225.4:13
chrUn_NW_020190893v1	73188	73303	116	6	0.1188	0.2634	-0.1446	LOC112445535	LOC112445535	XR_003033707.1:3
chrX	37408233	37408389	157	7	0.2718	0.5023	-0.2305	FLNA		XM_024987748.1:22;XM_024987750.1:22;NM_001206514.1:23;XM_024987749.1:22;XM_024987751.1:22;XM_024987747.1:23;XM_024987748.1:23;XM_024987750.1:23;NM_001206514.1:24;XM_024987749.1:23;XM_024987751.1:23;XM_024987747.1:24	XM_024987748.1:22;XM_024987750.1:22;NM_001206514.1:23;XM_024987749.1:22;XM_024987751.1:22;XM_024987747.1:23
chrX	76843795	76843898	104	7	0.4378	0.2386	0.1992	ZCCHC13	ZCCHC13	NM_001206479.1:1
chrX	37402060	37402152	93	7	0.5232	0.3523	0.1709	FLNA		XM_024987748.1:11;XM_024987750.1:11;NM_001206514.1:11;XM_024987749.1:11;XM_024987751.1:11;XM_024987747.1:11
chrX	36213518	36213639	122	4	0.348	0.5162	-0.1682	DKC1			NM_001105395.1:3
