# Supplementary material for: Maternal Melatonin Supplementation Modulates Placental DNA Methylation and Gene Expression in Nutrient-Restricted Cattle
Source: Int J Mol Sci. 2025 Nov 25;26(23):11387. doi: 10.3390/ijms262311387 (PMC12691978; doi:10.3390/ijms262311387)
Supplement: Supplementary file 1 [file ijms-26-11387-s001.zip › Table S4.xlsx]

## Sheet: RES-MEL vs RES-CON Cotyledons
chr	start	end	length	nCG	group1Mean	group2Mean	methDiff	gene	promoter	exon	intron	cgi
chr1	145016433	145016590	158	14	0.1914	0.3382	-0.1468	ADARB1		XM_015473820.2:4;XR_233448.4:6;XM_010801659.3:5;XM_024996862.1:5;XM_005202042.4:5;XM_005202041.4:6;XM_002685126.6:6;XM_005202040.4:6		CGI.chr1.778
chr1	154027575	154027737	163	11	0.4606	0.282	0.1785	PLCL2			NM_001192255.1:3	CGI.chr1.977
chr1	153402920	153403066	147	13	0.2566	0.3973	-0.1407	RFTN1			XM_024997199.1:5;XM_024997196.1:5;XM_024997194.1:5;XM_024997190.1:5;XM_024997193.1:5;XM_024997191.1:5	CGI.chr1.941
chr1	58977734	58977794	61	5	0.3424	0.5364	-0.194
chr1	143334494	143334610	117	4	0.2627	0.1049	0.1579
chr1	145326795	145326933	139	4	0.3311	0.4982	-0.1671
chr1	70617740	70617794	55	4	0.4253	0.2551	0.1702	TNK2			XM_024981105.1:13;NM_173885.3:12;XM_010801157.3:13;XM_010801160.3:12;XM_024983701.1:11;XM_010801156.3:13;XR_003032349.1:12;XM_010801159.3:12;XM_024983131.1:12;XM_024982013.1:13;XM_015471413.2:12;XM_015471419.2:12;XM_010801161.3:11;XM_010801162.3:10
chr10	97628022	97628163	142	10	0.2384	0.4004	-0.1619					CGI.chr10.969
chr10	101907277	101907332	56	6	0.2939	0.5183	-0.2244	NRDE2			NM_001206507.1:12;XM_024997208.1:10
chr10	102286461	102286713	253	5	0.432	0.2385	0.1935	TTC7B			XM_024998171.1:16;XM_024998168.1:15;XM_024998167.1:17;XM_024998169.1:16;XM_024998170.1:15
chr10	99401879	99401933	55	4	0.1895	0.3542	-0.1647
chr10	80687875	80687950	76	4	0.5215	0.3478	0.1737	ACTN1		XM_010809468.2:12;XM_005211978.3:12;XM_005211976.2:13;NM_001035351.2:12;XM_005211979.2:12		CGI.chr10.813
chr11	103890083	103890262	180	10	0.4079	0.2434	0.1645	SEC16A		XR_003037310.1:2;XR_003037311.1:2;XR_003037312.1:2;XM_002691659.6:4;XM_005213464.4:3;XM_024999641.1:3;XM_024999639.1:2;XM_024999640.1:2	XM_005213464.4:2;XM_024999641.1:2;XM_005213465.4:2;XM_002691659.6:3;XM_024999639.1:1;XM_024999640.1:1	CGI.chr11.1284
chr11	103518861	103518918	58	9	0.3988	0.2442	0.1546	NACC2		XM_024998799.1:1;XM_024998800.1:1;XM_005213295.4:1;XM_005213294.3:1;NM_001192649.1:1		CGI.chr11.1208
chr11	106697226	106697369	144	8	0.4923	0.334	0.1583
chr11	82373378	82373430	53	7	0.5276	0.3684	0.1592
chr11	99044377	99044496	120	5	0.4136	0.2482	0.1655	ODF2			XM_010810444.2:4;XM_010810442.2:4;XM_015473649.2:5;XM_010810441.2:5;XM_010810447.3:5;XM_024998999.1:5;XM_024998998.1:6;XM_024998997.1:6;XM_024999005.1:6;XM_024999004.1:5;XM_024999006.1:4;XM_005213330.3:5;XM_024999007.1:5;XM_024998992.1:3;XM_005213311.3:4;XM_005213309.3:5;XM_010810443.3:4;XM_005213310.4:5;XM_024998996.1:5;XM_005213317.4:6;XM_005213324.2:5;XM_005213316.4:6;XM_024998995.1:6;XM_02499…
chr12	86598400	86598601	202	19	0.4533	0.2821	0.1712	LAMP1			NM_001075124.2:2	CGI.chr12.855
chr12	86206827	86207076	250	16	0.5112	0.3795	0.1317	TUBGCP3			NM_001192632.1:15	CGI.chr12.749
chr12	86615131	86615320	190	13	0.4893	0.3435	0.1458	GRTP1			NM_001103336.1:4;XM_024999773.1:4;XM_024999772.1:3	CGI.chr12.861
chr12	87206779	87206910	132	8	0.2863	0.4629	-0.1766	LOC112449111		XM_025000212.1:8	XM_025000212.1:8
chr12	85247428	85247498	71	6	0.4088	0.2262	0.1826	CARS2			XM_010810976.3:10;XM_024999800.1:10;XM_024999801.1:10;XM_010810977.3:10;XM_024999802.1:10;XM_024999799.1:10;XM_024999798.1:10;NM_001045944.2:10	CGI.chr12.569
chr12	34249180	34249243	64	4	0.5902	0.4052	0.185	SPATA13		XM_010810812.3:1;XM_025000088.1:1	XM_002691861.6:4;XM_025000086.1:4;XM_025000085.1:4;XM_025000087.1:3;XM_025000088.1:1;XM_010810812.3:1
chr12	86562858	86562910	53	4	0.4289	0.2668	0.1621	CUL4A			XM_025000183.1:10
chr12	34253560	34253634	75	4	0.4707	0.2962	0.1745	SPATA13			XM_002691861.6:4;XM_025000086.1:4;XM_025000085.1:4;XM_025000087.1:3;XM_025000088.1:1;XM_010810812.3:1
chr13	58458084	58458244	161	19	0.2352	0.4287	-0.1935
chr13	48213250	48213310	61	11	0.3534	0.1825	0.1709	LRRN4		XM_002707724.6:1		CGI.chr13.400
chr13	55182453	55182576	124	9	0.3984	0.5743	-0.176	CDH4		XM_002692260.5:6	XM_002692260.5:5
chr13	45122010	45122144	135	8	0.3829	0.2342	0.1487	PFKP			NM_001193220.2:8;XM_025000416.1:9;XM_025000417.1:8
chr13	41880642	41881003	362	5	0.1866	0.3551	-0.1685	CD93	CD93	XM_003586784.5:2
chr14	3444186	3444366	181	11	0.2599	0.4414	-0.1814	TRAPPC9			XM_025001632.1:19;XM_025001629.1:19;XR_003038034.1:19;XM_010811858.2:18;XM_010811856.2:19;XM_025001630.1:19;XM_025001631.1:19;XM_005215216.3:19;NM_001037474.3:18
chr14	888832	888961	130	10	0.3377	0.5326	-0.1949	PLEC		XM_025001907.1:33;XM_025001909.1:32;XM_025001908.1:33;XM_025001917.1:31;XM_025001916.1:32;XM_025001920.1:31;XM_025001918.1:32;XM_025001906.1:31;XM_025001905.1:32;XM_025001921.1:31;XM_025001919.1:32;XM_025001923.1:31;XM_025001922.1:32;XM_025001915.1:31;XM_025001913.1:32;XM_025001911.1:31;XM_025001910.1:32;XM_025001914.1:31;XM_025001912.1:32		CGI.chr14.97
chr14	630664	630921	258	11	0.496	0.3274	0.1686	HSF1			XM_010811828.3:12;XM_010811825.3:13;XM_010811826.3:13;XM_010811827.3:12;XM_005215150.2:13;NM_001076809.1:12;XM_025001456.1:12;XM_005215151.4:13
chr14	388890	389019	130	7	0.2467	0.4505	-0.2038	ARHGAP39			XM_025001608.1:4;XM_025001609.1:4;XM_010811855.3:4;XM_015474348.2:4;NM_001205997.1:3
chr14	3018713	3018846	134	7	0.3444	0.5009	-0.1565	PTK2			NM_001075250.2:28
chr14	26475289	26475340	52	5	0.6597	0.4675	0.1922	CHD7			XM_025001824.1:30;XM_025001825.1:30;XM_025001823.1:30	CGI.chr14.570
chr15	76646419	76646705	287	24	0.3104	0.4798	-0.1694	ZNF408		XM_005216509.4:4;NM_001193157.1:5		CGI.chr15.641
chr15	22368921	22369074	154	14	0.2563	0.428	-0.1716	DLAT			NM_001205730.2:11
chr15	46490131	46490293	163	12	0.3101	0.1615	0.1486	DNHD1		XM_015474720.2:2		CGI.chr15.346
chr15	51245335	51245466	132	11	0.383	0.5365	-0.1535	PGAP2		XM_010812666.3:4;XM_005216200.4:4;XM_010812669.2:4;XM_010812668.3:4;XM_024975495.1:4;XM_010812665.3:4;XM_010812664.3:4;NM_001099111.1:4	XM_010812666.3:3;XM_005216200.4:3;XM_010812669.2:3;XM_010812668.3:3;XM_024975495.1:3;XM_010812665.3:3;XM_010812664.3:3;NM_001099111.1:3;XM_024975493.1:3;XM_024975494.1:3
chr15	64741081	64741195	115	7	0.3271	0.1351	0.192
chr15	83677488	83677545	58	4	0.2278	0.06448	0.1633	B3GAT1		XM_024975518.1:2;XM_024975517.1:2;XM_024975516.1:2;XM_024975515.1:2;NM_001014393.1:1
chr16	80138300	80138490	191	15	0.2651	0.5193	-0.2541	PPP1R12B		XM_024976592.1:1;XM_024976593.1:1;XM_024976590.1:1;XM_024976591.1:1;XM_024976582.1:1;XM_024976579.1:1;XM_024976581.1:1;XM_024976580.1:1;XR_003029633.1:1
chr16	80227388	80227578	191	15	0.5045	0.3396	0.1649	PPP1R12B			XM_024976585.1:1;XM_024976590.1:12;XM_024976591.1:12;XM_024976579.1:11;XM_024976580.1:12;XR_003029633.1:10;XM_024976583.1:6;XM_024976589.1:1;XM_024976582.1:11;XM_024976581.1:12	CGI.chr16.1066
chr16	41916005	41916120	116	7	0.2943	0.4604	-0.1661
chr16	79071242	79071334	93	6	0.4064	0.2398	0.1666					CGI.chr16.888
chr16	50297146	50297199	54	4	0.09289	0.2553	-0.1624	MMEL1			XM_024976521.1:11;XM_024976520.1:11;XM_024976519.1:11;NM_001193136.1:10
chr16	4428531	4428618	88	4	0.1146	0.276	-0.1614	DYRK3			XM_024976096.1:2;NM_001100298.1:2
chr17	72334647	72334987	341	24	0.484	0.3174	0.1667	LZTR1		XM_024977097.1:9;XM_024977096.1:9;XM_024977095.1:9;NM_001192111.1:9	XM_024977097.1:9;XM_024977096.1:9;XM_024977095.1:9;NM_001192111.1:9	CGI.chr17.1145
chr17	71781552	71781705	154	26	0.4987	0.3581	0.1406	BCR			XM_024977857.1:22	CGI.chr17.1035
chr17	68398550	68398882	333	24	0.4637	0.3289	0.1347	ZNRF3		XM_024977815.1:8		CGI.chr17.724
chr17	60084798	60084934	137	13	0.2952	0.4431	-0.1479	LOC107133302			XR_003030041.1:2	CGI.chr17.440
chr17	72461053	72461201	149	11	0.3969	0.2412	0.1557	MED15			XM_010814251.3:16;XM_010814252.3:15;XM_010814253.3:15;NM_001099175.2:16
chr17	71731131	71731278	148	10	0.5152	0.3553	0.1598	BCR			XM_024977858.1:13;XM_024977857.1:13
chr17	72722266	72722335	70	8	0.4703	0.3131	0.1572	CDC45			XM_005218208.3:6;XM_005218206.3:6;XM_005218207.4:5;NM_001024490.1:6	CGI.chr17.1216
chr17	45293964	45294117	154	5	0.4618	0.2876	0.1741	SFSWAP			XM_024977182.1:4;XM_010813821.2:4;XM_005217656.4:4;XM_005217657.4:4;XR_238088.4:4;XM_024977184.1:4;XM_024977183.1:4;NM_001192319.2:4
chr17	72927541	72927607	67	5	0.5791	0.4141	0.165	ARVCF			XM_024977233.1:16;XM_024977236.1:16;XM_024977231.1:17;XM_024977232.1:16;XM_024977237.1:14;XM_024977230.1:17;XM_024977235.1:16;XM_024977234.1:16
chr18	46705338	46705460	123	21	0.4218	0.2772	0.1446	THAP8		NM_001102200.1:2;XM_010814777.3:2;XM_010814775.2:2;XM_010814776.3:2;XM_024978412.1:2		CGI.chr18.956
chr18	14756436	14756666	231	10	0.2449	0.4716	-0.2267	LOC532875			XM_024978929.1:9;XM_015475792.2:9;XM_002694867.5:9;XM_005218788.2:9;XM_024978928.1:9
chr18	52219978	52220129	152	9	0.3111	0.1571	0.154	ZNF235			XM_010815145.3:1;XM_010815150.3:1;XM_015458204.2:1;XM_010815146.3:1;XM_015458203.2:1;XM_002695085.6:1;XM_010815148.3:1;XM_010815149.3:1
chr18	13225930	13226110	181	8	0.4841	0.3013	0.1828	KLHDC4			XM_024978910.1:1;XM_024978912.1:1;XM_024978907.1:1;XM_024978911.1:1;XM_024978908.1:1;XM_024978909.1:1;XM_002694759.5:1;XM_010814589.3:1	CGI.chr18.403
chr18	50905802	50905992	191	7	0.1831	0.3795	-0.1963	LIPE		XM_024977961.1:9;XM_010815001.3:9;XM_010814998.3:9;NM_001080220.1:9;XM_010815000.3:9
chr18	43872681	43872863	183	6	0.4121	0.2469	0.1652	PEPD			XM_010814804.3:4;NM_001080318.2:6
chr18	14011927	14011983	57	5	0.2847	0.4727	-0.188	CDT1		XM_005218769.4:9
chr18	50148003	50148093	91	4	0.2309	0.07445	0.1565		LOC104974870
chr18	13243193	13243287	95	4	0.458	0.2496	0.2084	KLHDC4			XM_024978907.1:7;XM_024978909.1:7;XM_002694759.5:7;XM_024978908.1:7;XM_010814589.3:7;XM_024978911.1:8
chr18	13668073	13668145	73	4	0.3313	0.5032	-0.1718	ZNF469			XM_024978913.1:3;XM_024978914.1:1
chr19	55986700	55986886	187	16	0.3204	0.4545	-0.1341	LLGL2		NM_001099098.1:7;XM_024980344.1:7		CGI.chr19.1588
chr19	62385333	62385490	158	10	0.2888	0.1587	0.1301	CEP112		XM_015459032.2:7;XM_024981120.1:7;XM_024981127.1:5;XM_024981123.1:7;XM_024981125.1:7;XM_024981126.1:7;XM_024981124.1:7;XM_024981122.1:7;XM_024981128.1:4	XM_024981127.1:4;XM_015459032.2:6;XM_024981120.1:6;XM_024981123.1:6;XM_024981125.1:6;XM_024981126.1:6;XM_024981124.1:6;XM_024981122.1:6;XM_024981128.1:3	CGI.chr19.1888
chr19	27621754	27621897	144	9	0.4049	0.572	-0.1671	CNTROB		XM_024980760.1:11;XM_024980761.1:11;XM_024980758.1:12;XM_024980757.1:11;XM_024980759.1:10;XM_024980762.1:9	XM_024980760.1:11;XM_024980761.1:11;XM_024980758.1:12;XM_024980757.1:11;XM_024980759.1:10;XM_024980762.1:9
chr19	13439804	13439945	142	8	0.4026	0.575	-0.1724	ACACA		XM_005219975.4:1;XM_024979601.1:1;XM_024979606.1:1;XM_024979605.1:1;XM_005219978.4:1;XM_005219976.4:1;XM_024979603.1:1;XM_024979604.1:1;XM_024979602.1:1;XM_010815743.3:1;XM_024979607.1:1;XM_005219977.4:1		CGI.chr19.164
chr19	50783576	50783775	200	7	0.5289	0.3591	0.1698	FASN		XM_005220997.3:11;NM_001012669.1:11	XM_005220997.3:11;NM_001012669.1:11
chr19	47801461	47801576	116	7	0.4045	0.253	0.1514	ACE		NM_001206668.1:5	NM_001206668.1:5
chr19	57173921	57174075	155	6	0.3068	0.4719	-0.1651	TTYH2			NM_001105626.1:11
chr19	50635012	50635071	60	6	0.3055	0.4779	-0.1724	CSNK1D;SLC16A3		NM_001109980.2:1;XM_005221027.4:1;XM_024979889.1:1;XM_010816462.3:1;XM_024979888.1:1;XM_010816461.3:1;XM_024979890.1:1;XM_015458929.2:10		CGI.chr19.1284
chr19	45409013	45409202	190	5	0.4238	0.2287	0.195	WNT3			XM_005220917.4:1;NM_001206024.1:1
chr19	53811667	53811778	112	5	0.4688	0.2838	0.185	PGS1			XR_003030682.1:9;XR_003030676.1:8;XR_003030677.1:8;XR_003030688.1:8;XR_003030683.1:8;XR_813467.2:7;XM_010816564.3:7;XR_003030678.1:9;XR_003030679.1:9;XR_813463.2:8;XR_003030680.1:9;XR_003030681.1:9;XR_813464.2:8;XR_813465.2:8;XR_001494379.1:8;XR_001494382.1:9;XR_003030675.1:8;XM_005221242.3:8;XM_005221240.3:8;XM_005221239.3:7;XM_005221241.3:7;XR_003030684.1:8;XR_003030685.1:8;XR_238819.3:7;XR_003…
chr19	25192246	25192322	77	5	0.464	0.2811	0.1829	SLC13A5		XM_005220199.4:7;XM_024979801.1:7;XM_024979800.1:7;XM_024979802.1:7;XM_024979803.1:6;NM_001191446.1:6
chr19	42755966	42756071	106	5	0.5601	0.3786	0.1815	EZH1		XM_015458835.2:1;XM_024980248.1:1;XM_005220736.4:1;NM_001102151.2:1
chr19	13487059	13487198	140	4	0.2817	0.4455	-0.1638	ACACA			XM_005219975.4:11;XM_024979601.1:11;XM_024979606.1:11;XM_024979605.1:11;XM_005219978.4:11;XM_005219976.4:11;XM_024979603.1:11;XM_024979604.1:11;XM_024979602.1:11;XM_010815743.3:11;XM_024979607.1:11;XM_005219977.4:11;NM_174224.2:11
chr2	43460699	43460861	163	12	0.3324	0.4933	-0.1609	ARL6IP6			NM_001034281.2:2
chr2	126794166	126794243	78	10	0.2906	0.4678	-0.1772	CRYBG2		XR_003037441.1:14;XM_005203089.4:14;XM_015460083.2:13;NM_001109791.1:12		CGI.chr2.832
chr2	135222214	135222373	160	9	0.4977	0.3345	0.1632	RCC2			NM_001101911.2:4	CGI.chr2.1221
chr2	130968563	130968637	75	7	0.5428	0.3811	0.1617	HSPG2		XM_010802656.3:83;XM_015460855.2:87;XM_015460858.2:84;XM_024982825.1:87;XM_015460850.2:88;XM_015460856.2:86;XM_010802652.3:88;XM_010802651.3:88;XM_005203324.4:88;XM_015460860.2:83;XM_010802655.3:83;XM_015460859.2:83	XM_010802656.3:83;XM_015460855.2:87;XM_015460858.2:84;XM_024982825.1:87;XM_015460850.2:88;XM_015460856.2:86;XM_010802652.3:88;XM_010802651.3:88;XM_005203324.4:88;XM_015460860.2:83;XM_010802655.3:83;XM_015460859.2:83	CGI.chr2.967
chr2	125767328	125767384	57	4	0.3362	0.5727	-0.2365	AHDC1		XM_025001979.1:6;XM_025001960.1:6;XM_025001957.1:6;XM_025001962.1:6;XM_025001969.1:6;XM_025001976.1:5;NM_001206409.1:4		CGI.chr2.788
chr20	11424494	11424637	144	8	0.4801	0.3207	0.1594	PIK3R1			XM_024981213.1:14;XM_005221436.4:14;NM_174575.1:14
chr20	71476501	71476588	88	5	0.4932	0.3182	0.1749	LOC104975299;TPPP			XR_003031307.1:3;XR_003031309.1:4;XR_003031303.1:3;XR_003031302.1:2;XR_003031308.1:3;XR_003031306.1:1;XM_024981198.1:1;XM_024981197.1:1;XM_024981196.1:1;XM_024981200.1:1;XM_024981199.1:1
chr21	65204412	65204560	149	21	0.5173	0.3732	0.1442	SLC25A29		NM_001077871.1:1;XM_024981682.1:1;XM_005222162.4:1		CGI.chr21.728
chr21	68691986	68692137	152	14	0.4247	0.2832	0.1415	KIF26A		XM_024982195.1:6	XM_024982195.1:5	CGI.chr21.1000
chr21	65913943	65914029	87	5	0.1045	0.2587	-0.1542		MIR411A;MIR299
chr21	64580507	64580583	77	4	0.4366	0.2334	0.2032	CCDC85C			XM_015459366.2:5;XM_024982152.1:5;XM_024982151.1:6
chr22	52534303	52534461	159	12	0.2129	0.3778	-0.165	NBEAL2		XM_024983286.1:49
chr22	52271482	52271607	126	11	0.3215	0.4741	-0.1526	PTPN23			NM_001206526.1:23;XM_024982749.1:23	CGI.chr22.562
chr22	56175926	56176194	269	12	0.267	0.4125	-0.1455	PLXND1		XM_002697122.4:24	XM_002697122.4:23;XM_002697122.4:24
chr22	48590299	48590422	124	9	0.5275	0.3795	0.1481	GLYCTK		NM_001045987.2:1;XM_024982525.1:1;XM_024982526.1:1
chr22	59538003	59538077	75	8	0.417	0.2406	0.1764	RUVBL1			XM_024982592.1:10;NM_001101076.1:9	CGI.chr22.1112
chr22	58731531	58731640	110	10	0.43	0.2767	0.1533					CGI.chr22.928
chr22	59928920	59929010	91	8	0.2858	0.4376	-0.1518	TPRA1			NM_001102314.1:9;XM_024983048.1:10	CGI.chr22.1182
chr22	60506920	60507046	127	6	0.5755	0.4208	0.1547	ZXDC			XM_024983332.1:4;XR_003031903.1:4;XM_024983331.1:4
chr22	17014109	17014212	104	6	0.5348	0.3743	0.1605	MTMR14			NM_001100364.1:1;XM_010817454.3:2;XM_010817453.3:2;XM_005222448.4:2;XM_005222451.4:1
chr23	9061672	9061869	198	14	0.5285	0.3613	0.1672	H2B;ANKS1A		XM_024983955.1:23;XM_005223301.4:24;XM_005223298.3:25;XM_002697185.6:23;XM_005223299.3:24;XM_005223300.4:24;XM_005223297.4:25;XM_024983956.1:23	XM_024983955.1:22;XM_002697185.6:22;XM_005223301.4:23;XM_005223300.4:23;XM_005223299.3:23;XM_005223298.3:24;XM_005223297.4:24;XM_024983956.1:22;XM_024983955.1:23;XM_005223301.4:24;XM_005223298.3:25	CGI.chr23.166
chr23	50057027	50057203	177	8	0.389	0.2214	0.1676	ECI2;C23H6orf201		NM_001034242.2:10;XM_024983435.1:11;XM_024983432.1:10;XM_024983434.1:10;XM_024983433.1:10	XR_003032126.1:1
chr23	51571486	51571537	52	7	0.1995	0.3987	-0.1991	GMDS			NM_001080331.1:9;XM_024983738.1:10	CGI.chr23.1128
chr23	41504794	41504852	59	7	0.3273	0.4869	-0.1596	JARID2			XM_005223837.4:11;XM_005223838.4:11;XM_024984095.1:11;XM_005223839.4:11;XM_002697579.6:11
chr24	57971807	57971983	177	9	0.2853	0.4472	-0.1619	ZNF532			XM_024984576.1:3;XM_024984574.1:3;XM_024984572.1:4;XM_015460161.2:3;XM_024984573.1:4;XM_024984575.1:2
chr24	61566897	61566973	77	8	0.3709	0.2168	0.1541	BCL2		XM_005224105.4:1	NM_001166486.1:1;XM_024984174.1:2	CGI.chr24.757
chr24	41661985	41662144	160	7	0.4986	0.3043	0.1942	PPP4R1			XM_024984603.1:8;XM_024984600.1:8;XM_024984599.1:8;XM_024984601.1:8;XM_024984602.1:8
chr24	61479519	61479672	154	4	0.3589	0.5437	-0.1848	BCL2			NM_001166486.1:1;XM_024984174.1:2
chr25	37266757	37266876	120	14	0.3439	0.1712	0.1727	TRRAP		NM_001192137.2:1	NM_001192137.2:1	CGI.chr25.1104
chr25	1183794	1183922	129	13	0.3781	0.228	0.1501	TELO2		XM_024985377.1:21;XM_010819185.3:20;XM_005224613.4:21;XM_010819183.3:21	XM_024985377.1:20;XM_010819185.3:19;XM_005224613.4:20;XM_010819183.3:20
chr25	41131103	41131186	84	8	0.4929	0.3403	0.1526	MAD1L1			NM_001102044.1:12;XM_024984863.1:12;XM_024984865.1:11;XM_024984862.1:12;XM_024984866.1:7;XM_015460465.2:4;XM_024984867.1:4	CGI.chr25.1542
chr25	1643147	1643200	54	7	0.3247	0.4967	-0.172	PKD1		XM_003587798.5:32;XM_024985432.1:31		CGI.chr25.267
chr25	34755320	34755447	128	6	0.5755	0.4076	0.1679	CUX1			XM_024985274.1:9;XM_024985277.1:9;XM_024985276.1:9;XM_024985271.1:4;XM_024985272.1:4;XM_024985273.1:4
chr25	41363545	41363598	54	4	0.3024	0.134	0.1684
chr25	25033175	25033231	57	4	0.4884	0.3051	0.1833	GTF3C1			NM_001193241.1:14
chr26	45307969	45308103	135	7	0.3146	0.4643	-0.1497	UROS		XM_024985790.1:1	XR_003032735.1:3;XR_003032734.1:2;NM_001191369.1:4;XM_005225857.4:4;XM_024985789.1:4;XR_003032733.1:4;XM_005225856.4:4;XR_003032732.1:5
chr26	39571884	39571960	77	6	0.5279	0.367	0.1609	GRK5		XM_010820077.3:9;NM_174331.2:9	XM_010820077.3:9;NM_174331.2:9
chr26	46353630	46353730	101	6	0.5208	0.3684	0.1524
chr27	44202089	44202220	132	15	0.3042	0.4496	-0.1454	ZNF385D			XM_024986354.1:3;XM_024986356.1:2;XM_024986355.1:2	CGI.chr27.568
chr27	41973439	41973527	89	4	0.4027	0.2123	0.1903
chr28	43670622	43670807	186	9	0.3917	0.239	0.1528	ERCC6			XM_024986669.1:15;XM_024986668.1:15;NM_001191343.1:15
chr28	34401988	34402081	94	7	0.3639	0.5156	-0.1516	LOC112444769			XR_003033127.1:2;XR_003033126.1:2
chr29	49718524	49718702	179	15	0.4173	0.2653	0.152	CTSD		XM_005227296.3:5;NM_001166521.1:5;XM_024986989.1:5;XM_005227295.4:5	XM_005227296.3:4;NM_001166521.1:4;XM_024986989.1:4;XM_005227295.4:4	CGI.chr29.1131
chr29	50649857	50650004	148	14	0.5681	0.3804	0.1877	DEAF1		XM_024987619.1:7	XM_024987619.1:7
chr29	45375986	45376146	161	10	0.2621	0.4115	-0.1494	PITPNM1		XM_024987640.1:6;XM_024987639.1:6	XM_024987640.1:5;XM_024987639.1:5	CGI.chr29.659
chr29	43589724	43589833	110	10	0.3359	0.4891	-0.1532	FRMD8		XM_005227080.3:8;NM_001098985.2:7	XM_005227080.3:8;NM_001098985.2:7	CGI.chr29.488
chr29	47468894	47469007	114	9	0.4949	0.3383	0.1566	PPFIA1			XM_024986955.1:14;XM_024986956.1:14;XM_024986954.1:14;XM_024986952.1:14;XM_024986953.1:14;XM_005227265.4:14;XM_024986959.1:15;NM_001191377.2:13;XM_024986958.1:13;XM_024986957.1:13
chr29	48317155	48317310	156	8	0.3625	0.5132	-0.1508	NADSYN1		XM_005227336.4:5;XM_024987077.1:5;XM_024987078.1:5;XM_024987079.1:4;XM_005227338.4:6;XM_024987082.1:4;XM_024987081.1:5;NM_001034443.2:5	XM_005227336.4:4;XM_024987077.1:4;XM_024987078.1:4;XM_024987079.1:3;XM_005227338.4:5;XM_024987082.1:3;XM_024987081.1:4;NM_001034443.2:4
chr29	45340831	45340903	73	6	0.3031	0.4519	-0.1489	GPR152		XM_015461317.2:1
chr3	21493223	21493413	191	10	0.3539	0.5236	-0.1696	ANKRD35		XR_233898.4:10;NM_001192377.1:10		CGI.chr3.371
chr3	118202749	118202893	145	8	0.09251	0.2568	-0.1643
chr3	102441417	102441577	161	9	0.3724	0.5243	-0.1519	PTPRF		XM_024987581.1:24;NM_001101079.1:23;XM_024987577.1:23;XM_024987591.1:22;XM_024987579.1:22;XM_024987593.1:21;XM_024987574.1:24;XM_024987584.1:23	XM_024987577.1:22;XM_024987591.1:21;XM_024987579.1:21;XM_024987593.1:20;XM_024987581.1:23;NM_001101079.1:22;XM_024987574.1:23;XM_024987584.1:22
chr3	120503969	120504151	183	7	0.3304	0.5728	-0.2425	2002-09-01			NM_001046092.2:8
chr3	98485589	98485719	131	9	0.2786	0.435	-0.1563	TRABD2B		XM_005204874.4:5;XM_002686409.5:6		CGI.chr3.804
chr3	118326017	118326176	160	9	0.4751	0.3113	0.1638	HDAC4			XM_024990280.1:23;XM_024990279.1:23;XM_024990277.1:24;XM_024990278.1:24;XM_024990285.1:24;XM_024990284.1:24;XM_024990282.1:24;XM_024990283.1:24;XM_024990281.1:24
chr3	116843135	116843282	148	9	0.3291	0.4795	-0.1504	COL6A3		XM_024990265.1:40;XM_024990266.1:39;XM_024990263.1:39;XM_024990264.1:40;XM_024990262.1:40	XM_024990267.1:38	CGI.chr3.1211
chr3	94003371	94003474	104	5	0.342	0.5641	-0.2221	CC2D1B		XM_024990139.1:8	XM_024990139.1:8
chr3	120696108	120696163	56	5	0.4045	0.2557	0.1488	THAP4			XM_024986812.1:4;XM_024986814.1:4;XM_024986811.1:4;XM_024986809.1:4;NM_001038669.1:5
chr3	119984294	119984392	99	5	0.3054	0.48	-0.1746
chr4	118211587	118211669	83	7	0.5688	0.3864	0.1824	LMBR1			XM_024990681.1:7;XM_024990684.1:8;XM_024990685.1:8;XM_024990682.1:7;XM_024990683.1:8;NM_001075786.2:8;XM_024990680.1:8	CGI.chr4.981
chr4	119477430	119477564	135	6	0.4599	0.2991	0.1607	ESYT2			XM_024991304.1:22
chr4	112491015	112491128	114	5	0.5281	0.3399	0.1883	ZNF746		XM_024990700.1:3;XM_024990701.1:3;XM_024990703.1:3;XM_024990702.1:3;NM_001035341.1:3	XM_024990700.1:2;XM_024990701.1:2;XM_024990703.1:2;XM_024990702.1:2;NM_001035341.1:2;XM_024990704.1:2
chr5	117099847	117099968	122	11	0.437	0.2903	0.1467	TBC1D22A			XM_005207532.4:8;XM_015471464.2:8;NM_001076520.1:8
chr5	109179443	109179528	86	8	0.5037	0.3481	0.1556	MICAL3		XM_024992773.1:8;XM_024992775.1:7;XM_024992776.1:8;XM_024992774.1:8;XM_024992778.1:8;XM_024992781.1:7;XM_024992780.1:8;XM_024992772.1:8;XM_024992777.1:8;XM_024992779.1:8;XM_024992782.1:8;XM_024992783.1:8;XM_010805720.3:8;XM_010805721.3:8;XM_024992784.1:7
chr5	114088781	114088865	85	6	0.3771	0.5731	-0.1959	SCUBE1			XM_024992819.1:20;XM_024992818.1:21
chr5	112606617	112606739	123	4	0.4173	0.2824	0.135	ACO2		NM_173977.3:6	NM_173977.3:5
chr5	116261284	116261336	53	5	0.3504	0.5414	-0.191	WNT7B			XM_024992828.1:3;XM_024992829.1:3
chr6	117384494	117384665	172	15	0.5037	0.3542	0.1495	IDUA;SLC26A1		XM_002688445.5:2	XM_010806365.3:12;XM_010806363.2:12;XM_010806364.3:11;XM_002688446.4:12;XM_010806367.3:11;XM_002688445.5:2	CGI.chr6.1073
chr6	116052512	116053728	1217	14	0.4583	0.3005	0.1579	FAM193A		XM_024993744.1:9;XM_024993746.1:9;XM_024993745.1:9	XM_024993744.1:8;XM_024993746.1:8;XM_024993745.1:8	CGI.chr6.849
chr6	117580554	117580639	86	8	0.3509	0.5442	-0.1934	PCGF3			NM_001046567.1:8	CGI.chr6.1116
chr6	115630153	115630318	166	9	0.4861	0.3206	0.1656	HTT			XM_002688430.5:26;XM_024993718.1:26;XR_003035245.1:15
chr6	115612605	115612661	57	7	0.3257	0.4874	-0.1617	HTT			XM_002688430.5:14;XM_024993718.1:14;XR_003035245.1:3	CGI.chr6.778
chr6	113489386	113489447	62	5	0.4876	0.2905	0.1971	TBC1D14			XM_005208346.4:12;XM_024993439.1:12;XM_024993441.1:12;XM_024993440.1:12;XR_003035043.1:11;NM_001099176.1:11;XM_024993442.1:11;XM_005208350.4:11;XM_015471785.2:11;XM_005208351.4:10
chr7	38930978	38931096	119	9	0.3394	0.4872	-0.1477	GRK6		XM_024994253.1:2;XM_024994254.1:3;XM_024994251.1:3;NM_001205390.1:3;NM_001191530.1:3	XM_024994251.1:3;NM_001205390.1:3;NM_001191530.1:3;XM_024994254.1:3;XM_024994253.1:2
chr7	60623929	60624021	93	5	0.2281	0.4014	-0.1733	ABLIM3			XM_010807481.3:12;XM_005209616.4:13;XM_005209615.3:14;XM_010807479.2:14;XM_005209614.3:15;NM_001099127.2:16;XM_015472306.2:15;XM_024994582.1:13;XM_024994583.1:12
chr8	111054234	111054296	63	13	0.2886	0.4417	-0.1531	TRAPPC12		XM_024995943.1:1;NM_001102290.1:1		CGI.chr8.834
chr9	102409000	102409120	121	8	0.3867	0.2226	0.1642	KIF25			XM_024997157.1:1;XM_024997158.1:2;XM_024997156.1:2;XM_024997155.1:2
chr9	95014692	95014812	121	5	0.2672	0.448	-0.1808	TMEM181			XM_002707841.6:4
chrX	41852281	41852406	126	9	0.03996	0.1747	-0.1348
chrX	36607258	36607397	140	11	0.2853	0.4282	-0.1429	ZNF275		XM_010821576.3:4;XM_015461528.2:4;XM_015461527.2:4;XM_015461526.2:4;XM_024988379.1:4		CGI.chrX.244
chrX	37168891	37169049	159	10	0.3863	0.2419	0.1445	HCFC1		XM_024988693.1:11;XM_024988696.1:11;XM_015461524.2:11;XM_024988695.1:11;XM_024988691.1:11;XM_024988692.1:11;XM_024988687.1:11;XM_024988688.1:11;XM_024988689.1:11;XM_024988694.1:11;XM_024988690.1:11	XM_024988693.1:10;XM_024988696.1:10;XM_015461524.2:10;XM_024988695.1:10;XM_024988691.1:10;XM_024988692.1:10;XM_024988687.1:10;XM_024988688.1:10;XM_024988689.1:10;XM_024988694.1:10;XM_024988690.1:10	CGI.chrX.278
