# Supplementary material for: Maternal Melatonin Supplementation Modulates Placental DNA Methylation and Gene Expression in Nutrient-Restricted Cattle
Source: Int J Mol Sci. 2025 Nov 25;26(23):11387. doi: 10.3390/ijms262311387 (PMC12691978; doi:10.3390/ijms262311387)
Supplement: Supplementary file 1 [file ijms-26-11387-s001.zip › Table S5.xlsx]

## Sheet: RES-MEL vs ADQ-MEL
chr	pos	group1Mean	group2Mean	methDiff	diff.se	stat	phi1	phi2	pValue	padj	gene	promoter	exon	intron	cgi
chr6	117384494	0.5039	0.3278	0.1761	0.01372	12.84	0.8293	0.529	1.043e-37	8.145e-32	IDUA;SLC26A1		XM_002688445.5:2	XM_010806365.3:12;XM_010806363.2:12;XM_010806364.3:11;XM_002688446.4:12;XM_010806367.3:11	CGI.chr6.1073
chr19	62385624	0.287	0.1329	0.1541	0.01256	12.27	0.08003	0.059	1.294e-34	3.369e-29	CEP112		XM_015459032.2:7;XM_024981120.1:7;XM_024981127.1:5;XM_024981123.1:7;XM_024981125.1:7;XM_024981126.1:7;XM_024981124.1:7;XM_024981122.1:7;XM_024981128.1:4		CGI.chr19.1888
chr19	62385436	0.3122	0.1329	0.1793	0.01466	12.23	0.173	0.06664	2.208e-34	4.312e-29	CEP112			XM_024981127.1:4;XM_015459032.2:6;XM_024981120.1:6;XM_024981123.1:6;XM_024981125.1:6;XM_024981126.1:6;XM_024981124.1:6;XM_024981122.1:6;XM_024981128.1:3	CGI.chr19.1888
chr19	62385683	0.2812	0.1297	0.1514	0.01254	12.08	0.09171	0.0601	1.423e-33	1.897e-28	CEP112		XM_015459032.2:7;XM_024981120.1:7;XM_024981127.1:5;XM_024981123.1:7;XM_024981125.1:7;XM_024981126.1:7;XM_024981124.1:7;XM_024981122.1:7;XM_024981128.1:4		CGI.chr19.1888
chr19	62385671	0.287	0.1329	0.1541	0.01277	12.07	0.07186	0.05246	1.457e-33	1.897e-28	CEP112		XM_015459032.2:7;XM_024981120.1:7;XM_024981127.1:5;XM_024981123.1:7;XM_024981125.1:7;XM_024981126.1:7;XM_024981124.1:7;XM_024981122.1:7;XM_024981128.1:4		CGI.chr19.1888
chr19	62385556	0.287	0.1329	0.1541	0.01294	11.91	0.09184	0.1375	1.033e-32	1.152e-27	CEP112		XM_015459032.2:7;XM_024981120.1:7;XM_024981127.1:5;XM_024981123.1:7;XM_024981125.1:7;XM_024981126.1:7;XM_024981124.1:7;XM_024981122.1:7;XM_024981128.1:4		CGI.chr19.1888
chr19	62385629	0.287	0.1329	0.1541	0.01297	11.89	0.0657	0.03742	1.389e-32	1.356e-27	CEP112		XM_015459032.2:7;XM_024981120.1:7;XM_024981127.1:5;XM_024981123.1:7;XM_024981125.1:7;XM_024981126.1:7;XM_024981124.1:7;XM_024981122.1:7;XM_024981128.1:4		CGI.chr19.1888
chr19	62385637	0.287	0.1329	0.1541	0.01302	11.84	0.06211	0.03591	2.442e-32	2.119e-27	CEP112		XM_015459032.2:7;XM_024981120.1:7;XM_024981127.1:5;XM_024981123.1:7;XM_024981125.1:7;XM_024981126.1:7;XM_024981124.1:7;XM_024981122.1:7;XM_024981128.1:4		CGI.chr19.1888
chr19	62385446	0.3122	0.1329	0.1793	0.01572	11.41	0.1268	0.04748	3.87e-30	2.688e-25	CEP112			XM_024981127.1:4;XM_015459032.2:6;XM_024981120.1:6;XM_024981123.1:6;XM_024981125.1:6;XM_024981126.1:6;XM_024981124.1:6;XM_024981122.1:6;XM_024981128.1:3	CGI.chr19.1888
chr19	62385566	0.287	0.1329	0.1541	0.01355	11.38	0.0886	0.07662	5.351e-30	3.216e-25	CEP112		XM_015459032.2:7;XM_024981120.1:7;XM_024981127.1:5;XM_024981123.1:7;XM_024981125.1:7;XM_024981126.1:7;XM_024981124.1:7;XM_024981122.1:7;XM_024981128.1:4		CGI.chr19.1888
chr19	62385454	0.3122	0.1329	0.1793	0.01594	11.25	0.1106	0.05428	2.34e-29	1.218e-24	CEP112			XM_024981127.1:4;XM_015459032.2:6;XM_024981120.1:6;XM_024981123.1:6;XM_024981125.1:6;XM_024981126.1:6;XM_024981124.1:6;XM_024981122.1:6;XM_024981128.1:3	CGI.chr19.1888
chr19	62385550	0.287	0.1329	0.1541	0.01372	11.23	0.07887	0.07799	2.842e-29	1.387e-24	CEP112		XM_015459032.2:7;XM_024981120.1:7;XM_024981127.1:5;XM_024981123.1:7;XM_024981125.1:7;XM_024981126.1:7;XM_024981124.1:7;XM_024981122.1:7;XM_024981128.1:4		CGI.chr19.1888
chr19	62385705	0.261	0.1197	0.1414	0.01264	11.18	0.07635	0.07312	5.101e-29	2.344e-24	CEP112			XM_015459032.2:7;XM_024981120.1:7;XM_024981127.1:5;XM_024981123.1:7;XM_024981125.1:7;XM_024981126.1:7;XM_024981124.1:7;XM_024981122.1:7;XM_024981128.1:4	CGI.chr19.1888
chr19	62385548	0.287	0.1329	0.1541	0.01402	10.99	0.06675	0.07572	4.16e-28	1.805e-23	CEP112		XM_015459032.2:7;XM_024981120.1:7;XM_024981127.1:5;XM_024981123.1:7;XM_024981125.1:7;XM_024981126.1:7;XM_024981124.1:7;XM_024981122.1:7;XM_024981128.1:4		CGI.chr19.1888
chr19	62385529	0.287	0.1329	0.1541	0.01407	10.96	0.06286	0.08021	6.11e-28	2.512e-23	CEP112		XM_015459032.2:7;XM_024981120.1:7;XM_024981127.1:5;XM_024981123.1:7;XM_024981125.1:7;XM_024981126.1:7;XM_024981124.1:7;XM_024981122.1:7;XM_024981128.1:4		CGI.chr19.1888
chr19	62385564	0.287	0.1329	0.1541	0.01409	10.94	0.06877	0.06458	7.697e-28	3.006e-23	CEP112		XM_015459032.2:7;XM_024981120.1:7;XM_024981127.1:5;XM_024981123.1:7;XM_024981125.1:7;XM_024981126.1:7;XM_024981124.1:7;XM_024981122.1:7;XM_024981128.1:4		CGI.chr19.1888
chr19	62385479	0.3002	0.1308	0.1695	0.01562	10.85	0.08672	0.05065	1.954e-27	7.27e-23	CEP112		XM_015459032.2:7;XM_024981120.1:7;XM_024981127.1:5;XM_024981123.1:7;XM_024981125.1:7;XM_024981126.1:7;XM_024981124.1:7;XM_024981122.1:7;XM_024981128.1:4		CGI.chr19.1888
chrUn_NW_020191195v1	127884	0.3802	0.2242	0.156	0.01442	10.82	0.4169	0.4224	2.738e-27	9.723e-23	LOC786836			XM_024989099.1:1
chr19	62385484	0.3002	0.1308	0.1695	0.01588	10.67	0.08005	0.04297	1.349e-26	4.582e-22	CEP112		XM_015459032.2:7;XM_024981120.1:7;XM_024981127.1:5;XM_024981123.1:7;XM_024981125.1:7;XM_024981126.1:7;XM_024981124.1:7;XM_024981122.1:7;XM_024981128.1:4		CGI.chr19.1888
chr19	62385729	0.2572	0.1181	0.1391	0.01316	10.58	0.0684	0.05114	3.886e-26	1.265e-21	CEP112			XM_015459032.2:7;XM_024981120.1:7;XM_024981127.1:5;XM_024981123.1:7;XM_024981125.1:7;XM_024981126.1:7;XM_024981124.1:7;XM_024981122.1:7;XM_024981128.1:4	CGI.chr19.1888
chr19	62385524	0.287	0.1329	0.1541	0.01461	10.55	0.05668	0.04281	5.239e-26	1.637e-21	CEP112		XM_015459032.2:7;XM_024981120.1:7;XM_024981127.1:5;XM_024981123.1:7;XM_024981125.1:7;XM_024981126.1:7;XM_024981124.1:7;XM_024981122.1:7;XM_024981128.1:4		CGI.chr19.1888
chr19	62385490	0.3002	0.1308	0.1695	0.0161	10.52	0.07649	0.03304	6.683e-26	2.008e-21	CEP112		XM_015459032.2:7;XM_024981120.1:7;XM_024981127.1:5;XM_024981123.1:7;XM_024981125.1:7;XM_024981126.1:7;XM_024981124.1:7;XM_024981122.1:7;XM_024981128.1:4		CGI.chr19.1888
chr19	62385591	0.287	0.1329	0.1541	0.01469	10.49	0.05745	0.03569	9.51e-26	2.751e-21	CEP112		XM_015459032.2:7;XM_024981120.1:7;XM_024981127.1:5;XM_024981123.1:7;XM_024981125.1:7;XM_024981126.1:7;XM_024981124.1:7;XM_024981122.1:7;XM_024981128.1:4		CGI.chr19.1888
chr19	62385721	0.2572	0.1181	0.1391	0.01329	10.47	0.06009	0.05103	1.239e-25	3.361e-21	CEP112			XM_015459032.2:7;XM_024981120.1:7;XM_024981127.1:5;XM_024981123.1:7;XM_024981125.1:7;XM_024981126.1:7;XM_024981124.1:7;XM_024981122.1:7;XM_024981128.1:4	CGI.chr19.1888
chr19	62385432	0.3119	0.1329	0.179	0.0171	10.47	0.07654	0.04187	1.248e-25	3.361e-21	CEP112			XM_024981127.1:4;XM_015459032.2:6;XM_024981120.1:6;XM_024981123.1:6;XM_024981125.1:6;XM_024981126.1:6;XM_024981124.1:6;XM_024981122.1:6;XM_024981128.1:3	CGI.chr19.1888
chr19	62385470	0.3044	0.1298	0.1746	0.01699	10.28	0.06636	0.03054	8.686e-25	2.262e-20	CEP112		XM_015459032.2:7;XM_024981120.1:7;XM_024981127.1:5;XM_024981123.1:7;XM_024981125.1:7;XM_024981126.1:7;XM_024981124.1:7;XM_024981122.1:7;XM_024981128.1:4		CGI.chr19.1888
chr1	154513711	0.4689	0.2856	0.1833	0.01793	10.22	0.299	0.0822	1.57e-24	3.957e-20	TBC1D5			XM_005202150.4:21;XM_024991817.1:21;XM_024991853.1:17;XM_024991829.1:21;XM_024991823.1:21;XM_024991847.1:20;XM_024991866.1:19;XM_024991834.1:21;XM_024991838.1:21;NM_001205489.1:21;XM_024991840.1:21
chr3	102603704	0.5646	0.378	0.1866	0.01848	10.1	0.1436	0.0947	5.738e-24	1.401e-19	SZT2			XM_002686517.6:56;XM_010803760.3:56
chr19	62385487	0.3002	0.1308	0.1695	0.01685	10.05	0.04656	0.03374	8.796e-24	2.082e-19	CEP112		XM_015459032.2:7;XM_024981120.1:7;XM_024981127.1:5;XM_024981123.1:7;XM_024981125.1:7;XM_024981126.1:7;XM_024981124.1:7;XM_024981122.1:7;XM_024981128.1:4		CGI.chr19.1888
chr20	71042581	0.4878	0.3141	0.1737	0.01741	9.975	0.0763	0.07942	1.966e-23	4.388e-19	LPCAT1			NM_001206811.1:12;XM_024981412.1:12;XM_024981414.1:14;XM_024981413.1:13
chr13	79523590	0.6059	0.4185	0.1874	0.01894	9.892	0.5333	0.2976	4.494e-23	9.751e-19	ATP9A			XM_005215069.4:24;XM_025001334.1:23;XM_025001332.1:24;XM_005215070.4:24;XM_025001335.1:24;XM_025001333.1:24
chr20	71042544	0.4878	0.3141	0.1737	0.01788	9.71	0.0414	0.08171	2.736e-22	5.48e-18	LPCAT1			NM_001206811.1:12;XM_024981412.1:12;XM_024981414.1:14;XM_024981413.1:13
chr22	55554126	0.3906	0.2664	0.1241	0.01284	9.664	0.317	0.2517	4.274e-22	8.346e-18	ATG7;LOC104975600	LOC104975600		XM_024983114.1:16;XM_024983113.1:17;XR_814633.3:17;NM_001142967.1:18;XM_024983110.1:18;XM_024983108.1:18;XR_001494797.1:1	CGI.chr22.659
chr20	71042592	0.4878	0.3141	0.1737	0.01822	9.533	0.04804	0.06127	1.524e-21	2.705e-17	LPCAT1			NM_001206811.1:12;XM_024981412.1:12;XM_024981414.1:14;XM_024981413.1:13
chr20	71042549	0.4878	0.3141	0.1737	0.0183	9.488	0.0496	0.05651	2.359e-21	3.927e-17	LPCAT1			NM_001206811.1:12;XM_024981412.1:12;XM_024981414.1:14;XM_024981413.1:13
chr20	71042570	0.4878	0.3141	0.1737	0.01838	9.446	0.05067	0.05247	3.527e-21	5.623e-17	LPCAT1			NM_001206811.1:12;XM_024981412.1:12;XM_024981414.1:14;XM_024981413.1:13
chr20	71042538	0.4878	0.3141	0.1737	0.01841	9.43	0.03817	0.05831	4.092e-21	6.267e-17	LPCAT1			NM_001206811.1:12;XM_024981412.1:12;XM_024981414.1:14;XM_024981413.1:13
chr20	71042551	0.4878	0.3141	0.1737	0.01851	9.38	0.04975	0.04777	6.603e-21	8.769e-17	LPCAT1			NM_001206811.1:12;XM_024981412.1:12;XM_024981414.1:14;XM_024981413.1:13
chr20	71042590	0.4878	0.3141	0.1737	0.01853	9.369	0.03972	0.05239	7.313e-21	9.365e-17	LPCAT1			NM_001206811.1:12;XM_024981412.1:12;XM_024981414.1:14;XM_024981413.1:13
chr12	86604508	0.1902	0.3477	-0.1575	0.01691	-9.313	0.07336	0.1475	1.247e-20	1.499e-16	LAMP1		NM_001075124.2:9		CGI.chr12.857
chr18	11847716	0.5179	0.2895	0.2284	0.02477	9.218	0.9895	0.6702	3.029e-20	3.332e-16	IRF8			XM_005218725.4:2;NM_001083769.2:2;XM_005218724.3:2
chr20	71042516	0.495	0.3274	0.1676	0.01823	9.196	0.04693	0.05441	3.725e-20	3.932e-16	LPCAT1			NM_001206811.1:12;XM_024981412.1:12;XM_024981414.1:14;XM_024981413.1:13
chr1	154513576	0.4689	0.2856	0.1833	0.01997	9.18	0.03902	0.07951	4.294e-20	4.413e-16	TBC1D5			XM_005202150.4:21;XM_024991817.1:21;XM_024991853.1:17;XM_024991829.1:21;XM_024991823.1:21;XM_024991847.1:20;XM_024991866.1:19;XM_024991834.1:21;XM_024991838.1:21;NM_001205489.1:21;XM_024991840.1:21
chr20	71042524	0.495	0.3274	0.1676	0.01834	9.141	0.04193	0.05263	6.181e-20	6.19e-16	LPCAT1			NM_001206811.1:12;XM_024981412.1:12;XM_024981414.1:14;XM_024981413.1:13
chr11	21284083	0.2575	0.1323	0.1252	0.01372	9.121	0.4151	0.09494	7.452e-20	7.276e-16	ARHGEF33		XM_024999378.1:16;XM_024999377.1:16;XM_024999375.1:16;XM_024999376.1:15		CGI.chr11.291
chr29	43914187	0.4586	0.2859	0.1726	0.01895	9.112	0.05931	0.04772	8.074e-20	7.786e-16	OVOL1;LOC112444850		XR_003033219.1:2;XR_003033220.1:3	NM_001081521.1:1;XM_015461267.2:1	CGI.chr29.529
chr23	13082995	0.3822	0.1705	0.2117	0.02328	9.097	0.9895	0.1939	9.296e-20	8.855e-16	H2B;KCNK5			XM_015459783.2:4;NM_001191144.1:4
chr20	71042530	0.4925	0.3215	0.171	0.01888	9.058	0.04351	0.03697	1.331e-19	1.237e-15	LPCAT1			NM_001206811.1:12;XM_024981412.1:12;XM_024981414.1:14;XM_024981413.1:13
chr20	71042514	0.495	0.3274	0.1676	0.01851	9.055	0.04263	0.04532	1.366e-19	1.255e-15	LPCAT1			NM_001206811.1:12;XM_024981412.1:12;XM_024981414.1:14;XM_024981413.1:13
chr1	154513529	0.4689	0.2856	0.1833	0.02029	9.035	0.05302	0.04789	1.637e-19	1.487e-15	TBC1D5			XM_005202150.4:21;XM_024991817.1:21;XM_024991853.1:17;XM_024991829.1:21;XM_024991823.1:21;XM_024991847.1:20;XM_024991866.1:19;XM_024991834.1:21;XM_024991838.1:21;NM_001205489.1:21;XM_024991840.1:21
chr11	92666456	0.3628	0.2253	0.1375	0.01526	9.01	0.3807	0.3136	2.066e-19	1.813e-15	DAB2IP			XM_024999089.1:7;XM_024999092.1:8;XM_024999088.1:8;XM_024999083.1:8;XM_024999084.1:8;XM_024999086.1:8;XM_024999085.1:8;XM_024999087.1:8;XM_024999091.1:8;NM_001144082.1:12;XM_024999097.1:6;XM_024999096.1:7;XM_024999099.1:7;XM_024999095.1:6;XM_024999098.1:6;XM_024999094.1:6;XM_024999093.1:6
chr1	154513544	0.4689	0.2856	0.1833	0.02037	9.002	0.05113	0.04138	2.222e-19	1.929e-15	TBC1D5			XM_005202150.4:21;XM_024991817.1:21;XM_024991853.1:17;XM_024991829.1:21;XM_024991823.1:21;XM_024991847.1:20;XM_024991866.1:19;XM_024991834.1:21;XM_024991838.1:21;NM_001205489.1:21;XM_024991840.1:21
chr18	13412165	0.4986	0.3624	0.1362	0.01514	8.999	0.04989	0.04026	2.284e-19	1.961e-15	BANP			XM_024978176.1:4;XM_024978177.1:4;XM_024978179.1:4;NM_001075620.1:4;XM_024978178.1:4;XM_024978180.1:4;XM_024978181.1:4;XM_024978182.1:4
chr1	154513537	0.4689	0.2856	0.1833	0.02043	8.976	0.04796	0.04096	2.818e-19	2.367e-15	TBC1D5			XM_005202150.4:21;XM_024991817.1:21;XM_024991853.1:17;XM_024991829.1:21;XM_024991823.1:21;XM_024991847.1:20;XM_024991866.1:19;XM_024991834.1:21;XM_024991838.1:21;NM_001205489.1:21;XM_024991840.1:21
chr1	154513560	0.4689	0.2856	0.1833	0.02047	8.955	0.045	0.04203	3.383e-19	2.782e-15	TBC1D5			XM_005202150.4:21;XM_024991817.1:21;XM_024991853.1:17;XM_024991829.1:21;XM_024991823.1:21;XM_024991847.1:20;XM_024991866.1:19;XM_024991834.1:21;XM_024991838.1:21;NM_001205489.1:21;XM_024991840.1:21
chr1	154513546	0.4689	0.2856	0.1833	0.02048	8.95	0.04515	0.03901	3.565e-19	2.901e-15	TBC1D5			XM_005202150.4:21;XM_024991817.1:21;XM_024991853.1:17;XM_024991829.1:21;XM_024991823.1:21;XM_024991847.1:20;XM_024991866.1:19;XM_024991834.1:21;XM_024991838.1:21;NM_001205489.1:21;XM_024991840.1:21
chr1	154513535	0.4689	0.2856	0.1833	0.02049	8.948	0.04394	0.04217	3.623e-19	2.918e-15	TBC1D5			XM_005202150.4:21;XM_024991817.1:21;XM_024991853.1:17;XM_024991829.1:21;XM_024991823.1:21;XM_024991847.1:20;XM_024991866.1:19;XM_024991834.1:21;XM_024991838.1:21;NM_001205489.1:21;XM_024991840.1:21
chr1	154513567	0.4689	0.2856	0.1833	0.02052	8.935	0.03746	0.04452	4.074e-19	3.162e-15	TBC1D5			XM_005202150.4:21;XM_024991817.1:21;XM_024991853.1:17;XM_024991829.1:21;XM_024991823.1:21;XM_024991847.1:20;XM_024991866.1:19;XM_024991834.1:21;XM_024991838.1:21;NM_001205489.1:21;XM_024991840.1:21
chr1	154513520	0.4689	0.2856	0.1833	0.02054	8.924	0.03998	0.04397	4.485e-19	3.369e-15	TBC1D5			XM_005202150.4:21;XM_024991817.1:21;XM_024991853.1:17;XM_024991829.1:21;XM_024991823.1:21;XM_024991847.1:20;XM_024991866.1:19;XM_024991834.1:21;XM_024991838.1:21;NM_001205489.1:21;XM_024991840.1:21
chr22	56176065	0.2727	0.4349	-0.1622	0.01821	-8.91	0.1538	0.3063	5.122e-19	3.739e-15	PLXND1		XM_002697122.4:24
chr22	56176194	0.2727	0.4349	-0.1622	0.01824	-8.895	0.1319	0.2232	5.838e-19	4.172e-15	PLXND1			XM_002697122.4:24
chr20	71042496	0.4961	0.3386	0.1576	0.01771	8.894	0.04114	0.06453	5.876e-19	4.172e-15	LPCAT1			NM_001206811.1:12;XM_024981412.1:12;XM_024981414.1:14;XM_024981413.1:13
chr20	71042486	0.4955	0.3403	0.1552	0.01752	8.86	0.04521	0.06059	7.968e-19	5.607e-15	LPCAT1			NM_001206811.1:12;XM_024981412.1:12;XM_024981414.1:14;XM_024981413.1:13
chr1	154513513	0.4689	0.2856	0.1833	0.02076	8.833	0.03844	0.03923	1.022e-18	7.066e-15	TBC1D5			XM_005202150.4:21;XM_024991817.1:21;XM_024991853.1:17;XM_024991829.1:21;XM_024991823.1:21;XM_024991847.1:20;XM_024991866.1:19;XM_024991834.1:21;XM_024991838.1:21;NM_001205489.1:21;XM_024991840.1:21
chr1	154513583	0.4689	0.2856	0.1833	0.02093	8.758	0.07074	0.05572	1.985e-18	1.292e-14	TBC1D5			XM_005202150.4:21;XM_024991817.1:21;XM_024991853.1:17;XM_024991829.1:21;XM_024991823.1:21;XM_024991847.1:20;XM_024991866.1:19;XM_024991834.1:21;XM_024991838.1:21;NM_001205489.1:21;XM_024991840.1:21
chr20	71042466	0.4977	0.3482	0.1495	0.01722	8.68	0.04305	0.06241	3.949e-18	2.41e-14	LPCAT1			NM_001206811.1:12;XM_024981412.1:12;XM_024981414.1:14;XM_024981413.1:13
chr1	154513675	0.4689	0.2856	0.1833	0.02118	8.656	0.0585	0.05384	4.866e-18	2.924e-14	TBC1D5			XM_005202150.4:21;XM_024991817.1:21;XM_024991853.1:17;XM_024991829.1:21;XM_024991823.1:21;XM_024991847.1:20;XM_024991866.1:19;XM_024991834.1:21;XM_024991838.1:21;NM_001205489.1:21;XM_024991840.1:21
chr1	154513656	0.4689	0.2856	0.1833	0.02131	8.604	0.06513	0.04304	7.714e-18	4.343e-14	TBC1D5			XM_005202150.4:21;XM_024991817.1:21;XM_024991853.1:17;XM_024991829.1:21;XM_024991823.1:21;XM_024991847.1:20;XM_024991866.1:19;XM_024991834.1:21;XM_024991838.1:21;NM_001205489.1:21;XM_024991840.1:21
chr8	75895993	0.5276	0.3283	0.1993	0.02316	8.604	0.1545	0.08991	7.729e-18	4.343e-14	ENHO		NM_001163653.1:1
chr1	154513592	0.4689	0.2856	0.1833	0.02137	8.579	0.04661	0.0541	9.541e-18	5.212e-14	TBC1D5			XM_005202150.4:21;XM_024991817.1:21;XM_024991853.1:17;XM_024991829.1:21;XM_024991823.1:21;XM_024991847.1:20;XM_024991866.1:19;XM_024991834.1:21;XM_024991838.1:21;NM_001205489.1:21;XM_024991840.1:21
chr22	60530606	0.5125	0.3506	0.1619	0.01895	8.546	0.125	0.04279	1.271e-17	6.847e-14	SLC41A3		XM_024983335.1:10	XM_024983339.1:7;XM_024983333.1:9;XM_024983338.1:9;XM_024983336.1:9;XM_024983337.1:7;XM_024983334.1:9	CGI.chr22.1284
chr11	21284106	0.2678	0.1378	0.1301	0.01522	8.543	0.2606	0.1479	1.308e-17	6.973e-14	ARHGEF33		XM_024999378.1:16;XM_024999377.1:16;XM_024999375.1:16;XM_024999376.1:15		CGI.chr11.291
chrUn_NW_020191195v1	127835	0.3802	0.2242	0.156	0.01828	8.534	0.25	0.1412	1.416e-17	7.374e-14	LOC786836			XM_024989099.1:1	CGI.chrUn_NW_020191195v1.2
chr1	154513646	0.4689	0.2856	0.1833	0.02149	8.531	0.05315	0.04383	1.445e-17	7.477e-14	TBC1D5			XM_005202150.4:21;XM_024991817.1:21;XM_024991853.1:17;XM_024991829.1:21;XM_024991823.1:21;XM_024991847.1:20;XM_024991866.1:19;XM_024991834.1:21;XM_024991838.1:21;NM_001205489.1:21;XM_024991840.1:21
chr20	71042281	0.517	0.3883	0.1287	0.0151	8.523	0.05793	0.1738	1.55e-17	7.86e-14	LPCAT1			NM_001206811.1:12;XM_024981412.1:12;XM_024981414.1:14;XM_024981413.1:13
chr20	71042460	0.4978	0.35	0.1478	0.01738	8.507	0.04455	0.04743	1.784e-17	8.933e-14	LPCAT1			NM_001206811.1:12;XM_024981412.1:12;XM_024981414.1:14;XM_024981413.1:13
chr3	102603856	0.5404	0.3758	0.1646	0.01935	8.505	0.1075	0.09706	1.81e-17	9.005e-14	SZT2		XM_002686517.6:57;XM_010803760.3:57
chr12	86604375	0.1902	0.3477	-0.1575	0.01857	-8.479	0.08778	0.06446	2.272e-17	1.096e-13	LAMP1			NM_001075124.2:8	CGI.chr12.857
chr26	14408588	0.4506	0.2992	0.1513	0.01786	8.471	0.1056	0.0857	2.425e-17	1.155e-13	CYP26C1		XM_015460686.2:5		CGI.chr26.56
chr5	32483923	0.255	0.4212	-0.1663	0.0197	-8.442	0.2615	0.1259	3.119e-17	1.408e-13	HDAC7			XR_806635.3:7;XM_010805038.3:7;XM_005206369.3:7;XM_005206372.4:7;XM_024991580.1:7;XM_005206374.4:7;XM_024991578.1:8;NM_001193141.2:7;XM_010805039.3:8;XM_024991581.1:7;XM_024991579.1:7;XM_005206373.4:7;XM_010805040.2:5
chr1	154513640	0.4689	0.2856	0.1833	0.02174	8.431	0.04931	0.03486	3.421e-17	1.536e-13	TBC1D5			XM_005202150.4:21;XM_024991817.1:21;XM_024991853.1:17;XM_024991829.1:21;XM_024991823.1:21;XM_024991847.1:20;XM_024991866.1:19;XM_024991834.1:21;XM_024991838.1:21;NM_001205489.1:21;XM_024991840.1:21
chr11	21284092	0.2575	0.1323	0.1252	0.01491	8.397	0.2061	0.2152	4.585e-17	2.023e-13	ARHGEF33		XM_024999378.1:16;XM_024999377.1:16;XM_024999375.1:16;XM_024999376.1:15		CGI.chr11.291
chr16	51931679	0.4395	0.1985	0.2409	0.02876	8.378	0.1865	0.09764	5.387e-17	2.299e-13	AGMAT			XM_010813452.3:1
chr20	71042448	0.4984	0.3533	0.1451	0.01735	8.365	0.04837	0.04007	5.994e-17	2.504e-13	LPCAT1			NM_001206811.1:12;XM_024981412.1:12;XM_024981414.1:14;XM_024981413.1:13
chr12	86604388	0.1902	0.3477	-0.1575	0.01884	-8.359	0.04154	0.07027	6.3e-17	2.601e-13	LAMP1			NM_001075124.2:8	CGI.chr12.857
chr20	71687340	0.1583	0.3159	-0.1575	0.01885	-8.359	0.2337	0.5311	6.327e-17	2.601e-13
chr29	43914097	0.4586	0.2859	0.1726	0.02067	8.354	0.05242	0.04592	6.598e-17	2.698e-13	OVOL1;LOC112444850		XR_003033219.1:2;XR_003033220.1:3	NM_001081521.1:1;XM_015461267.2:1	CGI.chr29.529
chr20	71287262	0.3921	0.5637	-0.1716	0.02055	-8.349	0.1537	0.244	6.871e-17	2.781e-13	SLC12A7			XM_024981553.1:14;XM_024981552.1:14;XM_024981559.1:14;XM_024981558.1:14;XM_024981557.1:14;XM_024981554.1:14;XM_024981555.1:14;XM_024981560.1:14
chr29	43914100	0.4586	0.2859	0.1726	0.02069	8.344	0.04468	0.04856	7.185e-17	2.878e-13	OVOL1;LOC112444850		XR_003033219.1:2;XR_003033220.1:3	NM_001081521.1:1;XM_015461267.2:1	CGI.chr29.529
chr29	43914085	0.4586	0.2859	0.1726	0.02073	8.329	0.03765	0.05447	8.128e-17	3.207e-13	OVOL1;LOC112444850		XR_003033219.1:2;XR_003033220.1:3	NM_001081521.1:1;XM_015461267.2:1	CGI.chr29.529
chr16	80227388	0.5047	0.3561	0.1486	0.01785	8.327	0.05543	0.05953	8.281e-17	3.25e-13	PPP1R12B			XM_024976585.1:1;XM_024976590.1:12;XM_024976591.1:12;XM_024976579.1:11;XM_024976580.1:12;XR_003029633.1:10;XM_024976583.1:6;XM_024976589.1:1;XM_024976582.1:11;XM_024976581.1:12
chr8	112157880	0.2529	0.3889	-0.1359	0.01634	-8.319	0.06548	0.1397	8.862e-17	3.461e-13	PXDN		XM_010800841.3:17;XM_010800842.3:16;XM_010800843.3:16;XM_024996374.1:10		CGI.chr8.1014
chr20	71042443	0.4974	0.3574	0.14	0.01689	8.292	0.04337	0.05549	1.114e-16	4.286e-13	LPCAT1			NM_001206811.1:12;XM_024981412.1:12;XM_024981414.1:14;XM_024981413.1:13
chr12	86604484	0.1902	0.3477	-0.1575	0.01901	-8.285	0.045	0.06351	1.18e-16	4.517e-13	LAMP1		NM_001075124.2:9		CGI.chr12.857
chr26	14408597	0.4506	0.2992	0.1513	0.01827	8.282	0.1028	0.07463	1.214e-16	4.607e-13	CYP26C1		XM_015460686.2:5		CGI.chr26.56
chr29	43913991	0.4586	0.2859	0.1726	0.02085	8.282	0.05571	0.03233	1.215e-16	4.607e-13	OVOL1;LOC112444850		XR_003033219.1:2;XR_003033220.1:3	NM_001081521.1:1;XM_015461267.2:1
chr12	86604448	0.1902	0.3477	-0.1575	0.01903	-8.277	0.05481	0.06044	1.262e-16	4.76e-13	LAMP1		NM_001075124.2:9		CGI.chr12.857
chr29	43914081	0.4586	0.2859	0.1726	0.02091	8.256	0.04618	0.03667	1.509e-16	5.615e-13	OVOL1;LOC112444850		XR_003033219.1:2;XR_003033220.1:3	NM_001081521.1:1;XM_015461267.2:1	CGI.chr29.529
chr29	43914130	0.4586	0.2859	0.1726	0.02096	8.239	0.03982	0.03554	1.743e-16	6.392e-13	OVOL1;LOC112444850		XR_003033219.1:2;XR_003033220.1:3	NM_001081521.1:1;XM_015461267.2:1	CGI.chr29.529
chrUn_NW_020191195v1	127832	0.3802	0.2242	0.156	0.01894	8.236	0.1762	0.1694	1.782e-16	6.505e-13	LOC786836			XM_024989099.1:1	CGI.chrUn_NW_020191195v1.2
chr29	43913999	0.4586	0.2859	0.1726	0.02097	8.231	0.04056	0.03847	1.854e-16	6.736e-13	OVOL1;LOC112444850		XR_003033219.1:2;XR_003033220.1:3	NM_001081521.1:1;XM_015461267.2:1
chr21	68268504	0.3641	0.1863	0.1778	0.02162	8.225	0.1622	0.1381	1.949e-16	7.048e-13	KLC1			XM_024981693.1:3;XM_024981703.1:3;XM_024981701.1:3;XM_010817229.2:3;NM_001098915.1:3;XM_005222169.4:4;XM_024981702.1:4;XM_024981694.1:3;XM_024981692.1:3;XM_010817230.2:3;XM_010817232.3:3;XM_024981699.1:3;XM_024981696.1:3;XM_010817231.2:3;XM_024981690.1:3;XM_010817233.2:3;XM_024981691.1:3;XM_010817234.2:3;XM_024981698.1:3;XM_024981695.1:3;XR_814214.2:3;XR_001494604.2:3;XR_814213.2:3;XM_024981700.1…	CGI.chr21.945
chr29	47458209	0.4842	0.3269	0.1572	0.01913	8.216	0.1379	0.2346	2.104e-16	7.538e-13	PPFIA1		XM_024986955.1:9;XM_024986956.1:9;XM_024986954.1:9;XM_024986952.1:9;XM_024986953.1:9;XM_005227265.4:9;XM_024986959.1:9;NM_001191377.2:8;XM_024986958.1:8;XM_024986957.1:8		CGI.chr29.808
chr29	43914117	0.4586	0.2859	0.1726	0.02102	8.215	0.03684	0.04107	2.12e-16	7.558e-13	OVOL1;LOC112444850		XR_003033219.1:2;XR_003033220.1:3	NM_001081521.1:1;XM_015461267.2:1	CGI.chr29.529
chr29	43914180	0.4586	0.2859	0.1726	0.02102	8.213	0.0431	0.03633	2.154e-16	7.614e-13	OVOL1;LOC112444850		XR_003033219.1:2;XR_003033220.1:3	NM_001081521.1:1;XM_015461267.2:1	CGI.chr29.529
chr12	86604481	0.1902	0.3477	-0.1575	0.01918	-8.212	0.04498	0.0577	2.175e-16	7.618e-13	LAMP1		NM_001075124.2:9		CGI.chr12.857
chr21	68691991	0.4254	0.28	0.1455	0.01773	8.207	0.06846	0.08938	2.271e-16	7.885e-13	KIF26A			XM_024982195.1:5	CGI.chr21.1000
chr29	43914036	0.4586	0.2859	0.1726	0.02104	8.205	0.04472	0.03388	2.312e-16	7.99e-13	OVOL1;LOC112444850		XR_003033219.1:2;XR_003033220.1:3	NM_001081521.1:1;XM_015461267.2:1
chr12	86604517	0.1902	0.3477	-0.1575	0.0192	-8.201	0.04768	0.0562	2.391e-16	8.229e-13	LAMP1		NM_001075124.2:9		CGI.chr12.857
chr11	103417042	0.4624	0.2556	0.2067	0.02522	8.198	0.2128	0.09598	2.437e-16	8.312e-13	CAMSAP1			NM_001192096.1:14;XM_024998404.1:15;XM_010810395.3:15;XM_010810399.3:14;XM_024998405.1:15;XM_024998406.1:14;XM_024998407.1:14	CGI.chr11.1190
chr16	80227439	0.5047	0.3561	0.1486	0.01813	8.196	0.07722	0.1021	2.481e-16	8.39e-13	PPP1R12B			XM_024976585.1:1;XM_024976590.1:12;XM_024976591.1:12;XM_024976579.1:11;XM_024976580.1:12;XR_003029633.1:10;XM_024976583.1:6;XM_024976589.1:1;XM_024976582.1:11;XM_024976581.1:12	CGI.chr16.1066
chr12	86604398	0.1902	0.3477	-0.1575	0.01922	-8.192	0.04165	0.05681	2.561e-16	8.587e-13	LAMP1			NM_001075124.2:8	CGI.chr12.857
chr29	43914113	0.4586	0.2859	0.1726	0.02112	8.173	0.04156	0.03213	3.013e-16	9.929e-13	OVOL1;LOC112444850		XR_003033219.1:2;XR_003033220.1:3	NM_001081521.1:1;XM_015461267.2:1	CGI.chr29.529
chr9	14937220	0.3829	0.217	0.1659	0.02033	8.162	0.04584	0.05808	3.303e-16	1.072e-12	FILIP1		XM_005210667.4:3;XM_024996550.1:3;XM_005210666.4:3;NM_001192362.1:2;XM_010808369.3:2;XM_010808370.3:2		CGI.chr9.59
chr12	86604529	0.1902	0.3477	-0.1575	0.0193	-8.16	0.04627	0.05336	3.337e-16	1.072e-12	LAMP1		NM_001075124.2:9		CGI.chr12.857
chr23	50625300	0.2932	0.4284	-0.1353	0.01658	-8.16	0.2611	0.3507	3.347e-16	1.072e-12	NQO2			NM_001034323.2:4;XM_024983483.1:4;XM_015459995.2:4;XM_015459996.2:4;XM_005223857.4:4;XM_005223858.4:4;XM_005223859.4:4;XM_024983485.1:4;XM_024983484.1:4
chr12	86604390	0.1902	0.3477	-0.1575	0.0193	-8.16	0.04609	0.05336	3.35e-16	1.072e-12	LAMP1			NM_001075124.2:8	CGI.chr12.857
chr29	43914151	0.4586	0.2859	0.1726	0.02116	8.159	0.03755	0.03331	3.373e-16	1.076e-12	OVOL1;LOC112444850		XR_003033219.1:2;XR_003033220.1:3	NM_001081521.1:1;XM_015461267.2:1	CGI.chr29.529
chr20	71042418	0.4929	0.3573	0.1357	0.01675	8.097	0.04689	0.05026	5.624e-16	1.717e-12	LPCAT1			NM_001206811.1:12;XM_024981412.1:12;XM_024981414.1:14;XM_024981413.1:13
chr12	86604330	0.1902	0.3477	-0.1575	0.01945	-8.097	0.0443	0.04878	5.628e-16	1.717e-12	LAMP1			NM_001075124.2:8	CGI.chr12.857
chr10	85800423	0.319	0.45	-0.131	0.0162	-8.09	0.3043	0.3758	5.974e-16	1.809e-12	LTBP2			XM_015473221.1:13;XM_024997272.1:13;XM_024997271.1:13;NM_174385.2:13	CGI.chr10.888
chr12	86604373	0.1902	0.3477	-0.1575	0.01952	-8.067	0.03967	0.04724	7.206e-16	2.148e-12	LAMP1			NM_001075124.2:8	CGI.chr12.857
chr12	86604492	0.1902	0.3477	-0.1575	0.01955	-8.056	0.05929	0.0409	7.869e-16	2.319e-12	LAMP1		NM_001075124.2:9		CGI.chr12.857
chr18	13412177	0.4991	0.3633	0.1358	0.01686	8.052	0.07036	0.03519	8.129e-16	2.387e-12	BANP			XM_024978176.1:4;XM_024978177.1:4;XM_024978179.1:4;NM_001075620.1:4;XM_024978178.1:4;XM_024978180.1:4;XM_024978181.1:4;XM_024978182.1:4
chr12	86604382	0.1902	0.3477	-0.1575	0.01964	-8.018	0.04406	0.04259	1.071e-15	3.109e-12	LAMP1			NM_001075124.2:8	CGI.chr12.857
chr12	86604328	0.1902	0.3477	-0.1575	0.01967	-8.006	0.03882	0.0425	1.186e-15	3.407e-12	LAMP1			NM_001075124.2:8	CGI.chr12.857
chr20	71042422	0.4929	0.3573	0.1357	0.01695	8.004	0.04635	0.04185	1.205e-15	3.446e-12	LPCAT1			NM_001206811.1:12;XM_024981412.1:12;XM_024981414.1:14;XM_024981413.1:13
chr6	116020066	0.4681	0.305	0.163	0.0204	7.994	0.1147	0.09511	1.309e-15	3.704e-12					CGI.chr6.836
chr12	86604472	0.1902	0.3477	-0.1575	0.01975	-7.974	0.0413	0.03953	1.532e-15	4.273e-12	LAMP1		NM_001075124.2:9		CGI.chr12.857
chr9	14937216	0.3829	0.217	0.1659	0.02084	7.962	0.1414	0.05593	1.693e-15	4.626e-12	FILIP1		XM_005210667.4:3;XM_024996550.1:3;XM_005210666.4:3;NM_001192362.1:2;XM_010808369.3:2;XM_010808370.3:2		CGI.chr9.59
chr18	13412199	0.4991	0.3633	0.1358	0.01705	7.962	0.05174	0.0371	1.694e-15	4.626e-12	BANP			XM_024978176.1:4;XM_024978177.1:4;XM_024978179.1:4;NM_001075620.1:4;XM_024978178.1:4;XM_024978180.1:4;XM_024978181.1:4;XM_024978182.1:4
chr18	13412110	0.4986	0.3624	0.1362	0.01719	7.924	0.05715	0.0912	2.292e-15	6.111e-12	BANP			XM_024978176.1:4;XM_024978177.1:4;XM_024978179.1:4;NM_001075620.1:4;XM_024978178.1:4;XM_024978180.1:4;XM_024978181.1:4;XM_024978182.1:4
chr17	17738314	0.2884	0.5183	-0.2299	0.02903	-7.92	0.04828	0.0543	2.378e-15	6.318e-12	MAML3			XM_015475390.2:1;XM_003587128.5:1;XM_024977576.1:1
chr17	17738142	0.2884	0.5183	-0.2299	0.02904	-7.917	0.06086	0.04404	2.437e-15	6.454e-12	MAML3			XM_015475390.2:1;XM_003587128.5:1;XM_024977576.1:1
chr17	17738190	0.2884	0.5183	-0.2299	0.02906	-7.913	0.0404	0.05328	2.507e-15	6.616e-12	MAML3			XM_015475390.2:1;XM_003587128.5:1;XM_024977576.1:1
chr29	43123531	0.4928	0.3278	0.1649	0.02085	7.91	0.05053	0.08652	2.576e-15	6.775e-12	ATG2A		NM_001205966.1:12;XM_024987175.1:12;XM_010821169.3:12		CGI.chr29.457
chr18	13412189	0.4991	0.3633	0.1358	0.01717	7.909	0.04431	0.03489	2.596e-15	6.805e-12	BANP			XM_024978176.1:4;XM_024978177.1:4;XM_024978179.1:4;NM_001075620.1:4;XM_024978178.1:4;XM_024978180.1:4;XM_024978181.1:4;XM_024978182.1:4
chr21	68691993	0.4254	0.28	0.1455	0.0184	7.906	0.04916	0.08337	2.663e-15	6.958e-12	KIF26A			XM_024982195.1:5	CGI.chr21.1000
chr20	71042424	0.4929	0.3573	0.1357	0.01716	7.903	0.03957	0.03605	2.713e-15	7.063e-12	LPCAT1			NM_001206811.1:12;XM_024981412.1:12;XM_024981414.1:14;XM_024981413.1:13
chr17	17738220	0.2884	0.5183	-0.2299	0.02924	-7.863	0.05703	0.03689	3.752e-15	9.61e-12	MAML3			XM_015475390.2:1;XM_003587128.5:1;XM_024977576.1:1
chr17	17738179	0.2884	0.5183	-0.2299	0.02929	-7.85	0.04335	0.0421	4.176e-15	1.066e-11	MAML3			XM_015475390.2:1;XM_003587128.5:1;XM_024977576.1:1
chr17	17738295	0.2884	0.5183	-0.2299	0.0293	-7.846	0.04158	0.04566	4.285e-15	1.087e-11	MAML3			XM_015475390.2:1;XM_003587128.5:1;XM_024977576.1:1
chr23	15827214	0.3368	0.48	-0.1432	0.01828	-7.837	0.2639	0.9895	4.622e-15	1.168e-11	H2B
chr17	17738223	0.2884	0.5183	-0.2299	0.02935	-7.834	0.03929	0.04086	4.734e-15	1.193e-11	MAML3			XM_015475390.2:1;XM_003587128.5:1;XM_024977576.1:1
chr13	57518178	0.1915	0.06446	0.1271	0.01622	7.833	0.03999	0.07363	4.759e-15	1.195e-11	GNAS;LOC112449315		XM_025001155.1:5;XM_025001154.1:5;XM_025001156.1:3;XM_025001157.1:3	NM_001271771.1:12;XM_025000301.1:2;XM_025000302.1:3;XM_025000303.1:2	CGI.chr13.582
chr13	57518156	0.1915	0.06446	0.1271	0.01626	7.818	0.04593	0.05989	5.347e-15	1.33e-11	GNAS;LOC112449315		XM_025001155.1:5;XM_025001154.1:5;XM_025001156.1:3;XM_025001157.1:3	NM_001271771.1:12;XM_025000301.1:2;XM_025000302.1:3;XM_025000303.1:2	CGI.chr13.582
chr6	117384545	0.5039	0.3278	0.1761	0.02252	7.818	0.1261	0.1326	5.385e-15	1.335e-11	IDUA;SLC26A1		XM_002688445.5:2	XM_010806365.3:12;XM_010806363.2:12;XM_010806364.3:11;XM_002688446.4:12;XM_010806367.3:11	CGI.chr6.1073
chr21	68691986	0.4254	0.28	0.1455	0.01862	7.814	0.06142	0.06115	5.534e-15	1.368e-11	KIF26A			XM_024982195.1:5	CGI.chr21.1000
chr1	88381298	0.4619	0.2933	0.1685	0.02158	7.81	0.04725	0.05244	5.702e-15	1.405e-11	KCNMB2;PPP2R3B			XM_010801350.3:4;XM_010801353.3:4;NM_001080300.1:4;XM_005201658.4:4;XM_024990375.1:4;XM_024995405.1:11;XM_024995403.1:11;XM_024995404.1:11
chr25	41133462	0.3251	0.4583	-0.1332	0.01706	-7.809	0.03735	0.05817	5.781e-15	1.418e-11	MAD1L1			NM_001102044.1:13;XM_024984863.1:13;XM_024984865.1:12;XM_024984862.1:13;XM_024984866.1:8;XM_015460465.2:5;XM_024984867.1:5	CGI.chr25.1542
chr3	102603762	0.5646	0.378	0.1866	0.02392	7.803	0.04927	0.05317	6.049e-15	1.467e-11	SZT2		XM_002686517.6:57;XM_010803760.3:57
chr26	14408645	0.4506	0.2992	0.1513	0.01942	7.794	0.03777	0.08538	6.493e-15	1.565e-11	CYP26C1		XM_015460686.2:5		CGI.chr26.56
chr13	57518219	0.1915	0.06446	0.1271	0.01634	7.776	0.03406	0.07147	7.458e-15	1.782e-11	GNAS;LOC112449315		XM_025001155.1:5;XM_025001154.1:5;XM_025001156.1:3;XM_025001157.1:3	NM_001271771.1:12;XM_025000301.1:2;XM_025000302.1:3;XM_025000303.1:2	CGI.chr13.582
chr13	57518192	0.1915	0.06446	0.1271	0.01635	7.775	0.03921	0.06279	7.549e-15	1.792e-11	GNAS;LOC112449315		XM_025001155.1:5;XM_025001154.1:5;XM_025001156.1:3;XM_025001157.1:3	NM_001271771.1:12;XM_025000301.1:2;XM_025000302.1:3;XM_025000303.1:2	CGI.chr13.582
chr11	103417049	0.4624	0.2556	0.2067	0.0266	7.773	0.09647	0.1356	7.676e-15	1.811e-11	CAMSAP1			NM_001192096.1:14;XM_024998404.1:15;XM_010810395.3:15;XM_010810399.3:14;XM_024998405.1:15;XM_024998406.1:14;XM_024998407.1:14	CGI.chr11.1190
chr13	57518225	0.1915	0.06446	0.1271	0.01637	7.762	0.04748	0.04482	8.347e-15	1.946e-11	GNAS;LOC112449315		XM_025001155.1:5;XM_025001154.1:5;XM_025001156.1:3;XM_025001157.1:3	NM_001271771.1:12;XM_025000301.1:2;XM_025000302.1:3;XM_025000303.1:2	CGI.chr13.582
chr13	57518237	0.1915	0.06446	0.1271	0.01638	7.761	0.04788	0.04372	8.431e-15	1.955e-11	GNAS;LOC112449315		XM_025001155.1:5;XM_025001154.1:5;XM_025001156.1:3;XM_025001157.1:3	NM_001271771.1:12;XM_025000301.1:2;XM_025000302.1:3;XM_025000303.1:2	CGI.chr13.582
chr5	109191113	0.4422	0.2512	0.1909	0.02465	7.745	0.07087	0.1364	9.541e-15	2.179e-11	MICAL3			XM_024992773.1:15;XM_024992775.1:14;XM_024992776.1:14;XM_024992774.1:14;XM_024992778.1:14;XM_024992781.1:13;XM_024992780.1:13;XM_024992772.1:15;XM_024992777.1:15;XM_024992779.1:15;XM_024992782.1:15;XM_024992783.1:15;XM_010805720.3:15;XM_010805721.3:15;XM_024992784.1:13	CGI.chr5.884
chr13	57518189	0.1915	0.06446	0.1271	0.01642	7.739	0.03895	0.05556	1.003e-14	2.285e-11	GNAS;LOC112449315		XM_025001155.1:5;XM_025001154.1:5;XM_025001156.1:3;XM_025001157.1:3	NM_001271771.1:12;XM_025000301.1:2;XM_025000302.1:3;XM_025000303.1:2	CGI.chr13.582
chr8	75895853	0.5156	0.3127	0.2029	0.02625	7.73	0.07405	0.06143	1.074e-14	2.432e-11	ENHO		NM_001163653.1:1
chr13	57518222	0.1915	0.06446	0.1271	0.01645	7.725	0.04212	0.0469	1.116e-14	2.505e-11	GNAS;LOC112449315		XM_025001155.1:5;XM_025001154.1:5;XM_025001156.1:3;XM_025001157.1:3	NM_001271771.1:12;XM_025000301.1:2;XM_025000302.1:3;XM_025000303.1:2	CGI.chr13.582
chr26	14408525	0.4506	0.2992	0.1513	0.01968	7.689	0.04762	0.06819	1.484e-14	3.226e-11	CYP26C1		XM_015460686.2:5		CGI.chr26.56
chr21	68268604	0.3641	0.1863	0.1778	0.02314	7.683	0.05955	0.07632	1.549e-14	3.343e-11	KLC1			XM_024981693.1:3;XM_024981703.1:3;XM_024981701.1:3;XM_010817229.2:3;NM_001098915.1:3;XM_005222169.4:4;XM_024981702.1:4;XM_024981694.1:3;XM_024981692.1:3;XM_010817230.2:3;XM_010817232.3:3;XM_024981699.1:3;XM_024981696.1:3;XM_010817231.2:3;XM_024981690.1:3;XM_010817233.2:3;XM_024981691.1:3;XM_010817234.2:3;XM_024981698.1:3;XM_024981695.1:3;XR_814214.2:3;XR_001494604.2:3;XR_814213.2:3;XM_024981700.1…	CGI.chr21.945
chr8	75895913	0.5276	0.3283	0.1993	0.02594	7.683	0.05676	0.09139	1.555e-14	3.347e-11	ENHO		NM_001163653.1:1
chr21	68692041	0.4254	0.28	0.1455	0.01895	7.678	0.05955	0.05348	1.611e-14	3.448e-11	KIF26A			XM_024982195.1:5	CGI.chr21.1000
chrX	41852263	0.0405	0.1695	-0.129	0.01684	-7.661	0.04696	0.05649	1.848e-14	3.87e-11
chr8	112157855	0.2529	0.3889	-0.1359	0.0178	-7.639	0.04993	0.08507	2.197e-14	4.469e-11	PXDN		XM_010800841.3:17;XM_010800842.3:16;XM_010800843.3:16;XM_024996374.1:10		CGI.chr8.1014
chr8	112157959	0.2529	0.3889	-0.1359	0.0178	-7.637	0.05287	0.08376	2.216e-14	4.496e-11	PXDN		XM_010800841.3:17;XM_010800842.3:16;XM_010800843.3:16;XM_024996374.1:10		CGI.chr8.1014
chr8	75895803	0.5156	0.3127	0.2029	0.02658	7.635	0.06094	0.06022	2.257e-14	4.568e-11	ENHO		NM_001163653.1:1
chr26	14408564	0.4506	0.2992	0.1513	0.01982	7.633	0.03171	0.07715	2.292e-14	4.625e-11	CYP26C1		XM_015460686.2:5		CGI.chr26.56
chr18	50984362	0.4903	0.3374	0.1529	0.02003	7.633	0.3646	0.1422	2.302e-14	4.635e-11	CIC			XM_005219391.4:3;XM_005219388.4:3;XM_005219390.4:3;XM_005219389.4:3;XM_015458193.2:3
chr3	102603805	0.5553	0.3853	0.1701	0.02229	7.631	0.06138	0.06426	2.333e-14	4.684e-11	SZT2		XM_002686517.6:57;XM_010803760.3:57
chr29	43123511	0.4928	0.3278	0.1649	0.02163	7.626	0.03534	0.0705	2.413e-14	4.82e-11	ATG2A		NM_001205966.1:12;XM_024987175.1:12;XM_010821169.3:12		CGI.chr29.457
chr29	43123466	0.4928	0.3278	0.1649	0.02164	7.621	0.03833	0.06866	2.524e-14	5.004e-11	ATG2A		NM_001205966.1:12;XM_024987175.1:12;XM_010821169.3:12		CGI.chr29.457
chr8	112157957	0.2529	0.3889	-0.1359	0.01784	-7.619	0.04229	0.08829	2.563e-14	5.069e-11	PXDN		XM_010800841.3:17;XM_010800842.3:16;XM_010800843.3:16;XM_024996374.1:10		CGI.chr8.1014
chr8	112157951	0.2529	0.3889	-0.1359	0.01785	-7.614	0.04209	0.08799	2.66e-14	5.233e-11	PXDN		XM_010800841.3:17;XM_010800842.3:16;XM_010800843.3:16;XM_024996374.1:10		CGI.chr8.1014
chr29	43123489	0.4928	0.3278	0.1649	0.02167	7.611	0.03308	0.07118	2.716e-14	5.33e-11	ATG2A		NM_001205966.1:12;XM_024987175.1:12;XM_010821169.3:12		CGI.chr29.457
chr11	101765634	0.4538	0.3112	0.1426	0.01876	7.602	0.9895	0.5118	2.925e-14	5.697e-11	RAPGEF1			XM_024998678.1:26;XM_024998680.1:26;XM_024998679.1:26;XM_024998697.1:23;XM_024998682.1:26;XM_024998685.1:26;XM_024998698.1:22;XM_024998674.1:26;NM_001205872.1:23;XM_024998686.1:26;XM_024998681.1:26;XM_015473639.2:23;XM_024998675.1:26
chr29	43123437	0.4928	0.3278	0.1649	0.0217	7.6	0.03738	0.06742	2.956e-14	5.744e-11	ATG2A		NM_001205966.1:12;XM_024987175.1:12;XM_010821169.3:12		CGI.chr29.457
chr21	68691995	0.4254	0.28	0.1455	0.01915	7.598	0.0441	0.06069	3.005e-14	5.809e-11	KIF26A			XM_024982195.1:5	CGI.chr21.1000
chr16	51931586	0.4395	0.1985	0.2409	0.03172	7.595	0.0863	0.07869	3.087e-14	5.925e-11	AGMAT			XM_010813452.3:1
chr8	75895801	0.5156	0.3127	0.2029	0.02676	7.583	0.05904	0.05441	3.388e-14	6.454e-11	ENHO		NM_001163653.1:1
chr14	3517183	0.2608	0.4186	-0.1577	0.02081	-7.58	0.07981	0.157	3.451e-14	6.558e-11	TRAPPC9			XM_025001629.1:22;XM_010811858.2:21;XM_005215216.3:21;XM_010811856.2:22;NM_001037474.3:20;XM_025001630.1:22
chr29	43123534	0.4928	0.3278	0.1649	0.02177	7.575	0.04584	0.05867	3.604e-14	6.8e-11	ATG2A		NM_001205966.1:12;XM_024987175.1:12;XM_010821169.3:12		CGI.chr29.457
chr26	14408639	0.4506	0.2992	0.1513	0.02002	7.56	0.03118	0.07152	4.016e-14	7.469e-11	CYP26C1		XM_015460686.2:5		CGI.chr26.56
chr3	102603749	0.5646	0.378	0.1866	0.02469	7.56	0.04968	0.03622	4.046e-14	7.506e-11	SZT2		XM_002686517.6:57;XM_010803760.3:57
chr29	43123448	0.4928	0.3278	0.1649	0.02182	7.558	0.0385	0.06164	4.103e-14	7.562e-11	ATG2A		NM_001205966.1:12;XM_024987175.1:12;XM_010821169.3:12		CGI.chr29.457
chr6	116020064	0.4681	0.305	0.163	0.02158	7.556	0.07719	0.04482	4.167e-14	7.658e-11					CGI.chr6.836
chr3	102603719	0.5646	0.378	0.1866	0.02471	7.554	0.04369	0.04018	4.227e-14	7.751e-11	SZT2			XM_002686517.6:56;XM_010803760.3:56
chr29	43123555	0.4928	0.3278	0.1649	0.02184	7.553	0.03366	0.06547	4.25e-14	7.774e-11	ATG2A			NM_001205966.1:12;XM_024987175.1:12;XM_010821169.3:12	CGI.chr29.457
chr29	43123477	0.4928	0.3278	0.1649	0.02184	7.553	0.03644	0.06369	4.27e-14	7.793e-11	ATG2A		NM_001205966.1:12;XM_024987175.1:12;XM_010821169.3:12		CGI.chr29.457
chrX	41852318	0.0405	0.1695	-0.129	0.0171	-7.546	0.04831	0.1304	4.495e-14	8.165e-11
chr8	75895877	0.5156	0.3127	0.2029	0.0269	7.543	0.0492	0.05621	4.606e-14	8.313e-11	ENHO		NM_001163653.1:1
chr9	14937067	0.3829	0.217	0.1659	0.022	7.543	0.07411	0.07208	4.608e-14	8.313e-11	FILIP1		XM_005210667.4:3;XM_024996550.1:3;XM_005210666.4:3;NM_001192362.1:2;XM_010808369.3:2;XM_010808370.3:2		CGI.chr9.59
chr8	75895862	0.5156	0.3127	0.2029	0.02691	7.541	0.05209	0.05389	4.655e-14	8.377e-11	ENHO		NM_001163653.1:1
chr8	112157890	0.2529	0.3889	-0.1359	0.01803	-7.541	0.05909	0.07263	4.68e-14	8.377e-11	PXDN		XM_010800841.3:17;XM_010800842.3:16;XM_010800843.3:16;XM_024996374.1:10		CGI.chr8.1014
chr18	13412093	0.4986	0.3624	0.1362	0.01806	7.54	0.04422	0.06492	4.685e-14	8.377e-11	BANP			XM_024978176.1:4;XM_024978177.1:4;XM_024978179.1:4;NM_001075620.1:4;XM_024978178.1:4;XM_024978180.1:4;XM_024978181.1:4;XM_024978182.1:4
chr8	112157857	0.2529	0.3889	-0.1359	0.01805	-7.53	0.04098	0.08127	5.091e-14	8.977e-11	PXDN		XM_010800841.3:17;XM_010800842.3:16;XM_010800843.3:16;XM_024996374.1:10		CGI.chr8.1014
chr8	75895976	0.5276	0.3283	0.1993	0.0265	7.519	0.07248	0.05759	5.506e-14	9.621e-11	ENHO		NM_001163653.1:1
chr6	116020129	0.4681	0.305	0.163	0.02169	7.518	0.05365	0.04586	5.575e-14	9.721e-11					CGI.chr6.836
chr26	14408557	0.4506	0.2992	0.1513	0.02015	7.509	0.04158	0.05885	5.947e-14	1.03e-10	CYP26C1		XM_015460686.2:5		CGI.chr26.56
chr21	68692098	0.4254	0.28	0.1455	0.01938	7.508	0.042	0.05395	5.989e-14	1.035e-10	KIF26A		XM_024982195.1:6		CGI.chr21.1000
chr22	60530659	0.5125	0.3506	0.1619	0.02159	7.502	0.0405	0.05662	6.302e-14	1.083e-10	SLC41A3		XM_024983335.1:10	XM_024983339.1:7;XM_024983333.1:9;XM_024983338.1:9;XM_024983336.1:9;XM_024983337.1:7;XM_024983334.1:9	CGI.chr22.1284
chr23	51200482	0.3442	0.1963	0.1479	0.01972	7.501	0.06069	0.08515	6.32e-14	1.083e-10	GMDS			XM_024983737.1:1;XM_024983738.1:1;NM_001080331.1:1
chr22	60530615	0.5125	0.3506	0.1619	0.02159	7.501	0.04034	0.05575	6.334e-14	1.083e-10	SLC41A3		XM_024983335.1:10	XM_024983339.1:7;XM_024983333.1:9;XM_024983338.1:9;XM_024983336.1:9;XM_024983337.1:7;XM_024983334.1:9	CGI.chr22.1284
chr8	112157916	0.2529	0.3889	-0.1359	0.01813	-7.496	0.0368	0.08071	6.593e-14	1.117e-10	PXDN		XM_010800841.3:17;XM_010800842.3:16;XM_010800843.3:16;XM_024996374.1:10		CGI.chr8.1014
chr6	116020139	0.4681	0.305	0.163	0.02175	7.495	0.04804	0.04928	6.65e-14	1.119e-10					CGI.chr6.836
chr29	43123528	0.4928	0.3278	0.1649	0.02201	7.493	0.03816	0.05726	6.748e-14	1.134e-10	ATG2A		NM_001205966.1:12;XM_024987175.1:12;XM_010821169.3:12		CGI.chr29.457
chr6	116020169	0.4681	0.305	0.163	0.02177	7.489	0.05127	0.03911	6.937e-14	1.163e-10					CGI.chr6.836
chr6	116020143	0.4681	0.305	0.163	0.02177	7.488	0.0495	0.04334	7.017e-14	1.169e-10					CGI.chr6.836
chr15	80514949	0.3785	0.2239	0.1546	0.02065	7.487	0.05164	0.07308	7.021e-14	1.169e-10	TNKS1BP1		XM_005216562.3:8;XM_002693713.5:8;XM_024975924.1:8;XM_024975925.1:8;XM_024975923.1:8		CGI.chr15.714
chr29	43123417	0.4928	0.3278	0.1649	0.02203	7.487	0.03666	0.05762	7.073e-14	1.176e-10	ATG2A		NM_001205966.1:12;XM_024987175.1:12;XM_010821169.3:12		CGI.chr29.457
chr19	62770191	0.5971	0.4443	0.1528	0.02042	7.484	0.2309	0.1936	7.234e-14	1.2e-10	PRKCA			XM_024979613.1:2;NM_174435.1:2;XM_024979614.1:2;XM_024979615.1:1
chrX	41852340	0.0405	0.1695	-0.129	0.01726	-7.476	0.07194	0.1177	7.635e-14	1.253e-10
chr8	75895981	0.5276	0.3283	0.1993	0.02666	7.476	0.06685	0.05419	7.663e-14	1.255e-10	ENHO		NM_001163653.1:1
chr9	14937206	0.3829	0.217	0.1659	0.0222	7.475	0.07724	0.05649	7.711e-14	1.26e-10	FILIP1		XM_005210667.4:3;XM_024996550.1:3;XM_005210666.4:3;NM_001192362.1:2;XM_010808369.3:2;XM_010808370.3:2		CGI.chr9.59
chr6	116020112	0.4681	0.305	0.163	0.02181	7.474	0.06307	0.05335	7.759e-14	1.263e-10					CGI.chr6.836
chr6	115631777	0.4691	0.3349	0.1341	0.01796	7.468	0.1404	0.07351	8.167e-14	1.318e-10	HTT			XM_002688430.5:27;XM_024993718.1:27;XR_003035245.1:16
chr16	51931565	0.4395	0.1985	0.2409	0.03227	7.467	0.07239	0.07278	8.198e-14	1.319e-10	AGMAT			XM_010813452.3:1
chr6	116020153	0.4681	0.305	0.163	0.02183	7.467	0.04511	0.04485	8.207e-14	1.319e-10					CGI.chr6.836
chr22	60530671	0.5125	0.3506	0.1619	0.02169	7.465	0.03983	0.05274	8.322e-14	1.332e-10	SLC41A3		XM_024983335.1:10	XM_024983339.1:7;XM_024983333.1:9;XM_024983338.1:9;XM_024983336.1:9;XM_024983337.1:7;XM_024983334.1:9	CGI.chr22.1284
chr26	14408641	0.4506	0.2992	0.1513	0.02027	7.464	0.03924	0.05778	8.399e-14	1.339e-10	CYP26C1		XM_015460686.2:5		CGI.chr26.56
chr8	112158013	0.2529	0.3889	-0.1359	0.01822	-7.462	0.04229	0.07483	8.513e-14	1.354e-10	PXDN		XM_010800841.3:17;XM_010800842.3:16;XM_010800843.3:16;XM_024996374.1:10		CGI.chr8.1014
chr22	60530731	0.5125	0.3506	0.1619	0.02171	7.46	0.04229	0.04872	8.656e-14	1.371e-10	SLC41A3		XM_024983335.1:10	XM_024983339.1:7;XM_024983333.1:9;XM_024983338.1:9;XM_024983336.1:9;XM_024983337.1:7;XM_024983334.1:9	CGI.chr22.1284
chr8	75895856	0.5156	0.3127	0.2029	0.02723	7.453	0.04306	0.04731	9.125e-14	1.44e-10	ENHO		NM_001163653.1:1
chr25	28207560	0.3083	0.4563	-0.148	0.01988	-7.446	0.07303	0.1146	9.612e-14	1.513e-10	KCTD7		NM_001102545.1:2		CGI.chr25.851
chr21	68692045	0.4254	0.28	0.1455	0.01954	7.443	0.06018	0.03609	9.829e-14	1.539e-10	KIF26A			XM_024982195.1:5	CGI.chr21.1000
chr18	13412072	0.4986	0.3624	0.1362	0.01831	7.44	0.05887	0.04922	1.006e-13	1.572e-10	BANP			XM_024978176.1:4;XM_024978177.1:4;XM_024978179.1:4;NM_001075620.1:4;XM_024978178.1:4;XM_024978180.1:4;XM_024978181.1:4;XM_024978182.1:4
chr3	102603755	0.5646	0.378	0.1866	0.02509	7.439	0.04021	0.03542	1.011e-13	1.576e-10	SZT2		XM_002686517.6:57;XM_010803760.3:57
chr22	60530737	0.5125	0.3506	0.1619	0.02177	7.439	0.04752	0.0385	1.018e-13	1.583e-10	SLC41A3		XM_024983335.1:10	XM_024983339.1:7;XM_024983333.1:9;XM_024983338.1:9;XM_024983336.1:9;XM_024983337.1:7;XM_024983334.1:9	CGI.chr22.1284
chr26	14408481	0.4506	0.2992	0.1513	0.02035	7.438	0.03321	0.05986	1.024e-13	1.589e-10	CYP26C1			XM_015460686.2:4
chr22	60530699	0.5125	0.3506	0.1619	0.02179	7.433	0.04562	0.04037	1.063e-13	1.638e-10	SLC41A3		XM_024983335.1:10	XM_024983339.1:7;XM_024983333.1:9;XM_024983338.1:9;XM_024983336.1:9;XM_024983337.1:7;XM_024983334.1:9	CGI.chr22.1284
chr18	13411953	0.4949	0.3503	0.1446	0.01947	7.428	0.04075	0.08278	1.099e-13	1.686e-10	BANP			XM_024978176.1:4;XM_024978177.1:4;XM_024978179.1:4;NM_001075620.1:4;XM_024978178.1:4;XM_024978180.1:4;XM_024978181.1:4;XM_024978182.1:4
chr8	112157953	0.2529	0.3889	-0.1359	0.0183	-7.428	0.04497	0.07063	1.101e-13	1.687e-10	PXDN		XM_010800841.3:17;XM_010800842.3:16;XM_010800843.3:16;XM_024996374.1:10		CGI.chr8.1014
chr22	60530632	0.5125	0.3506	0.1619	0.0218	7.427	0.04244	0.04401	1.112e-13	1.7e-10	SLC41A3		XM_024983335.1:10	XM_024983339.1:7;XM_024983333.1:9;XM_024983338.1:9;XM_024983336.1:9;XM_024983337.1:7;XM_024983334.1:9	CGI.chr22.1284
chr22	60530687	0.5125	0.3506	0.1619	0.02184	7.415	0.0394	0.04653	1.22e-13	1.854e-10	SLC41A3		XM_024983335.1:10	XM_024983339.1:7;XM_024983333.1:9;XM_024983338.1:9;XM_024983336.1:9;XM_024983337.1:7;XM_024983334.1:9	CGI.chr22.1284
chr26	14408637	0.4506	0.2992	0.1513	0.02041	7.414	0.04867	0.0472	1.228e-13	1.863e-10	CYP26C1		XM_015460686.2:5		CGI.chr26.56
chr14	3517280	0.2608	0.4186	-0.1577	0.02129	-7.411	0.05621	0.1606	1.254e-13	1.898e-10	TRAPPC9			XM_025001629.1:22;XM_010811858.2:21;XM_005215216.3:21;XM_010811856.2:22;NM_001037474.3:20;XM_025001630.1:22
chr21	16566769	0.3333	0.5022	-0.1688	0.02279	-7.408	0.08573	0.07668	1.282e-13	1.934e-10	KLHL25			XM_005221750.4:1;XM_010816894.3:1;XM_005221747.4:1;XM_005221748.4:1;XM_005221751.4:1;XM_005221749.4:1;XM_024981836.1:1;XM_005221754.4:1;NM_001192686.2:1
chr15	21560053	0.4837	0.2887	0.195	0.02633	7.405	0.3016	0.0967	1.312e-13	1.972e-10	C15H11orf53	C15H11orf53	XM_024975737.1:1
chr9	14937109	0.3829	0.217	0.1659	0.02241	7.405	0.06233	0.06551	1.313e-13	1.972e-10	FILIP1		XM_005210667.4:3;XM_024996550.1:3;XM_005210666.4:3;NM_001192362.1:2;XM_010808369.3:2;XM_010808370.3:2		CGI.chr9.59
chr22	60530669	0.5125	0.3506	0.1619	0.02188	7.401	0.04001	0.04375	1.354e-13	2.028e-10	SLC41A3		XM_024983335.1:10	XM_024983339.1:7;XM_024983333.1:9;XM_024983338.1:9;XM_024983336.1:9;XM_024983337.1:7;XM_024983334.1:9	CGI.chr22.1284
chr3	102603823	0.5404	0.3758	0.1646	0.02224	7.401	0.06367	0.04742	1.355e-13	2.028e-10	SZT2		XM_002686517.6:57;XM_010803760.3:57
chr18	13411957	0.4949	0.3503	0.1446	0.01955	7.4	0.04768	0.07575	1.364e-13	2.038e-10	BANP			XM_024978176.1:4;XM_024978177.1:4;XM_024978179.1:4;NM_001075620.1:4;XM_024978178.1:4;XM_024978180.1:4;XM_024978181.1:4;XM_024978182.1:4
chr8	112157894	0.2529	0.3889	-0.1359	0.01838	-7.397	0.0602	0.06105	1.388e-13	2.065e-10	PXDN		XM_010800841.3:17;XM_010800842.3:16;XM_010800843.3:16;XM_024996374.1:10		CGI.chr8.1014
chr6	116020101	0.4681	0.305	0.163	0.02204	7.397	0.05567	0.04209	1.39e-13	2.065e-10					CGI.chr6.836
chr16	80227522	0.5047	0.3561	0.1486	0.02009	7.397	0.04468	0.05374	1.394e-13	2.066e-10	PPP1R12B			XM_024976585.1:1;XM_024976590.1:12;XM_024976591.1:12;XM_024976579.1:11;XM_024976580.1:12;XR_003029633.1:10;XM_024976583.1:6;XM_024976589.1:1;XM_024976582.1:11;XM_024976581.1:12	CGI.chr16.1066
chr6	116020115	0.4681	0.305	0.163	0.02205	7.394	0.05516	0.04182	1.428e-13	2.113e-10					CGI.chr6.836
chr26	14408651	0.4506	0.2992	0.1513	0.02048	7.389	0.03352	0.05591	1.483e-13	2.178e-10	CYP26C1		XM_015460686.2:5		CGI.chr26.56
chr22	60530702	0.5125	0.3506	0.1619	0.02194	7.381	0.03834	0.04334	1.569e-13	2.295e-10	SLC41A3		XM_024983335.1:10	XM_024983339.1:7;XM_024983333.1:9;XM_024983338.1:9;XM_024983336.1:9;XM_024983337.1:7;XM_024983334.1:9	CGI.chr22.1284
chr6	116020127	0.4681	0.305	0.163	0.02209	7.381	0.04592	0.04072	1.573e-13	2.296e-10					CGI.chr6.836
chr26	14408653	0.4506	0.2992	0.1513	0.0205	7.38	0.03343	0.05534	1.58e-13	2.298e-10	CYP26C1		XM_015460686.2:5		CGI.chr26.56
chr18	13411998	0.4973	0.3544	0.1429	0.01938	7.378	0.04341	0.06957	1.612e-13	2.336e-10	BANP			XM_024978176.1:4;XM_024978177.1:4;XM_024978179.1:4;NM_001075620.1:4;XM_024978178.1:4;XM_024978180.1:4;XM_024978181.1:4;XM_024978182.1:4
chr18	13411960	0.4949	0.3503	0.1446	0.0196	7.377	0.04023	0.07818	1.615e-13	2.336e-10	BANP			XM_024978176.1:4;XM_024978177.1:4;XM_024978179.1:4;NM_001075620.1:4;XM_024978178.1:4;XM_024978180.1:4;XM_024978181.1:4;XM_024978182.1:4
chr8	75895971	0.5276	0.3283	0.1993	0.02702	7.374	0.05109	0.04924	1.651e-13	2.38e-10	ENHO		NM_001163653.1:1
chr29	43123550	0.4928	0.3278	0.1649	0.02237	7.373	0.03643	0.04755	1.666e-13	2.396e-10	ATG2A			NM_001205966.1:12;XM_024987175.1:12;XM_010821169.3:12	CGI.chr29.457
chr22	60530661	0.5125	0.3506	0.1619	0.02197	7.371	0.03265	0.04985	1.689e-13	2.416e-10	SLC41A3		XM_024983335.1:10	XM_024983339.1:7;XM_024983333.1:9;XM_024983338.1:9;XM_024983336.1:9;XM_024983337.1:7;XM_024983334.1:9	CGI.chr22.1284
chr22	48051060	0.5112	0.3634	0.1478	0.02005	7.371	0.03703	0.08287	1.692e-13	2.416e-10	TMEM110		NM_001076117.1:8;XR_003031762.1:7;XM_024982920.1:8;XR_003031763.1:7		CGI.chr22.364
chr6	116020085	0.4681	0.305	0.163	0.02212	7.369	0.05177	0.03934	1.718e-13	2.444e-10					CGI.chr6.836
chr22	60530710	0.5125	0.3506	0.1619	0.02202	7.353	0.03593	0.04277	1.933e-13	2.721e-10	SLC41A3		XM_024983335.1:10	XM_024983339.1:7;XM_024983333.1:9;XM_024983338.1:9;XM_024983336.1:9;XM_024983337.1:7;XM_024983334.1:9	CGI.chr22.1284
chr8	112157983	0.2529	0.3889	-0.1359	0.01849	-7.353	0.04036	0.06635	1.937e-13	2.722e-10	PXDN		XM_010800841.3:17;XM_010800842.3:16;XM_010800843.3:16;XM_024996374.1:10		CGI.chr8.1014
chr18	13411984	0.4973	0.3544	0.1429	0.01944	7.352	0.04578	0.06606	1.947e-13	2.731e-10	BANP			XM_024978176.1:4;XM_024978177.1:4;XM_024978179.1:4;NM_001075620.1:4;XM_024978178.1:4;XM_024978180.1:4;XM_024978181.1:4;XM_024978182.1:4
chr26	14408620	0.4506	0.2992	0.1513	0.02058	7.352	0.03272	0.05415	1.958e-13	2.741e-10	CYP26C1		XM_015460686.2:5		CGI.chr26.56
chr29	43123519	0.4928	0.3278	0.1649	0.02244	7.35	0.03419	0.0467	1.987e-13	2.772e-10	ATG2A		NM_001205966.1:12;XM_024987175.1:12;XM_010821169.3:12		CGI.chr29.457
chr11	73093702	0.4265	0.2486	0.1779	0.02422	7.347	0.1101	0.08644	2.02e-13	2.807e-10	OTOF		XM_015473546.2:45;XM_005213063.3:46;NM_001144107.1:46;XM_015473545.2:45
chr9	14937103	0.3829	0.217	0.1659	0.02259	7.346	0.05836	0.06101	2.035e-13	2.819e-10	FILIP1		XM_005210667.4:3;XM_024996550.1:3;XM_005210666.4:3;NM_001192362.1:2;XM_010808369.3:2;XM_010808370.3:2		CGI.chr9.59
chr9	14937105	0.3829	0.217	0.1659	0.02259	7.345	0.06542	0.04812	2.054e-13	2.839e-10	FILIP1		XM_005210667.4:3;XM_024996550.1:3;XM_005210666.4:3;NM_001192362.1:2;XM_010808369.3:2;XM_010808370.3:2		CGI.chr9.59
chr18	13411971	0.4973	0.3544	0.1429	0.01946	7.344	0.0492	0.06353	2.066e-13	2.851e-10	BANP			XM_024978176.1:4;XM_024978177.1:4;XM_024978179.1:4;NM_001075620.1:4;XM_024978178.1:4;XM_024978180.1:4;XM_024978181.1:4;XM_024978182.1:4
chr18	8440643	0.3488	0.5201	-0.1714	0.02334	-7.343	0.1748	0.156	2.096e-13	2.878e-10	PLCG2			XM_024978892.1:25
chr6	116020121	0.4681	0.305	0.163	0.0222	7.342	0.04612	0.04137	2.097e-13	2.878e-10					CGI.chr6.836
chr16	80227546	0.5047	0.3561	0.1486	0.02025	7.338	0.04719	0.04691	2.173e-13	2.967e-10	PPP1R12B			XM_024976585.1:1;XM_024976590.1:12;XM_024976591.1:12;XM_024976579.1:11;XM_024976580.1:12;XR_003029633.1:10;XM_024976583.1:6;XM_024976589.1:1;XM_024976582.1:11;XM_024976581.1:12	CGI.chr16.1066
chr6	116020072	0.4681	0.305	0.163	0.02222	7.336	0.04552	0.03975	2.201e-13	3.001e-10					CGI.chr6.836
chr11	103416928	0.4624	0.2556	0.2067	0.02819	7.335	0.07805	0.06848	2.213e-13	3.011e-10	CAMSAP1			NM_001192096.1:14;XM_024998404.1:15;XM_010810395.3:15;XM_010810399.3:14;XM_024998405.1:15;XM_024998406.1:14;XM_024998407.1:14	CGI.chr11.1190
chr11	103416940	0.4624	0.2556	0.2067	0.02819	7.334	0.0888	0.05537	2.232e-13	3.027e-10	CAMSAP1			NM_001192096.1:14;XM_024998404.1:15;XM_010810395.3:15;XM_010810399.3:14;XM_024998405.1:15;XM_024998406.1:14;XM_024998407.1:14	CGI.chr11.1190
chr15	80515129	0.3785	0.2239	0.1546	0.02108	7.333	0.06784	0.0495	2.256e-13	3.044e-10	TNKS1BP1		XM_005216562.3:8;XM_002693713.5:8;XM_024975924.1:8;XM_024975925.1:8;XM_024975923.1:8		CGI.chr15.714
chr22	55554170	0.3903	0.2604	0.1299	0.01773	7.328	0.06404	0.05862	2.329e-13	3.131e-10	ATG7;LOC104975600	LOC104975600		XM_024983114.1:16;XM_024983113.1:17;XR_814633.3:17;NM_001142967.1:18;XM_024983110.1:18;XM_024983108.1:18;XR_001494797.1:1	CGI.chr22.659
chr5	109191144	0.4422	0.2512	0.1909	0.02606	7.327	0.0598	0.06439	2.36e-13	3.156e-10	MICAL3			XM_024992773.1:15;XM_024992775.1:14;XM_024992776.1:14;XM_024992774.1:14;XM_024992778.1:14;XM_024992781.1:13;XM_024992780.1:13;XM_024992772.1:15;XM_024992777.1:15;XM_024992779.1:15;XM_024992782.1:15;XM_024992783.1:15;XM_010805720.3:15;XM_010805721.3:15;XM_024992784.1:13
chr6	116020076	0.4681	0.305	0.163	0.02225	7.326	0.04384	0.03901	2.373e-13	3.163e-10					CGI.chr6.836
chr26	14408528	0.4506	0.2992	0.1513	0.02066	7.324	0.03983	0.04744	2.398e-13	3.181e-10	CYP26C1		XM_015460686.2:5		CGI.chr26.56
chr8	112157992	0.2529	0.3889	-0.1359	0.01856	-7.323	0.03829	0.06544	2.426e-13	3.206e-10	PXDN		XM_010800841.3:17;XM_010800842.3:16;XM_010800843.3:16;XM_024996374.1:10		CGI.chr8.1014
chr8	112157973	0.2529	0.3889	-0.1359	0.01856	-7.323	0.04297	0.06314	2.43e-13	3.206e-10	PXDN		XM_010800841.3:17;XM_010800842.3:16;XM_010800843.3:16;XM_024996374.1:10		CGI.chr8.1014
chrX	41852399	0.0405	0.1695	-0.129	0.01765	-7.312	0.05359	0.108	2.639e-13	3.453e-10
chr21	16566674	0.3333	0.5022	-0.1688	0.0231	-7.31	0.06396	0.07964	2.675e-13	3.487e-10	KLHL25		XM_005221750.4:1;XM_010816894.3:1;XM_005221747.4:1;XM_005221748.4:1;XM_005221751.4:1;XM_005221749.4:1;XM_024981836.1:1;XM_005221754.4:1;NM_001192686.2:1
chr21	68692114	0.4254	0.28	0.1455	0.0199	7.31	0.03976	0.04205	2.68e-13	3.487e-10	KIF26A		XM_024982195.1:6		CGI.chr21.1000
chr8	112157922	0.2529	0.3889	-0.1359	0.0186	-7.309	0.04643	0.06046	2.682e-13	3.487e-10	PXDN		XM_010800841.3:17;XM_010800842.3:16;XM_010800843.3:16;XM_024996374.1:10		CGI.chr8.1014
chr16	80227453	0.5047	0.3561	0.1486	0.02034	7.307	0.0456	0.04456	2.735e-13	3.537e-10	PPP1R12B			XM_024976585.1:1;XM_024976590.1:12;XM_024976591.1:12;XM_024976579.1:11;XM_024976580.1:12;XR_003029633.1:10;XM_024976583.1:6;XM_024976589.1:1;XM_024976582.1:11;XM_024976581.1:12	CGI.chr16.1066
chr9	14937096	0.3829	0.217	0.1659	0.02274	7.297	0.05329	0.0596	2.934e-13	3.757e-10	FILIP1		XM_005210667.4:3;XM_024996550.1:3;XM_005210666.4:3;NM_001192362.1:2;XM_010808369.3:2;XM_010808370.3:2		CGI.chr9.59
chr9	14937130	0.3829	0.217	0.1659	0.02274	7.296	0.06237	0.04616	2.958e-13	3.781e-10	FILIP1		XM_005210667.4:3;XM_024996550.1:3;XM_005210666.4:3;NM_001192362.1:2;XM_010808369.3:2;XM_010808370.3:2		CGI.chr9.59
chr16	80227571	0.5047	0.3561	0.1486	0.02037	7.295	0.04855	0.04238	2.995e-13	3.81e-10	PPP1R12B			XM_024976585.1:1;XM_024976590.1:12;XM_024976591.1:12;XM_024976579.1:11;XM_024976580.1:12;XR_003029633.1:10;XM_024976583.1:6;XM_024976589.1:1;XM_024976582.1:11;XM_024976581.1:12	CGI.chr16.1066
chr15	80515050	0.3785	0.2239	0.1546	0.02119	7.294	0.0598	0.04566	3.001e-13	3.812e-10	TNKS1BP1		XM_005216562.3:8;XM_002693713.5:8;XM_024975924.1:8;XM_024975925.1:8;XM_024975923.1:8		CGI.chr15.714
chr8	112157990	0.2529	0.3889	-0.1359	0.01865	-7.29	0.04348	0.06035	3.089e-13	3.911e-10	PXDN		XM_010800841.3:17;XM_010800842.3:16;XM_010800843.3:16;XM_024996374.1:10		CGI.chr8.1014
chr15	80514994	0.3785	0.2239	0.1546	0.02121	7.289	0.05006	0.05295	3.117e-13	3.94e-10	TNKS1BP1		XM_005216562.3:8;XM_002693713.5:8;XM_024975924.1:8;XM_024975925.1:8;XM_024975923.1:8		CGI.chr15.714
chr11	103416953	0.4624	0.2556	0.2067	0.02839	7.283	0.08175	0.0524	3.253e-13	4.079e-10	CAMSAP1			NM_001192096.1:14;XM_024998404.1:15;XM_010810395.3:15;XM_010810399.3:14;XM_024998405.1:15;XM_024998406.1:14;XM_024998407.1:14	CGI.chr11.1190
chr16	80227567	0.5047	0.3561	0.1486	0.02042	7.278	0.04598	0.04264	3.383e-13	4.228e-10	PPP1R12B			XM_024976585.1:1;XM_024976590.1:12;XM_024976591.1:12;XM_024976579.1:11;XM_024976580.1:12;XR_003029633.1:10;XM_024976583.1:6;XM_024976589.1:1;XM_024976582.1:11;XM_024976581.1:12	CGI.chr16.1066
chr16	80227538	0.5047	0.3561	0.1486	0.02043	7.276	0.04006	0.04577	3.445e-13	4.292e-10	PPP1R12B			XM_024976585.1:1;XM_024976590.1:12;XM_024976591.1:12;XM_024976579.1:11;XM_024976580.1:12;XR_003029633.1:10;XM_024976583.1:6;XM_024976589.1:1;XM_024976582.1:11;XM_024976581.1:12	CGI.chr16.1066
chr9	14937134	0.3829	0.217	0.1659	0.02281	7.274	0.0575	0.04749	3.499e-13	4.333e-10	FILIP1		XM_005210667.4:3;XM_024996550.1:3;XM_005210666.4:3;NM_001192362.1:2;XM_010808369.3:2;XM_010808370.3:2		CGI.chr9.59
chr8	112157862	0.2529	0.3889	-0.1359	0.0187	-7.269	0.0416	0.05957	3.61e-13	4.434e-10	PXDN		XM_010800841.3:17;XM_010800842.3:16;XM_010800843.3:16;XM_024996374.1:10		CGI.chr8.1014
chr16	80227481	0.5047	0.3561	0.1486	0.02044	7.269	0.04381	0.04248	3.618e-13	4.437e-10	PPP1R12B			XM_024976585.1:1;XM_024976590.1:12;XM_024976591.1:12;XM_024976579.1:11;XM_024976580.1:12;XR_003029633.1:10;XM_024976583.1:6;XM_024976589.1:1;XM_024976582.1:11;XM_024976581.1:12	CGI.chr16.1066
chr8	112158009	0.2529	0.3889	-0.1359	0.01872	-7.262	0.05346	0.05338	3.821e-13	4.642e-10	PXDN		XM_010800841.3:17;XM_010800842.3:16;XM_010800843.3:16;XM_024996374.1:10		CGI.chr8.1014
chr9	14937164	0.3829	0.217	0.1659	0.02286	7.259	0.05862	0.04283	3.906e-13	4.738e-10	FILIP1		XM_005210667.4:3;XM_024996550.1:3;XM_005210666.4:3;NM_001192362.1:2;XM_010808369.3:2;XM_010808370.3:2		CGI.chr9.59
chr15	80515052	0.3785	0.2239	0.1546	0.02131	7.255	0.05663	0.04524	4.027e-13	4.854e-10	TNKS1BP1		XM_005216562.3:8;XM_002693713.5:8;XM_024975924.1:8;XM_024975925.1:8;XM_024975923.1:8		CGI.chr15.714
chr21	68692036	0.4254	0.28	0.1455	0.02006	7.251	0.04523	0.0339	4.125e-13	4.94e-10	KIF26A			XM_024982195.1:5	CGI.chr21.1000
chr11	103416980	0.4624	0.2556	0.2067	0.02851	7.251	0.05166	0.07954	4.13e-13	4.94e-10	CAMSAP1			NM_001192096.1:14;XM_024998404.1:15;XM_010810395.3:15;XM_010810399.3:14;XM_024998405.1:15;XM_024998406.1:14;XM_024998407.1:14	CGI.chr11.1190
chr16	80227536	0.5047	0.3561	0.1486	0.0205	7.248	0.03744	0.04458	4.217e-13	5.037e-10	PPP1R12B			XM_024976585.1:1;XM_024976590.1:12;XM_024976591.1:12;XM_024976579.1:11;XM_024976580.1:12;XR_003029633.1:10;XM_024976583.1:6;XM_024976589.1:1;XM_024976582.1:11;XM_024976581.1:12	CGI.chr16.1066
chr21	68692021	0.4254	0.28	0.1455	0.02007	7.248	0.03512	0.04107	4.228e-13	5.042e-10	KIF26A			XM_024982195.1:5	CGI.chr21.1000
chr5	32483890	0.255	0.4212	-0.1663	0.02295	-7.246	0.117	0.04817	4.295e-13	5.106e-10	HDAC7		XR_806635.3:7;XM_010805038.3:7;XM_005206369.3:7;XM_005206372.4:7;XM_024991580.1:7;XM_005206374.4:7;XM_024991578.1:8;NM_001193141.2:7;XM_010805039.3:8;XM_024991581.1:7;XM_024991579.1:7;XM_005206373.4:7;XM_010805040.2:5
chr26	14408542	0.4506	0.2992	0.1513	0.0209	7.241	0.03312	0.04585	4.469e-13	5.29e-10	CYP26C1		XM_015460686.2:5		CGI.chr26.56
chr11	103416964	0.4624	0.2556	0.2067	0.02856	7.24	0.04416	0.08405	4.48e-13	5.294e-10	CAMSAP1			NM_001192096.1:14;XM_024998404.1:15;XM_010810395.3:15;XM_010810399.3:14;XM_024998405.1:15;XM_024998406.1:14;XM_024998407.1:14	CGI.chr11.1190
chr16	51931543	0.4395	0.1985	0.2409	0.03328	7.239	0.05071	0.05497	4.514e-13	5.326e-10	AGMAT			XM_010813452.3:1
chr8	112157965	0.2529	0.3889	-0.1359	0.01879	-7.234	0.04226	0.0565	4.679e-13	5.455e-10	PXDN		XM_010800841.3:17;XM_010800842.3:16;XM_010800843.3:16;XM_024996374.1:10		CGI.chr8.1014
chr16	80227528	0.5047	0.3561	0.1486	0.02055	7.233	0.04229	0.0411	4.73e-13	5.506e-10	PPP1R12B			XM_024976585.1:1;XM_024976590.1:12;XM_024976591.1:12;XM_024976579.1:11;XM_024976580.1:12;XR_003029633.1:10;XM_024976583.1:6;XM_024976589.1:1;XM_024976582.1:11;XM_024976581.1:12	CGI.chr16.1066
chr16	80227400	0.5047	0.3561	0.1486	0.02055	7.231	0.0389	0.04225	4.777e-13	5.545e-10	PPP1R12B			XM_024976585.1:1;XM_024976590.1:12;XM_024976591.1:12;XM_024976579.1:11;XM_024976580.1:12;XR_003029633.1:10;XM_024976583.1:6;XM_024976589.1:1;XM_024976582.1:11;XM_024976581.1:12
chr15	80515013	0.3785	0.2239	0.1546	0.02138	7.23	0.0433	0.04925	4.826e-13	5.577e-10	TNKS1BP1		XM_005216562.3:8;XM_002693713.5:8;XM_024975924.1:8;XM_024975925.1:8;XM_024975923.1:8		CGI.chr15.714
chr15	80514986	0.3785	0.2239	0.1546	0.02142	7.217	0.04585	0.0408	5.325e-13	6.081e-10	TNKS1BP1		XM_005216562.3:8;XM_002693713.5:8;XM_024975924.1:8;XM_024975925.1:8;XM_024975923.1:8		CGI.chr15.714
chr25	41133291	0.3251	0.4583	-0.1332	0.01847	-7.211	0.04089	0.04743	5.542e-13	6.245e-10	MAD1L1			NM_001102044.1:13;XM_024984863.1:13;XM_024984865.1:12;XM_024984862.1:13;XM_024984866.1:8;XM_015460465.2:5;XM_024984867.1:5	CGI.chr25.1542
chr21	68692137	0.4254	0.28	0.1455	0.02018	7.21	0.04123	0.0338	5.613e-13	6.308e-10	KIF26A		XM_024982195.1:6		CGI.chr21.1000
chr3	115358925	0.2611	0.3907	-0.1296	0.01798	-7.208	0.6116	0.9895	5.697e-13	6.385e-10	AGAP1			XM_024990255.1:10;XM_024990259.1:9;XM_024990256.1:9;XM_024990258.1:9;XM_024990257.1:9;XM_024990260.1:10;XM_024990249.1:9;XM_024990251.1:9;XM_024990254.1:10;XM_024990252.1:10;XM_024990253.1:10;XM_024990250.1:10;XM_024990248.1:10
chr21	68692106	0.4254	0.28	0.1455	0.0202	7.202	0.03478	0.03792	5.928e-13	6.578e-10	KIF26A		XM_024982195.1:6		CGI.chr21.1000
chr15	80515105	0.3785	0.2239	0.1546	0.02147	7.202	0.04478	0.04443	5.954e-13	6.597e-10	TNKS1BP1		XM_005216562.3:8;XM_002693713.5:8;XM_024975924.1:8;XM_024975925.1:8;XM_024975923.1:8		CGI.chr15.714
chr21	68692071	0.4254	0.28	0.1455	0.02021	7.199	0.04281	0.03196	6.076e-13	6.713e-10	KIF26A		XM_024982195.1:6		CGI.chr21.1000
chr15	80514955	0.3785	0.2239	0.1546	0.02147	7.199	0.04794	0.04143	6.088e-13	6.716e-10	TNKS1BP1		XM_005216562.3:8;XM_002693713.5:8;XM_024975924.1:8;XM_024975925.1:8;XM_024975923.1:8		CGI.chr15.714
chr16	47081722	0.3329	0.6239	-0.291	0.04044	-7.196	0.04655	0.03837	6.212e-13	6.824e-10	ACOT7			XR_003029598.1:9;NM_001075682.2:8;XM_005217082.3:8;XM_005217080.3:8;XM_005217081.4:8;XM_024976202.1:8
chr16	80227578	0.5047	0.3561	0.1486	0.02065	7.195	0.04133	0.03846	6.238e-13	6.844e-10	PPP1R12B			XM_024976585.1:1;XM_024976590.1:12;XM_024976591.1:12;XM_024976579.1:11;XM_024976580.1:12;XR_003029633.1:10;XM_024976583.1:6;XM_024976589.1:1;XM_024976582.1:11;XM_024976581.1:12	CGI.chr16.1066
chr2	133314796	0.5332	0.3819	0.1514	0.02105	7.191	0.1232	0.06332	6.43e-13	7.017e-10	CAPZB			XM_024999272.1:4;XM_024999269.1:4;NM_176648.4:4;XM_005203083.3:4
chr18	13412033	0.496	0.3601	0.136	0.01891	7.191	0.04426	0.06211	6.432e-13	7.017e-10	BANP			XM_024978176.1:4;XM_024978177.1:4;XM_024978179.1:4;NM_001075620.1:4;XM_024978178.1:4;XM_024978180.1:4;XM_024978181.1:4;XM_024978182.1:4
chr15	80515010	0.3785	0.2239	0.1546	0.02153	7.181	0.04397	0.04079	6.926e-13	7.482e-10	TNKS1BP1		XM_005216562.3:8;XM_002693713.5:8;XM_024975924.1:8;XM_024975925.1:8;XM_024975923.1:8		CGI.chr15.714
chr8	112157968	0.2529	0.3889	-0.1359	0.01894	-7.177	0.03915	0.05346	7.107e-13	7.657e-10	PXDN		XM_010800841.3:17;XM_010800842.3:16;XM_010800843.3:16;XM_024996374.1:10		CGI.chr8.1014
chr15	80515026	0.3785	0.2239	0.1546	0.02154	7.176	0.04925	0.0354	7.168e-13	7.702e-10	TNKS1BP1		XM_005216562.3:8;XM_002693713.5:8;XM_024975924.1:8;XM_024975925.1:8;XM_024975923.1:8		CGI.chr15.714
chr25	28207545	0.3083	0.4563	-0.148	0.02063	-7.175	0.08176	0.06745	7.234e-13	7.762e-10	KCTD7		NM_001102545.1:2		CGI.chr25.851
chr22	56176028	0.2727	0.4349	-0.1622	0.02266	-7.161	0.06567	0.1009	8.004e-13	8.518e-10	PLXND1		XM_002697122.4:24
chr25	41133426	0.3251	0.4583	-0.1332	0.0186	-7.16	0.06019	0.0813	8.07e-13	8.56e-10	MAD1L1			NM_001102044.1:13;XM_024984863.1:13;XM_024984865.1:12;XM_024984862.1:13;XM_024984866.1:8;XM_015460465.2:5;XM_024984867.1:5	CGI.chr25.1542
chr15	80514970	0.3785	0.2239	0.1546	0.02159	7.16	0.04122	0.03819	8.073e-13	8.56e-10	TNKS1BP1		XM_005216562.3:8;XM_002693713.5:8;XM_024975924.1:8;XM_024975925.1:8;XM_024975923.1:8		CGI.chr15.714
chr16	47081738	0.3329	0.6239	-0.291	0.04064	-7.16	0.03535	0.03895	8.077e-13	8.56e-10	ACOT7			XR_003029598.1:9;NM_001075682.2:8;XM_005217082.3:8;XM_005217080.3:8;XM_005217081.4:8;XM_024976202.1:8
chr21	68692102	0.4254	0.28	0.1455	0.02032	7.159	0.03464	0.03489	8.131e-13	8.607e-10	KIF26A		XM_024982195.1:6		CGI.chr21.1000
chr5	109191075	0.4422	0.2512	0.1909	0.02667	7.159	0.03972	0.0495	8.148e-13	8.612e-10	MICAL3		XM_024992773.1:15;XM_024992775.1:14;XM_024992776.1:14;XM_024992774.1:14;XM_024992778.1:14;XM_024992781.1:13;XM_024992780.1:13;XM_024992772.1:15;XM_024992777.1:15;XM_024992779.1:15;XM_024992782.1:15;XM_024992783.1:15;XM_010805720.3:15;XM_010805721.3:15;XM_024992784.1:13		CGI.chr5.884
chr3	102603791	0.5553	0.3853	0.1701	0.02376	7.157	0.03787	0.04699	8.231e-13	8.688e-10	SZT2		XM_002686517.6:57;XM_010803760.3:57
chr18	13411986	0.4973	0.3544	0.1429	0.01998	7.156	0.04316	0.05113	8.324e-13	8.763e-10	BANP			XM_024978176.1:4;XM_024978177.1:4;XM_024978179.1:4;NM_001075620.1:4;XM_024978178.1:4;XM_024978180.1:4;XM_024978181.1:4;XM_024978182.1:4
chr6	117384608	0.5039	0.3278	0.1761	0.02461	7.154	0.07816	0.08944	8.417e-13	8.822e-10	IDUA;SLC26A1		XM_002688445.5:2	XM_010806365.3:12;XM_010806363.2:12;XM_010806364.3:11;XM_002688446.4:12;XM_010806367.3:11	CGI.chr6.1073
chr5	109191099	0.4422	0.2512	0.1909	0.02669	7.154	0.0442	0.04061	8.428e-13	8.822e-10	MICAL3		XM_024992773.1:15;XM_024992775.1:14;XM_024992776.1:14;XM_024992774.1:14;XM_024992778.1:14;XM_024992781.1:13;XM_024992780.1:13;XM_024992772.1:15;XM_024992777.1:15;XM_024992779.1:15;XM_024992782.1:15;XM_024992783.1:15;XM_010805720.3:15;XM_010805721.3:15;XM_024992784.1:13		CGI.chr5.884
chr15	80514988	0.3785	0.2239	0.1546	0.02162	7.151	0.03728	0.03533	8.618e-13	8.988e-10	TNKS1BP1		XM_005216562.3:8;XM_002693713.5:8;XM_024975924.1:8;XM_024975925.1:8;XM_024975923.1:8		CGI.chr15.714
chr5	109191156	0.4422	0.2512	0.1909	0.0267	7.15	0.04344	0.04045	8.689e-13	9.049e-10	MICAL3			XM_024992773.1:15;XM_024992775.1:14;XM_024992776.1:14;XM_024992774.1:14;XM_024992778.1:14;XM_024992781.1:13;XM_024992780.1:13;XM_024992772.1:15;XM_024992777.1:15;XM_024992779.1:15;XM_024992782.1:15;XM_024992783.1:15;XM_010805720.3:15;XM_010805721.3:15;XM_024992784.1:13
chr20	71287053	0.3921	0.5637	-0.1716	0.024	-7.149	0.08059	0.06131	8.743e-13	9.082e-10	SLC12A7			XM_024981553.1:13;XM_024981552.1:13;XM_024981559.1:13;XM_024981558.1:13;XM_024981557.1:13;XM_024981554.1:13;XM_024981555.1:13;XM_024981560.1:13
chr18	13411950	0.4949	0.3503	0.1446	0.02023	7.148	0.03785	0.05894	8.785e-13	9.114e-10	BANP			XM_024978176.1:4;XM_024978177.1:4;XM_024978179.1:4;NM_001075620.1:4;XM_024978178.1:4;XM_024978180.1:4;XM_024978181.1:4;XM_024978182.1:4
chr16	80227455	0.5047	0.3561	0.1486	0.02079	7.147	0.04235	0.03287	8.888e-13	9.183e-10	PPP1R12B			XM_024976585.1:1;XM_024976590.1:12;XM_024976591.1:12;XM_024976579.1:11;XM_024976580.1:12;XR_003029633.1:10;XM_024976583.1:6;XM_024976589.1:1;XM_024976582.1:11;XM_024976581.1:12	CGI.chr16.1066
chr3	102603786	0.5553	0.3853	0.1701	0.0238	7.146	0.04551	0.03943	8.932e-13	9.217e-10	SZT2		XM_002686517.6:57;XM_010803760.3:57
chr5	109191072	0.4422	0.2512	0.1909	0.02672	7.145	0.03847	0.0471	8.999e-13	9.261e-10	MICAL3		XM_024992773.1:15;XM_024992775.1:14;XM_024992776.1:14;XM_024992774.1:14;XM_024992778.1:14;XM_024992781.1:13;XM_024992780.1:13;XM_024992772.1:15;XM_024992777.1:15;XM_024992779.1:15;XM_024992782.1:15;XM_024992783.1:15;XM_010805720.3:15;XM_010805721.3:15;XM_024992784.1:13		CGI.chr5.884
chr5	109191079	0.4422	0.2512	0.1909	0.02673	7.144	0.03828	0.0471	9.055e-13	9.292e-10	MICAL3		XM_024992773.1:15;XM_024992775.1:14;XM_024992776.1:14;XM_024992774.1:14;XM_024992778.1:14;XM_024992781.1:13;XM_024992780.1:13;XM_024992772.1:15;XM_024992777.1:15;XM_024992779.1:15;XM_024992782.1:15;XM_024992783.1:15;XM_010805720.3:15;XM_010805721.3:15;XM_024992784.1:13		CGI.chr5.884
chr16	80227483	0.5047	0.3561	0.1486	0.0208	7.144	0.03542	0.03665	9.076e-13	9.292e-10	PPP1R12B			XM_024976585.1:1;XM_024976590.1:12;XM_024976591.1:12;XM_024976579.1:11;XM_024976580.1:12;XR_003029633.1:10;XM_024976583.1:6;XM_024976589.1:1;XM_024976582.1:11;XM_024976581.1:12	CGI.chr16.1066
chr15	21560037	0.4837	0.2887	0.195	0.0273	7.143	0.2471	0.09045	9.113e-13	9.306e-10	C15H11orf53	C15H11orf53	XM_024975737.1:1
chr18	13412051	0.4976	0.3634	0.1342	0.01879	7.142	0.03847	0.05691	9.229e-13	9.411e-10	BANP			XM_024978176.1:4;XM_024978177.1:4;XM_024978179.1:4;NM_001075620.1:4;XM_024978178.1:4;XM_024978180.1:4;XM_024978181.1:4;XM_024978182.1:4
chr25	41133339	0.3251	0.4583	-0.1332	0.01865	-7.141	0.04177	0.09446	9.298e-13	9.46e-10	MAD1L1			NM_001102044.1:13;XM_024984863.1:13;XM_024984865.1:12;XM_024984862.1:13;XM_024984866.1:8;XM_015460465.2:5;XM_024984867.1:5	CGI.chr25.1542
chr11	103416962	0.4624	0.2556	0.2067	0.02896	7.138	0.04963	0.05587	9.443e-13	9.58e-10	CAMSAP1			NM_001192096.1:14;XM_024998404.1:15;XM_010810395.3:15;XM_010810399.3:14;XM_024998405.1:15;XM_024998406.1:14;XM_024998407.1:14	CGI.chr11.1190
chr9	14937045	0.3829	0.217	0.1659	0.02324	7.138	0.04634	0.03936	9.449e-13	9.58e-10	FILIP1		XM_005210667.4:3;XM_024996550.1:3;XM_005210666.4:3;NM_001192362.1:2;XM_010808369.3:2;XM_010808370.3:2		CGI.chr9.59
chr5	109191059	0.4422	0.2512	0.1909	0.02675	7.137	0.04149	0.03927	9.512e-13	9.625e-10	MICAL3		XM_024992773.1:15;XM_024992775.1:14;XM_024992776.1:14;XM_024992774.1:14;XM_024992778.1:14;XM_024992781.1:13;XM_024992780.1:13;XM_024992772.1:15;XM_024992777.1:15;XM_024992779.1:15;XM_024992782.1:15;XM_024992783.1:15;XM_010805720.3:15;XM_010805721.3:15;XM_024992784.1:13		CGI.chr5.884
chr16	51931537	0.4395	0.1985	0.2409	0.03376	7.136	0.038	0.04616	9.609e-13	9.685e-10	AGMAT			XM_010813452.3:1
chr21	16566714	0.3333	0.5022	-0.1688	0.02367	-7.133	0.04777	0.0673	9.791e-13	9.856e-10	KLHL25		XM_005221750.4:1;XM_010816894.3:1;XM_005221747.4:1;XM_005221748.4:1;XM_005221751.4:1;XM_005221749.4:1;XM_024981836.1:1;XM_005221754.4:1;NM_001192686.2:1
chr17	51408745	0.5065	0.34	0.1666	0.02335	7.132	0.04911	0.1221	9.889e-13	9.942e-10	NCOR2			XM_024977674.1:19;XM_024977671.1:18;XM_024977679.1:19;XM_024977678.1:19;XM_024977677.1:19;XM_024977675.1:19;XM_024977673.1:19;XM_024977670.1:19;XM_024977681.1:20;XM_024977672.1:19;XM_024977680.1:19;XM_024977687.1:19;XM_024977685.1:19;XM_024977682.1:19;XM_024977684.1:19;XM_024977676.1:19;XM_024977683.1:19;XM_024977686.1:19;XM_024977690.1:19;XM_024977688.1:19;XM_024977689.1:19
chr5	109191192	0.4422	0.2512	0.1909	0.02678	7.13	0.03949	0.04023	1.002e-12	1.006e-09	MICAL3			XM_024992773.1:15;XM_024992775.1:14;XM_024992776.1:14;XM_024992774.1:14;XM_024992778.1:14;XM_024992781.1:13;XM_024992780.1:13;XM_024992772.1:15;XM_024992777.1:15;XM_024992779.1:15;XM_024992782.1:15;XM_024992783.1:15;XM_010805720.3:15;XM_010805721.3:15;XM_024992784.1:13
chr18	13412036	0.496	0.3601	0.136	0.01907	7.129	0.04705	0.05535	1.013e-12	1.015e-09	BANP			XM_024978176.1:4;XM_024978177.1:4;XM_024978179.1:4;NM_001075620.1:4;XM_024978178.1:4;XM_024978180.1:4;XM_024978181.1:4;XM_024978182.1:4
chr20	71287159	0.3921	0.5637	-0.1716	0.02411	-7.117	0.07106	0.06889	1.103e-12	1.086e-09	SLC12A7		XM_024981553.1:14;XM_024981552.1:14;XM_024981559.1:14;XM_024981558.1:14;XM_024981557.1:14;XM_024981554.1:14;XM_024981555.1:14;XM_024981560.1:14
chr9	14937127	0.3829	0.217	0.1659	0.02332	7.114	0.0446	0.03679	1.126e-12	1.105e-09	FILIP1		XM_005210667.4:3;XM_024996550.1:3;XM_005210666.4:3;NM_001192362.1:2;XM_010808369.3:2;XM_010808370.3:2		CGI.chr9.59
chr3	102603768	0.5553	0.3853	0.1701	0.02392	7.108	0.0416	0.04108	1.175e-12	1.146e-09	SZT2		XM_002686517.6:57;XM_010803760.3:57
chr6	117384531	0.5039	0.3278	0.1761	0.02477	7.108	0.0889	0.07268	1.181e-12	1.15e-09	IDUA;SLC26A1		XM_002688445.5:2	XM_010806365.3:12;XM_010806363.2:12;XM_010806364.3:11;XM_002688446.4:12;XM_010806367.3:11	CGI.chr6.1073
chr16	51931553	0.4395	0.1985	0.2409	0.03392	7.102	0.03976	0.03723	1.226e-12	1.188e-09	AGMAT			XM_010813452.3:1
chr6	117384606	0.5039	0.3278	0.1761	0.02483	7.092	0.09911	0.06237	1.322e-12	1.262e-09	IDUA;SLC26A1		XM_002688445.5:2	XM_010806365.3:12;XM_010806363.2:12;XM_010806364.3:11;XM_002688446.4:12;XM_010806367.3:11	CGI.chr6.1073
chr11	103416993	0.4624	0.2556	0.2067	0.02916	7.09	0.04182	0.05108	1.341e-12	1.277e-09	CAMSAP1			NM_001192096.1:14;XM_024998404.1:15;XM_010810395.3:15;XM_010810399.3:14;XM_024998405.1:15;XM_024998406.1:14;XM_024998407.1:14	CGI.chr11.1190
chr29	47458197	0.4842	0.3269	0.1572	0.02219	7.085	0.1382	0.05608	1.391e-12	1.319e-09	PPFIA1		XM_024986955.1:9;XM_024986956.1:9;XM_024986954.1:9;XM_024986952.1:9;XM_024986953.1:9;XM_005227265.4:9;XM_024986959.1:9;NM_001191377.2:8;XM_024986958.1:8;XM_024986957.1:8		CGI.chr29.808
chr5	32483910	0.255	0.4212	-0.1663	0.02347	-7.084	0.08606	0.04815	1.403e-12	1.327e-09	HDAC7		XR_806635.3:7;XM_010805038.3:7;XM_005206369.3:7;XM_005206372.4:7;XM_024991580.1:7;XM_005206374.4:7;XM_024991578.1:8;NM_001193141.2:7;XM_010805039.3:8;XM_024991581.1:7;XM_024991579.1:7;XM_005206373.4:7;XM_010805040.2:5
chr21	69586121	0.3529	0.5734	-0.2205	0.03114	-7.079	0.06278	0.08134	1.454e-12	1.37e-09	BRF1			XM_024982224.1:13;XM_024982223.1:15;XM_024982222.1:15;XM_024982225.1:15;XM_024982227.1:15	CGI.chr21.1135
chr11	103417004	0.4624	0.2556	0.2067	0.02921	7.078	0.0453	0.03859	1.458e-12	1.372e-09	CAMSAP1			NM_001192096.1:14;XM_024998404.1:15;XM_010810395.3:15;XM_010810399.3:14;XM_024998405.1:15;XM_024998406.1:14;XM_024998407.1:14	CGI.chr11.1190
chr8	112157935	0.2529	0.3889	-0.1359	0.01921	-7.077	0.04406	0.04356	1.47e-12	1.381e-09	PXDN		XM_010800841.3:17;XM_010800842.3:16;XM_010800843.3:16;XM_024996374.1:10		CGI.chr8.1014
chr4	118517453	0.5119	0.3594	0.1525	0.02155	7.075	0.1326	0.1728	1.492e-12	1.401e-09	UBE3C			XM_024990564.1:10;XM_015470754.2:10;XM_005205800.2:10;NM_001192188.2:10
chr21	16566735	0.3333	0.5022	-0.1688	0.02389	-7.066	0.05937	0.03761	1.595e-12	1.485e-09	KLHL25			XM_005221750.4:1;XM_010816894.3:1;XM_005221747.4:1;XM_005221748.4:1;XM_005221751.4:1;XM_005221749.4:1;XM_024981836.1:1;XM_005221754.4:1;NM_001192686.2:1
chr21	69586176	0.3529	0.5734	-0.2205	0.03125	-7.054	0.04919	0.08001	1.734e-12	1.604e-09	BRF1			XM_024982224.1:13;XM_024982223.1:15;XM_024982222.1:15;XM_024982225.1:15;XM_024982227.1:15	CGI.chr21.1135
chr17	51408750	0.5065	0.34	0.1666	0.02362	7.052	0.04714	0.1135	1.77e-12	1.632e-09	NCOR2			XM_024977674.1:19;XM_024977671.1:18;XM_024977679.1:19;XM_024977678.1:19;XM_024977677.1:19;XM_024977675.1:19;XM_024977673.1:19;XM_024977670.1:19;XM_024977681.1:20;XM_024977672.1:19;XM_024977680.1:19;XM_024977687.1:19;XM_024977685.1:19;XM_024977682.1:19;XM_024977684.1:19;XM_024977676.1:19;XM_024977683.1:19;XM_024977686.1:19;XM_024977690.1:19;XM_024977688.1:19;XM_024977689.1:19
chr20	58787032	0.4696	0.3108	0.1588	0.02253	7.047	0.09239	0.09898	1.826e-12	1.672e-09	TRIO			XM_024981342.1:43;XM_024981343.1:43;XM_024981340.1:43;XM_024981341.1:43;XR_003031175.1:38
chr21	69586137	0.3529	0.5734	-0.2205	0.0313	-7.044	0.07284	0.0618	1.865e-12	1.701e-09	BRF1			XM_024982224.1:13;XM_024982223.1:15;XM_024982222.1:15;XM_024982225.1:15;XM_024982227.1:15	CGI.chr21.1135
chr21	16566721	0.3333	0.5022	-0.1688	0.02397	-7.044	0.04406	0.05735	1.868e-12	1.701e-09	KLHL25		XM_005221750.4:1;XM_010816894.3:1;XM_005221747.4:1;XM_005221748.4:1;XM_005221751.4:1;XM_005221749.4:1;XM_024981836.1:1;XM_005221754.4:1;NM_001192686.2:1
chr17	51408771	0.5175	0.3449	0.1726	0.0245	7.043	0.08378	0.09582	1.888e-12	1.715e-09	NCOR2			XM_024977674.1:19;XM_024977671.1:18;XM_024977679.1:19;XM_024977678.1:19;XM_024977677.1:19;XM_024977675.1:19;XM_024977673.1:19;XM_024977670.1:19;XM_024977681.1:20;XM_024977672.1:19;XM_024977680.1:19;XM_024977687.1:19;XM_024977685.1:19;XM_024977682.1:19;XM_024977684.1:19;XM_024977676.1:19;XM_024977683.1:19;XM_024977686.1:19;XM_024977690.1:19;XM_024977688.1:19;XM_024977689.1:19
chr18	13411926	0.4882	0.34	0.1483	0.02108	7.034	0.04026	0.07787	2.002e-12	1.81e-09	BANP			XM_024978176.1:4;XM_024978177.1:4;XM_024978179.1:4;NM_001075620.1:4;XM_024978178.1:4;XM_024978180.1:4;XM_024978181.1:4;XM_024978182.1:4
chr5	32483887	0.255	0.4212	-0.1663	0.02364	-7.034	0.06366	0.06244	2.009e-12	1.812e-09	HDAC7		XR_806635.3:7;XM_010805038.3:7;XM_005206369.3:7;XM_005206372.4:7;XM_024991580.1:7;XM_005206374.4:7;XM_024991578.1:8;NM_001193141.2:7;XM_010805039.3:8;XM_024991581.1:7;XM_024991579.1:7;XM_005206373.4:7;XM_010805040.2:5
chr5	32483839	0.255	0.4212	-0.1663	0.02365	-7.032	0.05741	0.05613	2.043e-12	1.834e-09	HDAC7		XR_806635.3:7;XM_010805038.3:7;XM_005206369.3:7;XM_005206372.4:7;XM_024991580.1:7;XM_005206374.4:7;XM_024991578.1:8;NM_001193141.2:7;XM_010805039.3:8;XM_024991581.1:7;XM_024991579.1:7;XM_005206373.4:7;XM_010805040.2:5
chr21	16566704	0.3333	0.5022	-0.1688	0.02404	-7.023	0.04871	0.05127	2.167e-12	1.935e-09	KLHL25		XM_005221750.4:1;XM_010816894.3:1;XM_005221747.4:1;XM_005221748.4:1;XM_005221751.4:1;XM_005221749.4:1;XM_024981836.1:1;XM_005221754.4:1;NM_001192686.2:1
chr19	51446039	0.4651	0.3262	0.1389	0.01978	7.023	0.08877	0.06247	2.172e-12	1.937e-09	SLC38A10			XM_024980991.1:3;XM_005221112.3:3;XM_005221115.4:3;XM_005221117.4:3;XM_024980995.1:3;XM_024980993.1:3;XM_024980994.1:3;XM_024980992.1:3
chr5	32483893	0.255	0.4212	-0.1663	0.02368	-7.022	0.07043	0.05316	2.184e-12	1.946e-09	HDAC7		XR_806635.3:7;XM_010805038.3:7;XM_005206369.3:7;XM_005206372.4:7;XM_024991580.1:7;XM_005206374.4:7;XM_024991578.1:8;NM_001193141.2:7;XM_010805039.3:8;XM_024991581.1:7;XM_024991579.1:7;XM_005206373.4:7;XM_010805040.2:5
chr26	44329909	0.3053	0.4813	-0.176	0.02507	-7.021	0.04225	0.07839	2.197e-12	1.955e-09	FAM53B;EEF1AKMT2			XM_024986040.1:4;XR_003032838.1:1;XM_024986041.1:1;XR_815824.2:1;XM_024986043.1:1
chr21	16566697	0.3333	0.5022	-0.1688	0.02408	-7.012	0.04539	0.05194	2.347e-12	2.065e-09	KLHL25		XM_005221750.4:1;XM_010816894.3:1;XM_005221747.4:1;XM_005221748.4:1;XM_005221751.4:1;XM_005221749.4:1;XM_024981836.1:1;XM_005221754.4:1;NM_001192686.2:1
chr21	16566795	0.3333	0.5022	-0.1688	0.02408	-7.012	0.04594	0.0515	2.356e-12	2.068e-09	KLHL25			XM_005221750.4:1;XM_010816894.3:1;XM_005221747.4:1;XM_005221748.4:1;XM_005221751.4:1;XM_005221749.4:1;XM_024981836.1:1;XM_005221754.4:1;NM_001192686.2:1
chr25	41133399	0.3251	0.4583	-0.1332	0.019	-7.011	0.036	0.08553	2.363e-12	2.071e-09	MAD1L1			NM_001102044.1:13;XM_024984863.1:13;XM_024984865.1:12;XM_024984862.1:13;XM_024984866.1:8;XM_015460465.2:5;XM_024984867.1:5	CGI.chr25.1542
chr2	132279288	0.05219	0.2469	-0.1947	0.02778	-7.008	0.06531	0.09638	2.418e-12	2.114e-09	VWA5B1			XM_024983069.1:8;XM_024983074.1:8;XM_024983078.1:8
chr22	7267837	0.2466	0.3831	-0.1364	0.01947	-7.007	0.09424	0.06991	2.432e-12	2.122e-09	TRIM71		XM_024983326.1:4		CGI.chr22.53
chr21	16566644	0.3333	0.5022	-0.1688	0.02411	-7.003	0.05147	0.04637	2.512e-12	2.181e-09	KLHL25		XM_005221750.4:1;XM_010816894.3:1;XM_005221747.4:1;XM_005221748.4:1;XM_005221751.4:1;XM_005221749.4:1;XM_024981836.1:1;XM_005221754.4:1;NM_001192686.2:1
chr20	71287072	0.3921	0.5637	-0.1716	0.02451	-7.001	0.07433	0.04835	2.538e-12	2.198e-09	SLC12A7			XM_024981553.1:13;XM_024981552.1:13;XM_024981559.1:13;XM_024981558.1:13;XM_024981557.1:13;XM_024981554.1:13;XM_024981555.1:13;XM_024981560.1:13
chr18	40295058	0.5545	0.4125	0.142	0.02028	7.001	0.07405	0.09199	2.546e-12	2.202e-09	PLEKHF1	MIR2901	NM_001082468.1:2;XM_015475779.2:2;XM_010814573.3:2		CGI.chr18.826
chr26	44330004	0.3053	0.4813	-0.176	0.02515	-6.999	0.05874	0.07009	2.575e-12	2.218e-09	FAM53B;EEF1AKMT2			XM_024986040.1:4;XR_003032838.1:1;XM_024986041.1:1;XR_815824.2:1;XM_024986043.1:1
chr21	16566684	0.3333	0.5022	-0.1688	0.02413	-6.997	0.04865	0.04757	2.611e-12	2.241e-09	KLHL25		XM_005221750.4:1;XM_010816894.3:1;XM_005221747.4:1;XM_005221748.4:1;XM_005221751.4:1;XM_005221749.4:1;XM_024981836.1:1;XM_005221754.4:1;NM_001192686.2:1
chr5	32483778	0.255	0.4212	-0.1663	0.02377	-6.994	0.06277	0.05608	2.665e-12	2.283e-09	HDAC7			XR_806635.3:6;XM_010805038.3:6;XM_005206369.3:6;XM_005206372.4:6;XM_024991580.1:6;XM_005206374.4:6;XM_024991578.1:7;NM_001193141.2:6;XM_010805039.3:7;XM_024991581.1:6;XM_024991579.1:6;XM_005206373.4:6;XM_010805040.2:4
chr20	71126309	0.4346	0.2559	0.1787	0.02557	6.986	0.07944	0.06528	2.832e-12	2.405e-09	CLPTM1L		NM_001082426.2:11;XM_005221660.4:11		CGI.chr20.608
chr5	32483860	0.255	0.4212	-0.1663	0.02382	-6.981	0.06644	0.04147	2.933e-12	2.477e-09	HDAC7		XR_806635.3:7;XM_010805038.3:7;XM_005206369.3:7;XM_005206372.4:7;XM_024991580.1:7;XM_005206374.4:7;XM_024991578.1:8;NM_001193141.2:7;XM_010805039.3:8;XM_024991581.1:7;XM_024991579.1:7;XM_005206373.4:7;XM_010805040.2:5
chr26	44329917	0.3053	0.4813	-0.176	0.02522	-6.98	0.04061	0.07532	2.96e-12	2.494e-09	FAM53B;EEF1AKMT2			XM_024986040.1:4;XR_003032838.1:1;XM_024986041.1:1;XR_815824.2:1;XM_024986043.1:1
chr5	32483852	0.255	0.4212	-0.1663	0.02383	-6.979	0.0643	0.05132	2.983e-12	2.509e-09	HDAC7		XR_806635.3:7;XM_010805038.3:7;XM_005206369.3:7;XM_005206372.4:7;XM_024991580.1:7;XM_005206374.4:7;XM_024991578.1:8;NM_001193141.2:7;XM_010805039.3:8;XM_024991581.1:7;XM_024991579.1:7;XM_005206373.4:7;XM_010805040.2:5
chr21	69586087	0.3529	0.5734	-0.2205	0.03159	-6.978	0.05086	0.06052	2.985e-12	2.509e-09	BRF1			XM_024982224.1:13;XM_024982223.1:15;XM_024982222.1:15;XM_024982225.1:15;XM_024982227.1:15	CGI.chr21.1135
chr17	71738793	0.4845	0.3296	0.155	0.02222	6.974	0.04364	0.04094	3.091e-12	2.584e-09	BCR			XM_024977858.1:17;XM_024977857.1:17
chr21	16566716	0.3333	0.5022	-0.1688	0.02421	-6.973	0.04712	0.045	3.113e-12	2.598e-09	KLHL25		XM_005221750.4:1;XM_010816894.3:1;XM_005221747.4:1;XM_005221748.4:1;XM_005221751.4:1;XM_005221749.4:1;XM_024981836.1:1;XM_005221754.4:1;NM_001192686.2:1
chr11	99241836	0.5044	0.3426	0.1619	0.02322	6.972	0.1122	0.06208	3.124e-12	2.604e-09	ZER1		XM_024999066.1:6;XM_005213354.4:6;NM_001205808.1:6
chr19	34531056	0.3727	0.2336	0.1391	0.01997	6.965	0.06271	0.0338	3.279e-12	2.719e-09	ATPAF2		NM_001075623.1:4
chr5	32483775	0.255	0.4212	-0.1663	0.02391	-6.955	0.03924	0.04949	3.532e-12	2.901e-09	HDAC7			XR_806635.3:6;XM_010805038.3:6;XM_005206369.3:6;XM_005206372.4:6;XM_024991580.1:6;XM_005206374.4:6;XM_024991578.1:7;NM_001193141.2:6;XM_010805039.3:7;XM_024991581.1:6;XM_024991579.1:6;XM_005206373.4:6;XM_010805040.2:4
chr20	56494377	0.3437	0.4863	-0.1426	0.02052	-6.951	0.135	0.1429	3.621e-12	2.955e-09	MYO10		NM_174394.2:41		CGI.chr20.296
chr17	51408726	0.5065	0.34	0.1666	0.02397	6.949	0.04854	0.1001	3.677e-12	2.989e-09	NCOR2			XM_024977674.1:19;XM_024977671.1:18;XM_024977679.1:19;XM_024977678.1:19;XM_024977677.1:19;XM_024977675.1:19;XM_024977673.1:19;XM_024977670.1:19;XM_024977681.1:20;XM_024977672.1:19;XM_024977680.1:19;XM_024977687.1:19;XM_024977685.1:19;XM_024977682.1:19;XM_024977684.1:19;XM_024977676.1:19;XM_024977683.1:19;XM_024977686.1:19;XM_024977690.1:19;XM_024977688.1:19;XM_024977689.1:19
chr26	44330014	0.3053	0.4813	-0.176	0.02534	-6.947	0.05663	0.06471	3.724e-12	3.024e-09	FAM53B;EEF1AKMT2			XM_024986040.1:4;XR_003032838.1:1;XM_024986041.1:1;XR_815824.2:1;XM_024986043.1:1
chr20	71287140	0.3921	0.5637	-0.1716	0.0247	-6.946	0.07466	0.04386	3.759e-12	3.046e-09	SLC12A7		XM_024981553.1:14;XM_024981552.1:14;XM_024981559.1:14;XM_024981558.1:14;XM_024981557.1:14;XM_024981554.1:14;XM_024981555.1:14;XM_024981560.1:14
chr21	69586102	0.3529	0.5734	-0.2205	0.03174	-6.945	0.04774	0.0504	3.772e-12	3.05e-09	BRF1			XM_024982224.1:13;XM_024982223.1:15;XM_024982222.1:15;XM_024982225.1:15;XM_024982227.1:15	CGI.chr21.1135
chr21	69586096	0.3529	0.5734	-0.2205	0.03176	-6.941	0.0526	0.04246	3.902e-12	3.146e-09	BRF1			XM_024982224.1:13;XM_024982223.1:15;XM_024982222.1:15;XM_024982225.1:15;XM_024982227.1:15	CGI.chr21.1135
chr21	69586147	0.3529	0.5734	-0.2205	0.03177	-6.94	0.04976	0.04595	3.911e-12	3.15e-09	BRF1			XM_024982224.1:13;XM_024982223.1:15;XM_024982222.1:15;XM_024982225.1:15;XM_024982227.1:15	CGI.chr21.1135
chr6	117384586	0.5039	0.3278	0.1761	0.02537	6.94	0.08241	0.05789	3.918e-12	3.151e-09	IDUA;SLC26A1		XM_002688445.5:2	XM_010806365.3:12;XM_010806363.2:12;XM_010806364.3:11;XM_002688446.4:12;XM_010806367.3:11	CGI.chr6.1073
chr6	115631714	0.4691	0.3349	0.1341	0.01933	6.939	0.03839	0.06543	3.959e-12	3.175e-09	HTT			XM_002688430.5:27;XM_024993718.1:27;XR_003035245.1:16
chr21	69586094	0.3529	0.5734	-0.2205	0.03178	-6.937	0.04753	0.04648	4.012e-12	3.211e-09	BRF1			XM_024982224.1:13;XM_024982223.1:15;XM_024982222.1:15;XM_024982225.1:15;XM_024982227.1:15	CGI.chr21.1135
chr20	71126260	0.4346	0.2559	0.1787	0.02578	6.931	0.0709	0.06646	4.171e-12	3.328e-09	CLPTM1L			NM_001082426.2:10;XM_005221660.4:10	CGI.chr20.608
chr20	71287068	0.3921	0.5637	-0.1716	0.02478	-6.926	0.06503	0.04615	4.339e-12	3.437e-09	SLC12A7			XM_024981553.1:13;XM_024981552.1:13;XM_024981559.1:13;XM_024981558.1:13;XM_024981557.1:13;XM_024981554.1:13;XM_024981555.1:13;XM_024981560.1:13
chr20	71287161	0.3921	0.5637	-0.1716	0.02479	-6.923	0.05056	0.06072	4.422e-12	3.496e-09	SLC12A7		XM_024981553.1:14;XM_024981552.1:14;XM_024981559.1:14;XM_024981558.1:14;XM_024981557.1:14;XM_024981554.1:14;XM_024981555.1:14;XM_024981560.1:14
chr6	117384557	0.5039	0.3278	0.1761	0.02545	6.919	0.05543	0.08158	4.543e-12	3.581e-09	IDUA;SLC26A1		XM_002688445.5:2	XM_010806365.3:12;XM_010806363.2:12;XM_010806364.3:11;XM_002688446.4:12;XM_010806367.3:11	CGI.chr6.1073
chr5	32483913	0.255	0.4212	-0.1663	0.02403	-6.918	0.05813	0.04555	4.587e-12	3.612e-09	HDAC7		XR_806635.3:7;XM_010805038.3:7;XM_005206369.3:7;XM_005206372.4:7;XM_024991580.1:7;XM_005206374.4:7;XM_024991578.1:8;NM_001193141.2:7;XM_010805039.3:8;XM_024991581.1:7;XM_024991579.1:7;XM_005206373.4:7;XM_010805040.2:5	XR_806635.3:7;XM_010805038.3:7;XM_005206369.3:7;XM_005206372.4:7;XM_024991580.1:7;XM_005206374.4:7;XM_024991578.1:8;NM_001193141.2:7;XM_010805039.3:8;XM_024991581.1:7;XM_024991579.1:7;XM_005206373.4:7;XM_010805040.2:5
chr20	71126370	0.4346	0.2559	0.1787	0.02583	6.918	0.06688	0.07179	4.597e-12	3.616e-09	CLPTM1L			NM_001082426.2:11;XM_005221660.4:11	CGI.chr20.608
chr21	16566691	0.3333	0.5022	-0.1688	0.02441	-6.915	0.04221	0.03963	4.665e-12	3.666e-09	KLHL25		XM_005221750.4:1;XM_010816894.3:1;XM_005221747.4:1;XM_005221748.4:1;XM_005221751.4:1;XM_005221749.4:1;XM_024981836.1:1;XM_005221754.4:1;NM_001192686.2:1
chr26	44329959	0.3053	0.4813	-0.176	0.02546	-6.915	0.05035	0.06343	4.69e-12	3.678e-09	FAM53B;EEF1AKMT2			XM_024986040.1:4;XR_003032838.1:1;XM_024986041.1:1;XR_815824.2:1;XM_024986043.1:1
chr11	99854613	0.4191	0.2302	0.1889	0.02732	6.914	0.105	0.09147	4.711e-12	3.691e-09
chr2	132279242	0.05219	0.2469	-0.1947	0.02816	-6.913	0.04842	0.08833	4.748e-12	3.712e-09	VWA5B1			XM_024983069.1:8;XM_024983074.1:8;XM_024983078.1:8
chr6	115631767	0.4691	0.3349	0.1341	0.01941	6.911	0.0472	0.05465	4.819e-12	3.757e-09	HTT			XM_002688430.5:27;XM_024993718.1:27;XR_003035245.1:16
chr21	16566789	0.3333	0.5022	-0.1688	0.02443	-6.91	0.0471	0.0351	4.838e-12	3.76e-09	KLHL25			XM_005221750.4:1;XM_010816894.3:1;XM_005221747.4:1;XM_005221748.4:1;XM_005221751.4:1;XM_005221749.4:1;XM_024981836.1:1;XM_005221754.4:1;NM_001192686.2:1
chr11	99854532	0.4191	0.2302	0.1889	0.02734	6.909	0.09836	0.09975	4.877e-12	3.779e-09
chr6	117384588	0.5039	0.3278	0.1761	0.0255	6.905	0.0571	0.07657	5.021e-12	3.879e-09	IDUA;SLC26A1		XM_002688445.5:2	XM_010806365.3:12;XM_010806363.2:12;XM_010806364.3:11;XM_002688446.4:12;XM_010806367.3:11	CGI.chr6.1073
chr12	86207987	0.5009	0.3463	0.1546	0.0224	6.905	0.04836	0.1033	5.036e-12	3.884e-09	TUBGCP3		NM_001192632.1:17		CGI.chr12.750
chr6	117384625	0.5039	0.3278	0.1761	0.02551	6.902	0.07568	0.05899	5.138e-12	3.954e-09	IDUA;SLC26A1		XM_002688445.5:2	XM_010806365.3:12;XM_010806363.2:12;XM_010806364.3:11;XM_002688446.4:12;XM_010806367.3:11	CGI.chr6.1073
chr11	99854478	0.4191	0.2302	0.1889	0.02737	6.901	0.1205	0.071	5.174e-12	3.978e-09
chr19	54034147	0.4377	0.2884	0.1492	0.02163	6.899	0.1727	0.1587	5.226e-12	4.003e-09	TMC6			XM_024979767.1:11;XM_010816518.3:10;XM_010816516.3:10;XM_024979771.1:10;XM_024979770.1:10;XM_024979773.1:9;XM_005221163.4:10;XM_024979769.1:10;XM_024979772.1:10;XM_024979766.1:10;XM_024979768.1:10;NM_001075208.1:9
chr20	71287155	0.3921	0.5637	-0.1716	0.02487	-6.899	0.05736	0.05243	5.227e-12	4.003e-09	SLC12A7		XM_024981553.1:14;XM_024981552.1:14;XM_024981559.1:14;XM_024981558.1:14;XM_024981557.1:14;XM_024981554.1:14;XM_024981555.1:14;XM_024981560.1:14
chr5	32483812	0.255	0.4212	-0.1663	0.02411	-6.896	0.0554	0.04393	5.34e-12	4.086e-09	HDAC7		XR_806635.3:7;XM_010805038.3:7;XM_005206369.3:7;XM_005206372.4:7;XM_024991580.1:7;XM_005206374.4:7;XM_024991578.1:8;NM_001193141.2:7;XM_010805039.3:8;XM_024991581.1:7;XM_024991579.1:7;XM_005206373.4:7;XM_010805040.2:5
chr20	71126352	0.4346	0.2559	0.1787	0.02594	6.886	0.05388	0.08254	5.719e-12	4.358e-09	CLPTM1L			NM_001082426.2:11;XM_005221660.4:11	CGI.chr20.608
chr25	41133373	0.3251	0.4583	-0.1332	0.01937	-6.877	0.04903	0.06149	6.115e-12	4.619e-09	MAD1L1			NM_001102044.1:13;XM_024984863.1:13;XM_024984865.1:12;XM_024984862.1:13;XM_024984866.1:8;XM_015460465.2:5;XM_024984867.1:5	CGI.chr25.1542
chr6	115631728	0.4691	0.3349	0.1341	0.01951	6.874	0.04142	0.05191	6.249e-12	4.709e-09	HTT			XM_002688430.5:27;XM_024993718.1:27;XR_003035245.1:16
chr20	71126329	0.4346	0.2559	0.1787	0.02599	6.874	0.05616	0.0761	6.252e-12	4.709e-09	CLPTM1L		NM_001082426.2:11;XM_005221660.4:11		CGI.chr20.608
chr6	117384617	0.5039	0.3278	0.1761	0.02563	6.869	0.07411	0.05642	6.444e-12	4.826e-09	IDUA;SLC26A1		XM_002688445.5:2	XM_010806365.3:12;XM_010806363.2:12;XM_010806364.3:11;XM_002688446.4:12;XM_010806367.3:11	CGI.chr6.1073
chrUn_NW_020191195v1	127738	0.3802	0.2242	0.156	0.02272	6.866	0.06388	0.1096	6.589e-12	4.916e-09	LOC786836			XM_024989099.1:1	CGI.chrUn_NW_020191195v1.2
chr25	28207669	0.3083	0.4563	-0.148	0.02156	-6.866	0.0417	0.05665	6.615e-12	4.926e-09	KCTD7		NM_001102545.1:2		CGI.chr25.851
chr20	71287216	0.3921	0.5637	-0.1716	0.02501	-6.862	0.07765	0.03217	6.803e-12	5.056e-09	SLC12A7			XM_024981553.1:14;XM_024981552.1:14;XM_024981559.1:14;XM_024981558.1:14;XM_024981557.1:14;XM_024981554.1:14;XM_024981555.1:14;XM_024981560.1:14
chr17	51408774	0.5175	0.3449	0.1726	0.02515	6.861	0.03492	0.107	6.853e-12	5.083e-09	NCOR2			XM_024977674.1:19;XM_024977671.1:18;XM_024977679.1:19;XM_024977678.1:19;XM_024977677.1:19;XM_024977675.1:19;XM_024977673.1:19;XM_024977670.1:19;XM_024977681.1:20;XM_024977672.1:19;XM_024977680.1:19;XM_024977687.1:19;XM_024977685.1:19;XM_024977682.1:19;XM_024977684.1:19;XM_024977676.1:19;XM_024977683.1:19;XM_024977686.1:19;XM_024977690.1:19;XM_024977688.1:19;XM_024977689.1:19
chr26	44329974	0.3053	0.4813	-0.176	0.02566	-6.86	0.05014	0.0567	6.901e-12	5.114e-09	FAM53B;EEF1AKMT2			XM_024986040.1:4;XR_003032838.1:1;XM_024986041.1:1;XR_815824.2:1;XM_024986043.1:1
chr25	41133381	0.3251	0.4583	-0.1332	0.01943	-6.855	0.03725	0.06805	7.116e-12	5.253e-09	MAD1L1			NM_001102044.1:13;XM_024984863.1:13;XM_024984865.1:12;XM_024984862.1:13;XM_024984866.1:8;XM_015460465.2:5;XM_024984867.1:5	CGI.chr25.1542
chr20	71126341	0.4346	0.2559	0.1787	0.02608	6.85	0.05607	0.06996	7.373e-12	5.423e-09	CLPTM1L			NM_001082426.2:11;XM_005221660.4:11	CGI.chr20.608
chr25	41133389	0.3251	0.4583	-0.1332	0.01945	-6.85	0.0402	0.06522	7.4e-12	5.438e-09	MAD1L1			NM_001102044.1:13;XM_024984863.1:13;XM_024984865.1:12;XM_024984862.1:13;XM_024984866.1:8;XM_015460465.2:5;XM_024984867.1:5	CGI.chr25.1542
chr20	71126347	0.4346	0.2559	0.1787	0.02609	6.847	0.06102	0.06128	7.564e-12	5.543e-09	CLPTM1L			NM_001082426.2:11;XM_005221660.4:11	CGI.chr20.608
chr25	41133375	0.3251	0.4583	-0.1332	0.01947	-6.842	0.05392	0.05478	7.824e-12	5.716e-09	MAD1L1			NM_001102044.1:13;XM_024984863.1:13;XM_024984865.1:12;XM_024984862.1:13;XM_024984866.1:8;XM_015460465.2:5;XM_024984867.1:5	CGI.chr25.1542
chr4	118517404	0.5119	0.3594	0.1525	0.0223	6.837	0.1185	0.153	8.081e-12	5.877e-09	UBE3C			XM_024990564.1:10;XM_015470754.2:10;XM_005205800.2:10;NM_001192188.2:10
chr6	117384559	0.5039	0.3278	0.1761	0.02577	6.832	0.03959	0.08512	8.357e-12	6.067e-09	IDUA;SLC26A1		XM_002688445.5:2	XM_010806365.3:12;XM_010806363.2:12;XM_010806364.3:11;XM_002688446.4:12;XM_010806367.3:11	CGI.chr6.1073
chr5	32483871	0.255	0.4212	-0.1663	0.02435	-6.829	0.04336	0.04247	8.521e-12	6.175e-09	HDAC7		XR_806635.3:7;XM_010805038.3:7;XM_005206369.3:7;XM_005206372.4:7;XM_024991580.1:7;XM_005206374.4:7;XM_024991578.1:8;NM_001193141.2:7;XM_010805039.3:8;XM_024991581.1:7;XM_024991579.1:7;XM_005206373.4:7;XM_010805040.2:5
chr20	71126326	0.4346	0.2559	0.1787	0.02616	6.829	0.06181	0.05424	8.578e-12	6.21e-09	CLPTM1L		NM_001082426.2:11;XM_005221660.4:11		CGI.chr20.608
chr20	71126237	0.4346	0.2559	0.1787	0.02616	6.828	0.05963	0.05424	8.588e-12	6.211e-09	CLPTM1L			NM_001082426.2:10;XM_005221660.4:10	CGI.chr20.608
chr26	44329902	0.3053	0.4813	-0.176	0.02578	-6.827	0.05237	0.04769	8.66e-12	6.258e-09	FAM53B;EEF1AKMT2			XM_024986040.1:4;XR_003032838.1:1;XM_024986041.1:1;XR_815824.2:1;XM_024986043.1:1
chr12	86208009	0.5009	0.3463	0.1546	0.02266	6.825	0.04475	0.09537	8.785e-12	6.342e-09	TUBGCP3		NM_001192632.1:17		CGI.chr12.750
chr26	44329914	0.3053	0.4813	-0.176	0.02579	-6.824	0.04174	0.05546	8.827e-12	6.366e-09	FAM53B;EEF1AKMT2			XM_024986040.1:4;XR_003032838.1:1;XM_024986041.1:1;XR_815824.2:1;XM_024986043.1:1
chr26	44329971	0.3053	0.4813	-0.176	0.02579	-6.824	0.04646	0.05371	8.84e-12	6.37e-09	FAM53B;EEF1AKMT2			XM_024986040.1:4;XR_003032838.1:1;XM_024986041.1:1;XR_815824.2:1;XM_024986043.1:1
chr20	71287121	0.3921	0.5637	-0.1716	0.02515	-6.824	0.04833	0.04958	8.864e-12	6.381e-09	SLC12A7		XM_024981553.1:14;XM_024981552.1:14;XM_024981559.1:14;XM_024981558.1:14;XM_024981557.1:14;XM_024981554.1:14;XM_024981555.1:14;XM_024981560.1:14
chr25	28207605	0.3083	0.4563	-0.148	0.02169	-6.824	0.04371	0.04477	8.879e-12	6.386e-09	KCTD7		NM_001102545.1:2		CGI.chr25.851
chr6	117384665	0.5039	0.3278	0.1761	0.02581	6.822	0.08668	0.03874	9.004e-12	6.464e-09	IDUA;SLC26A1			XM_010806365.3:12;XM_010806363.2:12;XM_010806364.3:11;XM_002688446.4:12;XM_010806367.3:11;XM_002688445.5:2	CGI.chr6.1073
chr6	117384584	0.5039	0.3278	0.1761	0.02582	6.819	0.06103	0.06201	9.184e-12	6.575e-09	IDUA;SLC26A1		XM_002688445.5:2	XM_010806365.3:12;XM_010806363.2:12;XM_010806364.3:11;XM_002688446.4:12;XM_010806367.3:11	CGI.chr6.1073
chr25	28207635	0.3083	0.4563	-0.148	0.02171	-6.818	0.04368	0.04422	9.252e-12	6.617e-09	KCTD7		NM_001102545.1:2		CGI.chr25.851
chr11	73093561	0.4265	0.2486	0.1779	0.0261	6.818	0.07565	0.06379	9.26e-12	6.617e-09	OTOF		XM_015473546.2:45;XM_005213063.3:46;NM_001144107.1:46;XM_015473545.2:45
chr17	72133134	0.4508	0.2975	0.1533	0.0225	6.816	0.06774	0.07203	9.331e-12	6.662e-09	UBE2L3			XM_024977488.1:1;NM_001078094.1:1
chr18	1439883	0.4882	0.337	0.1512	0.0222	6.81	0.09955	0.1818	9.781e-12	6.948e-09	VAC14			NM_001082444.1:12	CGI.chr18.13
chr25	28207622	0.3083	0.4563	-0.148	0.02175	-6.807	0.04124	0.04665	9.944e-12	7.055e-09	KCTD7		NM_001102545.1:2		CGI.chr25.851
chr12	86208007	0.5009	0.3463	0.1546	0.02274	6.801	0.04385	0.09287	1.039e-11	7.345e-09	TUBGCP3		NM_001192632.1:17		CGI.chr12.750
chr20	71287144	0.3921	0.5637	-0.1716	0.02523	-6.8	0.05741	0.03974	1.045e-11	7.376e-09	SLC12A7		XM_024981553.1:14;XM_024981552.1:14;XM_024981559.1:14;XM_024981558.1:14;XM_024981557.1:14;XM_024981554.1:14;XM_024981555.1:14;XM_024981560.1:14
chr25	28207582	0.3083	0.4563	-0.148	0.02177	-6.799	0.04418	0.04176	1.05e-11	7.403e-09	KCTD7		NM_001102545.1:2		CGI.chr25.851
chr20	71287106	0.3921	0.5637	-0.1716	0.02524	-6.797	0.05607	0.03885	1.065e-11	7.501e-09	SLC12A7		XM_024981553.1:14;XM_024981552.1:14;XM_024981559.1:14;XM_024981558.1:14;XM_024981557.1:14;XM_024981554.1:14;XM_024981555.1:14;XM_024981560.1:14
chr25	28207659	0.3083	0.4563	-0.148	0.02178	-6.796	0.0449	0.04024	1.072e-11	7.537e-09	KCTD7		NM_001102545.1:2		CGI.chr25.851
chr25	41133297	0.3251	0.4583	-0.1332	0.0196	-6.796	0.037	0.05912	1.073e-11	7.537e-09	MAD1L1			NM_001102044.1:13;XM_024984863.1:13;XM_024984865.1:12;XM_024984862.1:13;XM_024984866.1:8;XM_015460465.2:5;XM_024984867.1:5	CGI.chr25.1542
chr12	86207989	0.5009	0.3463	0.1546	0.02275	6.796	0.03849	0.09533	1.074e-11	7.538e-09	TUBGCP3		NM_001192632.1:17		CGI.chr12.750
chr12	86207999	0.5009	0.3463	0.1546	0.02276	6.795	0.04719	0.09018	1.082e-11	7.583e-09	TUBGCP3		NM_001192632.1:17		CGI.chr12.750
chr9	96714748	0.4359	0.2768	0.159	0.02341	6.795	0.04953	0.07062	1.084e-11	7.588e-09	MAP3K4			XM_005211105.4:2;XM_015472932.2:2;XM_015472931.2:2;XM_002690377.6:2
chr6	117384500	0.5039	0.3278	0.1761	0.02592	6.794	0.06202	0.05791	1.09e-11	7.62e-09	IDUA;SLC26A1		XM_002688445.5:2	XM_010806365.3:12;XM_010806363.2:12;XM_010806364.3:11;XM_002688446.4:12;XM_010806367.3:11	CGI.chr6.1073
chr20	58786980	0.4696	0.3108	0.1588	0.02337	6.794	0.09908	0.05726	1.091e-11	7.62e-09	TRIO			XM_024981342.1:43;XM_024981343.1:43;XM_024981340.1:43;XM_024981341.1:43;XR_003031175.1:38
chr26	44329966	0.3053	0.4813	-0.176	0.02594	-6.786	0.04296	0.05008	1.156e-11	8.046e-09	FAM53B;EEF1AKMT2			XM_024986040.1:4;XR_003032838.1:1;XM_024986041.1:1;XR_815824.2:1;XM_024986043.1:1
chr17	51408833	0.5296	0.3529	0.1767	0.02605	6.785	0.04642	0.1089	1.163e-11	8.068e-09	NCOR2			XM_024977674.1:19;XM_024977671.1:18;XM_024977679.1:19;XM_024977678.1:19;XM_024977677.1:19;XM_024977675.1:19;XM_024977673.1:19;XM_024977670.1:19;XM_024977681.1:20;XM_024977672.1:19;XM_024977680.1:19;XM_024977687.1:19;XM_024977685.1:19;XM_024977682.1:19;XM_024977684.1:19;XM_024977676.1:19;XM_024977683.1:19;XM_024977686.1:19;XM_024977690.1:19;XM_024977688.1:19;XM_024977689.1:19
chr2	132279356	0.05219	0.2469	-0.1947	0.02871	-6.78	0.07561	0.06966	1.199e-11	8.294e-09	VWA5B1			XM_024983069.1:8;XM_024983074.1:8;XM_024983078.1:8
chr26	44330049	0.3053	0.4813	-0.176	0.02597	-6.779	0.03747	0.051	1.212e-11	8.363e-09	FAM53B;EEF1AKMT2			XM_024986040.1:4;XR_003032838.1:1;XM_024986041.1:1;XR_815824.2:1;XM_024986043.1:1
chr20	71126344	0.4346	0.2559	0.1787	0.02636	6.778	0.04708	0.06247	1.221e-11	8.415e-09	CLPTM1L			NM_001082426.2:11;XM_005221660.4:11	CGI.chr20.608
chr25	28207520	0.3083	0.4563	-0.148	0.02186	-6.771	0.03941	0.04137	1.278e-11	8.761e-09	KCTD7			NM_001102545.1:1	CGI.chr25.851
chr25	28207656	0.3083	0.4563	-0.148	0.02187	-6.769	0.04128	0.03861	1.296e-11	8.864e-09	KCTD7		NM_001102545.1:2		CGI.chr25.851
chr25	41133424	0.3251	0.4583	-0.1332	0.01968	-6.769	0.04523	0.05351	1.299e-11	8.878e-09	MAD1L1			NM_001102044.1:13;XM_024984863.1:13;XM_024984865.1:12;XM_024984862.1:13;XM_024984866.1:8;XM_015460465.2:5;XM_024984867.1:5	CGI.chr25.1542
chr25	41133355	0.3251	0.4583	-0.1332	0.01968	-6.768	0.03617	0.05996	1.305e-11	8.905e-09	MAD1L1			NM_001102044.1:13;XM_024984863.1:13;XM_024984865.1:12;XM_024984862.1:13;XM_024984866.1:8;XM_015460465.2:5;XM_024984867.1:5	CGI.chr25.1542
chr20	70951769	0.2597	0.1116	0.148	0.02188	6.767	0.05076	0.05261	1.317e-11	8.95e-09
chr29	50650004	0.5683	0.4341	0.1342	0.01983	6.766	0.1583	0.1559	1.323e-11	8.988e-09	DEAF1			XM_024987619.1:7
chr4	118517274	0.5119	0.3594	0.1525	0.02254	6.764	0.06068	0.05833	1.341e-11	9.067e-09	UBE3C			XM_024990564.1:10;XM_015470754.2:10;XM_005205800.2:10;NM_001192188.2:10
chr20	70951778	0.2597	0.1116	0.148	0.02189	6.763	0.05161	0.05684	1.351e-11	9.123e-09
chr25	28207639	0.3083	0.4563	-0.148	0.0219	-6.76	0.04169	0.03581	1.379e-11	9.287e-09	KCTD7		NM_001102545.1:2		CGI.chr25.851
chr20	70951771	0.2597	0.1116	0.148	0.02191	6.756	0.04345	0.0714	1.417e-11	9.509e-09
chr25	28207600	0.3083	0.4563	-0.148	0.02192	-6.755	0.03813	0.03919	1.433e-11	9.598e-09	KCTD7		NM_001102545.1:2		CGI.chr25.851
chr20	71287190	0.3921	0.5637	-0.1716	0.02541	-6.753	0.05221	0.03745	1.445e-11	9.67e-09	SLC12A7			XM_024981553.1:14;XM_024981552.1:14;XM_024981559.1:14;XM_024981558.1:14;XM_024981557.1:14;XM_024981554.1:14;XM_024981555.1:14;XM_024981560.1:14
chr11	88712259	0.3765	0.5176	-0.141	0.0209	-6.748	0.4634	0.7881	1.497e-11	9.979e-09
chr25	28207662	0.3083	0.4563	-0.148	0.02195	-6.744	0.03656	0.03874	1.537e-11	1.022e-08	KCTD7		NM_001102545.1:2		CGI.chr25.851
chr12	86207973	0.5009	0.3463	0.1546	0.02293	6.744	0.04626	0.08448	1.542e-11	1.023e-08	TUBGCP3		NM_001192632.1:17		CGI.chr12.750
chr13	37070255	0.3948	0.2473	0.1474	0.02187	6.742	0.1159	0.1974	1.557e-11	1.033e-08					CGI.chr13.255
chr17	72133100	0.4508	0.2975	0.1533	0.02275	6.741	0.05766	0.07226	1.57e-11	1.04e-08	UBE2L3			XM_024977488.1:1;NM_001078094.1:1
chr25	28207597	0.3083	0.4563	-0.148	0.02197	-6.739	0.03739	0.03629	1.597e-11	1.055e-08	KCTD7		NM_001102545.1:2		CGI.chr25.851
chr14	3517175	0.2608	0.4186	-0.1577	0.02341	-6.739	0.05882	0.06228	1.599e-11	1.056e-08	TRAPPC9			XM_025001629.1:22;XM_010811858.2:21;XM_005215216.3:21;XM_010811856.2:22;NM_001037474.3:20;XM_025001630.1:22
chr25	41133365	0.3251	0.4583	-0.1332	0.01977	-6.738	0.04584	0.05004	1.609e-11	1.061e-08	MAD1L1			NM_001102044.1:13;XM_024984863.1:13;XM_024984865.1:12;XM_024984862.1:13;XM_024984866.1:8;XM_015460465.2:5;XM_024984867.1:5	CGI.chr25.1542
chr25	38047497	0.5385	0.3836	0.1549	0.023	6.735	0.05325	0.05552	1.637e-11	1.077e-08	EIF2AK1;ANKRD61		NM_001077072.1:3	NM_001038053.2:4;XM_005225052.4:4
chr20	71126362	0.4346	0.2559	0.1787	0.02653	6.734	0.04704	0.04729	1.652e-11	1.084e-08	CLPTM1L			NM_001082426.2:11;XM_005221660.4:11	CGI.chr20.608
chr21	67627045	0.547	0.3713	0.1757	0.02611	6.729	0.109	0.05425	1.703e-11	1.115e-08	CDC42BPB			XM_024982176.1:2;XR_003031488.1:2;XM_024982175.1:2
chr18	50984279	0.4903	0.3374	0.1529	0.02275	6.721	0.2251	0.1226	1.804e-11	1.175e-08	CIC		XM_005219391.4:3;XM_005219388.4:3;XM_005219390.4:3;XM_005219389.4:3;XM_015458193.2:3
chr25	41133363	0.3251	0.4583	-0.1332	0.01982	-6.72	0.03623	0.05506	1.814e-11	1.179e-08	MAD1L1			NM_001102044.1:13;XM_024984863.1:13;XM_024984865.1:12;XM_024984862.1:13;XM_024984866.1:8;XM_015460465.2:5;XM_024984867.1:5	CGI.chr25.1542
chr17	51408820	0.5296	0.3529	0.1767	0.0263	6.72	0.03867	0.1063	1.819e-11	1.18e-08	NCOR2			XM_024977674.1:19;XM_024977671.1:18;XM_024977679.1:19;XM_024977678.1:19;XM_024977677.1:19;XM_024977675.1:19;XM_024977673.1:19;XM_024977670.1:19;XM_024977681.1:20;XM_024977672.1:19;XM_024977680.1:19;XM_024977687.1:19;XM_024977685.1:19;XM_024977682.1:19;XM_024977684.1:19;XM_024977676.1:19;XM_024977683.1:19;XM_024977686.1:19;XM_024977690.1:19;XM_024977688.1:19;XM_024977689.1:19
chr4	119458638	0.3392	0.4756	-0.1365	0.02034	-6.709	0.1009	0.2289	1.963e-11	1.265e-08	ESYT2			XM_024991304.1:16
chr18	1439836	0.4608	0.3175	0.1434	0.02138	6.707	0.09489	0.08733	1.985e-11	1.276e-08	VAC14			NM_001082444.1:12	CGI.chr18.13
chr12	86208070	0.5009	0.3463	0.1546	0.02306	6.704	0.0426	0.08171	2.023e-11	1.294e-08	TUBGCP3		NM_001192632.1:17		CGI.chr12.750
chr25	41133457	0.3251	0.4583	-0.1332	0.01987	-6.704	0.03558	0.05351	2.028e-11	1.296e-08	MAD1L1			NM_001102044.1:13;XM_024984863.1:13;XM_024984865.1:12;XM_024984862.1:13;XM_024984866.1:8;XM_015460465.2:5;XM_024984867.1:5	CGI.chr25.1542
chr20	70951766	0.2597	0.1116	0.148	0.0221	6.7	0.04169	0.04777	2.089e-11	1.331e-08
chr14	3517238	0.2608	0.4186	-0.1577	0.02356	-6.695	0.07302	0.04815	2.162e-11	1.373e-08	TRAPPC9			XM_025001629.1:22;XM_010811858.2:21;XM_005215216.3:21;XM_010811856.2:22;NM_001037474.3:20;XM_025001630.1:22
chr14	3517217	0.2608	0.4186	-0.1577	0.02356	-6.694	0.07378	0.04807	2.169e-11	1.375e-08	TRAPPC9			XM_025001629.1:22;XM_010811858.2:21;XM_005215216.3:21;XM_010811856.2:22;NM_001037474.3:20;XM_025001630.1:22
chr22	60259191	0.3825	0.2394	0.1431	0.02138	6.694	0.07891	0.06828	2.177e-11	1.379e-08	PLXNA1		XM_024983122.1:23;XM_024983121.1:23;XM_024983120.1:23;XR_003031789.1:21		CGI.chr22.1238
chr16	50490828	0.2145	0.3949	-0.1803	0.02698	-6.684	0.04713	0.1201	2.323e-11	1.465e-08	MORN1			XM_015475188.2:11;XM_010813423.3:12;XM_002694124.5:12
chr13	37070263	0.3948	0.2473	0.1474	0.02209	6.674	0.1046	0.1045	2.492e-11	1.559e-08					CGI.chr13.255
chr22	60259202	0.3825	0.2394	0.1431	0.02145	6.671	0.05539	0.09422	2.533e-11	1.58e-08	PLXNA1		XM_024983122.1:23;XM_024983121.1:23;XM_024983120.1:23;XR_003031789.1:21		CGI.chr22.1238
chr22	60259134	0.3825	0.2394	0.1431	0.02145	6.669	0.08539	0.0573	2.573e-11	1.601e-08	PLXNA1			XM_024983122.1:22;XM_024983121.1:22;XM_024983120.1:22;XR_003031789.1:20	CGI.chr22.1238
chr17	51408633	0.5065	0.34	0.1666	0.02499	6.666	0.05376	0.07652	2.624e-11	1.628e-08	NCOR2			XM_024977674.1:19;XM_024977671.1:18;XM_024977679.1:19;XM_024977678.1:19;XM_024977677.1:19;XM_024977675.1:19;XM_024977673.1:19;XM_024977670.1:19;XM_024977681.1:20;XM_024977672.1:19;XM_024977680.1:19;XM_024977687.1:19;XM_024977685.1:19;XM_024977682.1:19;XM_024977684.1:19;XM_024977676.1:19;XM_024977683.1:19;XM_024977686.1:19;XM_024977690.1:19;XM_024977688.1:19;XM_024977689.1:19
chr6	117384554	0.5039	0.3278	0.1761	0.02643	6.663	0.04652	0.0554	2.677e-11	1.655e-08	IDUA;SLC26A1		XM_002688445.5:2	XM_010806365.3:12;XM_010806363.2:12;XM_010806364.3:11;XM_002688446.4:12;XM_010806367.3:11	CGI.chr6.1073
chr25	41133341	0.3251	0.4583	-0.1332	0.01999	-6.662	0.03777	0.04804	2.702e-11	1.667e-08	MAD1L1			NM_001102044.1:13;XM_024984863.1:13;XM_024984865.1:12;XM_024984862.1:13;XM_024984866.1:8;XM_015460465.2:5;XM_024984867.1:5	CGI.chr25.1542
chr2	132279368	0.05219	0.2469	-0.1947	0.02924	-6.658	0.06159	0.05814	2.771e-11	1.706e-08	VWA5B1			XM_024983069.1:8;XM_024983074.1:8;XM_024983078.1:8
chr12	86207983	0.5009	0.3463	0.1546	0.02323	6.657	0.03984	0.07645	2.801e-11	1.72e-08	TUBGCP3		NM_001192632.1:17		CGI.chr12.750
chr25	41133326	0.3251	0.4583	-0.1332	0.02001	-6.656	0.03397	0.04978	2.805e-11	1.721e-08	MAD1L1			NM_001102044.1:13;XM_024984863.1:13;XM_024984865.1:12;XM_024984862.1:13;XM_024984866.1:8;XM_015460465.2:5;XM_024984867.1:5	CGI.chr25.1542
chr11	73093622	0.4265	0.2486	0.1779	0.02681	6.637	0.06644	0.04881	3.195e-11	1.932e-08	OTOF		XM_015473546.2:45;XM_005213063.3:46;NM_001144107.1:46;XM_015473545.2:45
chr20	58786970	0.4696	0.3108	0.1588	0.02392	6.637	0.08043	0.05173	3.195e-11	1.932e-08	TRIO			XM_024981342.1:43;XM_024981343.1:43;XM_024981340.1:43;XM_024981341.1:43;XR_003031175.1:38
chr11	73093648	0.4265	0.2486	0.1779	0.02681	6.637	0.05037	0.06316	3.196e-11	1.932e-08	OTOF		XM_015473546.2:45;XM_005213063.3:46;NM_001144107.1:46;XM_015473545.2:45
chr23	51200396	0.3442	0.1963	0.1479	0.02229	6.637	0.1164	0.1149	3.205e-11	1.936e-08	GMDS			XM_024983737.1:1;XM_024983738.1:1;NM_001080331.1:1
chr2	132279222	0.05219	0.2469	-0.1947	0.02936	-6.631	0.07417	0.0531	3.334e-11	2e-08	VWA5B1		XM_024983069.1:8;XM_024983074.1:8;XM_024983078.1:8
chr11	73093573	0.4265	0.2486	0.1779	0.02684	6.63	0.05155	0.06272	3.365e-11	2.017e-08	OTOF		XM_015473546.2:45;XM_005213063.3:46;NM_001144107.1:46;XM_015473545.2:45
chr22	60259187	0.3825	0.2394	0.1431	0.0216	6.623	0.05496	0.08624	3.529e-11	2.098e-08	PLXNA1		XM_024983122.1:23;XM_024983121.1:23;XM_024983120.1:23;XR_003031789.1:21		CGI.chr22.1238
chr11	99854496	0.4191	0.2302	0.1889	0.02854	6.619	0.0764	0.07747	3.616e-11	2.146e-08
chrUn_NW_020191195v1	127785	0.3802	0.2242	0.156	0.02357	6.618	0.07001	0.06603	3.632e-11	2.154e-08	LOC786836			XM_024989099.1:1	CGI.chrUn_NW_020191195v1.2
chr18	5762752	0.5246	0.385	0.1395	0.02109	6.616	0.2649	0.183	3.699e-11	2.19e-08	WWOX			XM_024978606.1:8;XM_024978607.1:8;XR_003030202.1:8;NM_001078092.1:8
chr12	86208064	0.5009	0.3463	0.1546	0.02338	6.615	0.05673	0.06265	3.725e-11	2.201e-08	TUBGCP3		NM_001192632.1:17		CGI.chr12.750
chr14	3517259	0.2608	0.4186	-0.1577	0.02387	-6.609	0.06372	0.04601	3.858e-11	2.266e-08	TRAPPC9			XM_025001629.1:22;XM_010811858.2:21;XM_005215216.3:21;XM_010811856.2:22;NM_001037474.3:20;XM_025001630.1:22
chr2	133314804	0.5332	0.3819	0.1514	0.02291	6.605	0.1667	0.1016	3.965e-11	2.316e-08	CAPZB			XM_024999272.1:4;XM_024999269.1:4;NM_176648.4:4;XM_005203083.3:4
chr14	3517220	0.2608	0.4186	-0.1577	0.02389	-6.603	0.05789	0.04771	4.024e-11	2.344e-08	TRAPPC9			XM_025001629.1:22;XM_010811858.2:21;XM_005215216.3:21;XM_010811856.2:22;NM_001037474.3:20;XM_025001630.1:22
chr17	72133091	0.4508	0.2975	0.1533	0.02323	6.601	0.03939	0.06969	4.077e-11	2.37e-08	UBE2L3			XM_024977488.1:1;NM_001078094.1:1
chr23	49329161	0.4136	0.5793	-0.1658	0.02512	-6.6	0.04627	0.04565	4.117e-11	2.389e-08	FARS2			XM_024983443.1:3;NM_001076805.1:3;XM_024983442.1:3;XM_024983444.1:4;XM_024983447.1:3;XM_024983448.1:3;XM_024983445.1:4;XM_024983446.1:3;XM_024983449.1:3
chr25	38047336	0.5385	0.3836	0.1549	0.02347	6.599	0.1023	0.05065	4.133e-11	2.397e-08	EIF2AK1;ANKRD61		NM_001077072.1:3	NM_001038053.2:4;XM_005225052.4:4	CGI.chr25.1178
chr14	3517201	0.2608	0.4186	-0.1577	0.02391	-6.596	0.06451	0.04293	4.213e-11	2.431e-08	TRAPPC9			XM_025001629.1:22;XM_010811858.2:21;XM_005215216.3:21;XM_010811856.2:22;NM_001037474.3:20;XM_025001630.1:22
chr17	51408839	0.5296	0.3529	0.1767	0.0268	6.595	0.04698	0.08429	4.249e-11	2.446e-08	NCOR2			XM_024977674.1:19;XM_024977671.1:18;XM_024977679.1:19;XM_024977678.1:19;XM_024977677.1:19;XM_024977675.1:19;XM_024977673.1:19;XM_024977670.1:19;XM_024977681.1:20;XM_024977672.1:19;XM_024977680.1:19;XM_024977687.1:19;XM_024977685.1:19;XM_024977682.1:19;XM_024977684.1:19;XM_024977676.1:19;XM_024977683.1:19;XM_024977686.1:19;XM_024977690.1:19;XM_024977688.1:19;XM_024977689.1:19
chr20	58787012	0.4696	0.3108	0.1588	0.0241	6.588	0.06311	0.05824	4.443e-11	2.541e-08	TRIO			XM_024981342.1:43;XM_024981343.1:43;XM_024981340.1:43;XM_024981341.1:43;XR_003031175.1:38
chr22	58731603	0.4301	0.2539	0.1762	0.02676	6.585	0.04735	0.06215	4.555e-11	2.601e-08					CGI.chr22.928
chr12	86207981	0.5009	0.3463	0.1546	0.02349	6.583	0.03998	0.06867	4.602e-11	2.624e-08	TUBGCP3		NM_001192632.1:17		CGI.chr12.750
chr11	99854474	0.4191	0.2302	0.1889	0.02871	6.58	0.07553	0.06862	4.718e-11	2.679e-08
chr22	58731630	0.4301	0.2539	0.1762	0.02679	6.577	0.06464	0.07041	4.793e-11	2.707e-08					CGI.chr22.928
chr22	58731594	0.4301	0.2539	0.1762	0.02681	6.571	0.07094	0.06074	5.001e-11	2.808e-08					CGI.chr22.928
chr23	51200385	0.3442	0.1963	0.1479	0.02251	6.571	0.1091	0.1133	5.005e-11	2.808e-08	GMDS			XM_024983737.1:1;XM_024983738.1:1;NM_001080331.1:1
chr12	86208081	0.5009	0.3463	0.1546	0.02353	6.57	0.04145	0.06645	5.027e-11	2.818e-08	TUBGCP3		NM_001192632.1:17		CGI.chr12.750
chr22	60242667	0.3168	0.4607	-0.1439	0.0219	-6.57	0.2325	0.2766	5.029e-11	2.818e-08	PLXNA1			XM_024983122.1:2;XM_024983121.1:2;XM_024983120.1:2
chr17	72133096	0.4508	0.2975	0.1533	0.02334	6.569	0.05469	0.05182	5.079e-11	2.842e-08	UBE2L3			XM_024977488.1:1;NM_001078094.1:1
chr17	72133029	0.4508	0.2975	0.1533	0.02335	6.567	0.0459	0.06064	5.126e-11	2.862e-08	UBE2L3			XM_024977488.1:1;NM_001078094.1:1
chr11	73093567	0.4265	0.2486	0.1779	0.0271	6.565	0.05209	0.0527	5.211e-11	2.903e-08	OTOF		XM_015473546.2:45;XM_005213063.3:46;NM_001144107.1:46;XM_015473545.2:45
chr21	67627092	0.547	0.3713	0.1757	0.02677	6.564	0.08717	0.03541	5.255e-11	2.922e-08	CDC42BPB		XM_024982176.1:3;XR_003031488.1:3;XM_024982175.1:3		CGI.chr21.883
chr12	86208077	0.5009	0.3463	0.1546	0.02356	6.563	0.04223	0.06457	5.27e-11	2.928e-08	TUBGCP3		NM_001192632.1:17		CGI.chr12.750
chr21	67627087	0.547	0.3713	0.1757	0.02677	6.563	0.09258	0.03665	5.277e-11	2.93e-08	CDC42BPB		XM_024982176.1:3;XR_003031488.1:3;XM_024982175.1:3		CGI.chr21.883
chr17	72133007	0.4508	0.2975	0.1533	0.02337	6.563	0.04669	0.05918	5.284e-11	2.931e-08	UBE2L3			XM_024977488.1:1;NM_001078094.1:1
chr22	60259120	0.3825	0.2394	0.1431	0.02182	6.556	0.07592	0.0486	5.537e-11	3.06e-08	PLXNA1			XM_024983122.1:22;XM_024983121.1:22;XM_024983120.1:22;XR_003031789.1:20	CGI.chr22.1238
chr19	34531140	0.3727	0.2336	0.1391	0.02122	6.556	0.1448	0.08811	5.545e-11	3.06e-08	ATPAF2			NM_001075623.1:4
chr22	58731552	0.4301	0.2539	0.1762	0.02688	6.554	0.06124	0.05767	5.587e-11	3.08e-08
chr13	37070334	0.3948	0.2473	0.1474	0.02251	6.55	0.08065	0.09729	5.75e-11	3.159e-08
chr12	86207948	0.5009	0.3463	0.1546	0.02361	6.55	0.04365	0.06303	5.77e-11	3.168e-08	TUBGCP3			NM_001192632.1:16	CGI.chr12.750
chr17	72133048	0.4508	0.2975	0.1533	0.02342	6.548	0.05028	0.05349	5.817e-11	3.191e-08	UBE2L3			XM_024977488.1:1;NM_001078094.1:1
chr18	43886529	0.4766	0.305	0.1716	0.02621	6.548	0.1647	0.1779	5.844e-11	3.201e-08	PEPD			XM_010814804.3:4;NM_001080318.2:6
chr22	60259200	0.3825	0.2394	0.1431	0.02186	6.547	0.05814	0.06891	5.883e-11	3.219e-08	PLXNA1		XM_024983122.1:23;XM_024983121.1:23;XM_024983120.1:23;XR_003031789.1:21		CGI.chr22.1238
chr17	51408636	0.5065	0.34	0.1666	0.02545	6.543	0.05897	0.06446	6.013e-11	3.28e-08	NCOR2			XM_024977674.1:19;XM_024977671.1:18;XM_024977679.1:19;XM_024977678.1:19;XM_024977677.1:19;XM_024977675.1:19;XM_024977673.1:19;XM_024977670.1:19;XM_024977681.1:20;XM_024977672.1:19;XM_024977680.1:19;XM_024977687.1:19;XM_024977685.1:19;XM_024977682.1:19;XM_024977684.1:19;XM_024977676.1:19;XM_024977683.1:19;XM_024977686.1:19;XM_024977690.1:19;XM_024977688.1:19;XM_024977689.1:19
chr22	60259194	0.3825	0.2394	0.1431	0.02189	6.536	0.04602	0.08255	6.306e-11	3.421e-08	PLXNA1		XM_024983122.1:23;XM_024983121.1:23;XM_024983120.1:23;XR_003031789.1:21		CGI.chr22.1238
chr17	51408715	0.5065	0.34	0.1666	0.02548	6.536	0.04614	0.1127	6.307e-11	3.421e-08	NCOR2			XM_024977674.1:19;XM_024977671.1:18;XM_024977679.1:19;XM_024977678.1:19;XM_024977677.1:19;XM_024977675.1:19;XM_024977673.1:19;XM_024977670.1:19;XM_024977681.1:20;XM_024977672.1:19;XM_024977680.1:19;XM_024977687.1:19;XM_024977685.1:19;XM_024977682.1:19;XM_024977684.1:19;XM_024977676.1:19;XM_024977683.1:19;XM_024977686.1:19;XM_024977690.1:19;XM_024977688.1:19;XM_024977689.1:19
chr14	3517291	0.2608	0.4186	-0.1577	0.02414	-6.535	0.06757	0.03541	6.367e-11	3.449e-08	TRAPPC9			XM_025001629.1:22;XM_010811858.2:21;XM_005215216.3:21;XM_010811856.2:22;NM_001037474.3:20;XM_025001630.1:22
chr22	60259141	0.3825	0.2394	0.1431	0.0219	6.535	0.05469	0.07135	6.377e-11	3.45e-08	PLXNA1			XM_024983122.1:22;XM_024983121.1:22;XM_024983120.1:22;XR_003031789.1:20	CGI.chr22.1238
chr12	86207965	0.5009	0.3463	0.1546	0.02367	6.533	0.04009	0.06282	6.435e-11	3.474e-08	TUBGCP3		NM_001192632.1:17		CGI.chr12.750
chr22	58731640	0.4301	0.2539	0.1762	0.02697	6.533	0.0608	0.05693	6.451e-11	3.48e-08					CGI.chr22.928
chr11	73093680	0.4265	0.2486	0.1779	0.02724	6.532	0.06491	0.03526	6.476e-11	3.486e-08	OTOF		XM_015473546.2:45;XM_005213063.3:46;NM_001144107.1:46;XM_015473545.2:45
chr20	70951699	0.2474	0.1124	0.135	0.02067	6.531	0.07788	0.04303	6.529e-11	3.51e-08					CGI.chr20.552
chr11	105105073	0.1987	0.3325	-0.1337	0.02048	-6.529	0.06755	0.3247	6.621e-11	3.546e-08	RXRA			XM_024998426.1:6;XM_005213506.4:6;XM_024998424.1:6;XM_024998425.1:6;NM_001304343.1:5
chr22	58731575	0.4301	0.2539	0.1762	0.02699	6.527	0.06814	0.04072	6.705e-11	3.587e-08
chr18	55980181	0.5498	0.3606	0.1892	0.029	6.524	0.3205	0.1191	6.856e-11	3.646e-08	RCN3			XM_024978276.1:5
chr17	72133143	0.4508	0.2975	0.1533	0.02354	6.515	0.03898	0.06054	7.267e-11	3.836e-08	UBE2L3			XM_024977488.1:1;NM_001078094.1:1
chr21	67627111	0.547	0.3713	0.1757	0.02697	6.514	0.07989	0.03903	7.318e-11	3.857e-08	CDC42BPB		XM_024982176.1:3;XR_003031488.1:3;XM_024982175.1:3		CGI.chr21.883
chr22	58731531	0.4301	0.2539	0.1762	0.02706	6.512	0.0563	0.05191	7.433e-11	3.899e-08
chr11	73093620	0.4265	0.2486	0.1779	0.02733	6.51	0.04432	0.05035	7.508e-11	3.928e-08	OTOF		XM_015473546.2:45;XM_005213063.3:46;NM_001144107.1:46;XM_015473545.2:45
chr17	72133068	0.4508	0.2975	0.1533	0.02356	6.509	0.0384	0.06031	7.555e-11	3.947e-08	UBE2L3			XM_024977488.1:1;NM_001078094.1:1
chr25	25052887	0.3397	0.5069	-0.1672	0.02569	-6.508	0.06933	0.12	7.608e-11	3.973e-08	GTF3C1		NM_001193241.1:29		CGI.chr25.703
chr15	21560182	0.4837	0.2887	0.195	0.02997	6.506	0.1014	0.06469	7.734e-11	4.033e-08	C15H11orf53	C15H11orf53	XM_024975737.1:1		CGI.chr15.75
chrUn_NW_020191195v1	127791	0.3802	0.2242	0.156	0.02399	6.502	0.05305	0.07205	7.903e-11	4.098e-08	LOC786836			XM_024989099.1:1	CGI.chrUn_NW_020191195v1.2
chr22	58731596	0.4301	0.2539	0.1762	0.02711	6.498	0.05677	0.0421	8.129e-11	4.177e-08					CGI.chr22.928
chr22	58731541	0.4301	0.2539	0.1762	0.02711	6.498	0.05803	0.03841	8.135e-11	4.178e-08
chr22	58731562	0.4301	0.2539	0.1762	0.02712	6.497	0.04845	0.05236	8.2e-11	4.203e-08
chr20	70951689	0.2474	0.1124	0.135	0.0208	6.491	0.06794	0.04141	8.515e-11	4.342e-08					CGI.chr20.552
chr20	58787124	0.4696	0.3108	0.1588	0.02448	6.488	0.06088	0.04616	8.726e-11	4.438e-08	TRIO			XM_024981342.1:43;XM_024981343.1:43;XM_024981340.1:43;XM_024981341.1:43;XR_003031175.1:38	CGI.chr20.322
chr12	86207961	0.5009	0.3463	0.1546	0.02384	6.487	0.03818	0.05831	8.762e-11	4.447e-08	TUBGCP3		NM_001192632.1:17		CGI.chr12.750
chr21	68268527	0.3641	0.1863	0.1778	0.02742	6.484	0.04812	0.04092	8.91e-11	4.508e-08	KLC1			XM_024981693.1:3;XM_024981703.1:3;XM_024981701.1:3;XM_010817229.2:3;NM_001098915.1:3;XM_005222169.4:4;XM_024981702.1:4;XM_024981694.1:3;XM_024981692.1:3;XM_010817230.2:3;XM_010817232.3:3;XM_024981699.1:3;XM_024981696.1:3;XM_010817231.2:3;XM_024981690.1:3;XM_010817233.2:3;XM_024981691.1:3;XM_010817234.2:3;XM_024981698.1:3;XM_024981695.1:3;XR_814214.2:3;XR_001494604.2:3;XR_814213.2:3;XM_024981700.1…	CGI.chr21.945
chr17	72132998	0.4508	0.2975	0.1533	0.02365	6.484	0.04212	0.05288	8.916e-11	4.508e-08	UBE2L3			XM_024977488.1:1;NM_001078094.1:1
chr21	67627078	0.547	0.3713	0.1757	0.02712	6.478	0.06938	0.03753	9.286e-11	4.683e-08	CDC42BPB		XM_024982176.1:3;XR_003031488.1:3;XM_024982175.1:3		CGI.chr21.883
chr12	86209613	0.4755	0.3107	0.1647	0.02543	6.477	0.06599	0.05101	9.358e-11	4.713e-08	TUBGCP3			NM_001192632.1:19
chr21	67626995	0.547	0.3713	0.1757	0.02714	6.475	0.06608	0.03693	9.499e-11	4.766e-08	CDC42BPB			XM_024982176.1:2;XR_003031488.1:2;XM_024982175.1:2
chr20	58787120	0.4696	0.3108	0.1588	0.02454	6.47	0.06837	0.03837	9.82e-11	4.92e-08	TRIO			XM_024981342.1:43;XM_024981343.1:43;XM_024981340.1:43;XM_024981341.1:43;XR_003031175.1:38	CGI.chr20.322
chr13	78261323	0.2788	0.4132	-0.1344	0.02078	-6.469	0.05107	0.1043	9.84e-11	4.927e-08					CGI.chr13.1009
chr22	60259122	0.3825	0.2394	0.1431	0.02212	6.468	0.06774	0.04245	9.909e-11	4.955e-08	PLXNA1			XM_024983122.1:22;XM_024983121.1:22;XM_024983120.1:22;XR_003031789.1:20	CGI.chr22.1238
chr18	49634699	0.4435	0.2958	0.1477	0.02285	6.462	0.1105	0.03866	1.032e-10	5.113e-08	AKT2		XM_005218982.4:8;XM_005218981.4:8;XM_024978395.1:8;NM_001206146.1:8
chr25	25052928	0.3397	0.5069	-0.1672	0.02588	-6.46	0.06832	0.1096	1.044e-10	5.163e-08	GTF3C1		NM_001193241.1:29		CGI.chr25.703
chr11	73093656	0.4265	0.2486	0.1779	0.02755	6.459	0.04184	0.04559	1.055e-10	5.21e-08	OTOF		XM_015473546.2:45;XM_005213063.3:46;NM_001144107.1:46;XM_015473545.2:45
chr12	86209523	0.4755	0.3107	0.1647	0.02551	6.458	0.04631	0.06584	1.061e-10	5.24e-08	TUBGCP3			NM_001192632.1:19
chr21	68268475	0.3641	0.1863	0.1778	0.02754	6.458	0.04959	0.03731	1.063e-10	5.243e-08	KLC1			XM_024981693.1:3;XM_024981703.1:3;XM_024981701.1:3;XM_010817229.2:3;NM_001098915.1:3;XM_005222169.4:4;XM_024981702.1:4;XM_024981694.1:3;XM_024981692.1:3;XM_010817230.2:3;XM_010817232.3:3;XM_024981699.1:3;XM_024981696.1:3;XM_010817231.2:3;XM_024981690.1:3;XM_010817233.2:3;XM_024981691.1:3;XM_010817234.2:3;XM_024981698.1:3;XM_024981695.1:3;XR_814214.2:3;XR_001494604.2:3;XR_814213.2:3;XM_024981700.1…	CGI.chr21.945
chr14	3517288	0.2608	0.4186	-0.1577	0.02443	-6.456	0.05883	0.03142	1.073e-10	5.286e-08	TRAPPC9			XM_025001629.1:22;XM_010811858.2:21;XM_005215216.3:21;XM_010811856.2:22;NM_001037474.3:20;XM_025001630.1:22
chr22	60259077	0.3825	0.2394	0.1431	0.02216	6.456	0.03824	0.07992	1.076e-10	5.295e-08	PLXNA1			XM_024983122.1:22;XM_024983121.1:22;XM_024983120.1:22;XR_003031789.1:20
chr22	60259066	0.3825	0.2394	0.1431	0.02217	6.453	0.04359	0.07192	1.099e-10	5.38e-08	PLXNA1			XM_024983122.1:22;XM_024983121.1:22;XM_024983120.1:22;XR_003031789.1:20
chr20	58787091	0.4696	0.3108	0.1588	0.02463	6.447	0.04192	0.05341	1.14e-10	5.549e-08	TRIO			XM_024981342.1:43;XM_024981343.1:43;XM_024981340.1:43;XM_024981341.1:43;XR_003031175.1:38	CGI.chr20.322
chr21	68268508	0.3641	0.1863	0.1778	0.02758	6.446	0.04665	0.03986	1.146e-10	5.573e-08	KLC1			XM_024981693.1:3;XM_024981703.1:3;XM_024981701.1:3;XM_010817229.2:3;NM_001098915.1:3;XM_005222169.4:4;XM_024981702.1:4;XM_024981694.1:3;XM_024981692.1:3;XM_010817230.2:3;XM_010817232.3:3;XM_024981699.1:3;XM_024981696.1:3;XM_010817231.2:3;XM_024981690.1:3;XM_010817233.2:3;XM_024981691.1:3;XM_010817234.2:3;XM_024981698.1:3;XM_024981695.1:3;XR_814214.2:3;XR_001494604.2:3;XR_814213.2:3;XM_024981700.1…	CGI.chr21.945
chr22	48051116	0.5112	0.3634	0.1478	0.02293	6.443	0.0558	0.08216	1.173e-10	5.689e-08	TMEM110		NM_001076117.1:8;XR_003031762.1:7;XM_024982920.1:8;XR_003031763.1:7		CGI.chr22.364
chr21	67675044	0.3128	0.4606	-0.1478	0.02294	-6.442	0.1117	0.2903	1.182e-10	5.726e-08	CDC42BPB			XM_024982176.1:35;XR_003031488.1:35;XM_024982175.1:34	CGI.chr21.896
chr11	99854456	0.4191	0.2302	0.1889	0.02933	6.441	0.077	0.04448	1.19e-10	5.747e-08
chr4	119458711	0.3392	0.4756	-0.1365	0.02119	-6.44	0.07069	0.05261	1.191e-10	5.749e-08	ESYT2			XM_024991304.1:16
chr11	99854466	0.4191	0.2302	0.1889	0.02934	6.437	0.07681	0.04522	1.215e-10	5.858e-08
chr13	37070289	0.3948	0.2473	0.1474	0.02291	6.437	0.09319	0.07121	1.217e-10	5.865e-08
chr18	40295063	0.5545	0.4125	0.142	0.02206	6.435	0.1236	0.09737	1.239e-10	5.954e-08	PLEKHF1	MIR2901	NM_001082468.1:2;XM_015475779.2:2;XM_010814573.3:2		CGI.chr18.826
chr20	58787094	0.4696	0.3108	0.1588	0.0247	6.429	0.04674	0.04791	1.28e-10	6.132e-08	TRIO			XM_024981342.1:43;XM_024981343.1:43;XM_024981340.1:43;XM_024981341.1:43;XR_003031175.1:38	CGI.chr20.322
chr21	67627031	0.547	0.3713	0.1757	0.02734	6.426	0.05898	0.03586	1.312e-10	6.238e-08	CDC42BPB			XM_024982176.1:2;XR_003031488.1:2;XM_024982175.1:2
chr22	50497115	0.4805	0.3398	0.1407	0.02191	6.424	0.2019	0.589	1.331e-10	6.311e-08	RNF123		XM_010817704.3:18;XM_010817706.3:18;XM_024982643.1:18;NM_001193064.1:18;XM_005222791.4:18;XM_024982641.1:18;XM_024982642.1:18;XM_024982640.1:18;XM_005222792.4:18
chr20	70951710	0.2474	0.1124	0.135	0.02102	6.424	0.06049	0.03709	1.331e-10	6.311e-08					CGI.chr20.552
chr1	88381478	0.4619	0.2933	0.1685	0.02626	6.418	0.03982	0.05472	1.384e-10	6.544e-08	KCNMB2;PPP2R3B			XM_010801350.3:4;XM_010801353.3:4;NM_001080300.1:4;XM_005201658.4:4;XM_024990375.1:4;XM_024995405.1:11;XM_024995403.1:11;XM_024995404.1:11	CGI.chr1.413
chr20	58787078	0.4696	0.3108	0.1588	0.02474	6.417	0.04989	0.0441	1.39e-10	6.56e-08	TRIO			XM_024981342.1:43;XM_024981343.1:43;XM_024981340.1:43;XM_024981341.1:43;XR_003031175.1:38	CGI.chr20.322
chrUn_NW_020191195v1	127798	0.3802	0.2242	0.156	0.02432	6.415	0.07741	0.04139	1.404e-10	6.618e-08	LOC786836			XM_024989099.1:1	CGI.chrUn_NW_020191195v1.2
chr17	72133046	0.4508	0.2975	0.1533	0.02391	6.414	0.03673	0.04826	1.417e-10	6.666e-08	UBE2L3			XM_024977488.1:1;NM_001078094.1:1
chr15	21560201	0.4837	0.2887	0.195	0.03041	6.413	0.08225	0.06907	1.428e-10	6.706e-08	C15H11orf53	C15H11orf53	XM_024975737.1:1		CGI.chr15.75
chr17	71738697	0.4845	0.3296	0.155	0.02416	6.413	0.1637	0.07227	1.431e-10	6.707e-08	BCR			XM_024977858.1:17;XM_024977857.1:17
chr21	67627121	0.547	0.3713	0.1757	0.0274	6.412	0.05629	0.03752	1.437e-10	6.733e-08	CDC42BPB		XM_024982176.1:3;XR_003031488.1:3;XM_024982175.1:3		CGI.chr21.883
chr11	99241923	0.5044	0.3426	0.1619	0.02525	6.412	0.04289	0.06032	1.439e-10	6.74e-08	ZER1		XM_024999066.1:6;XM_005213354.4:6;NM_001205808.1:6
chr17	51408710	0.5065	0.34	0.1666	0.02599	6.41	0.05042	0.05751	1.46e-10	6.828e-08	NCOR2			XM_024977674.1:19;XM_024977671.1:18;XM_024977679.1:19;XM_024977678.1:19;XM_024977677.1:19;XM_024977675.1:19;XM_024977673.1:19;XM_024977670.1:19;XM_024977681.1:20;XM_024977672.1:19;XM_024977680.1:19;XM_024977687.1:19;XM_024977685.1:19;XM_024977682.1:19;XM_024977684.1:19;XM_024977676.1:19;XM_024977683.1:19;XM_024977686.1:19;XM_024977690.1:19;XM_024977688.1:19;XM_024977689.1:19
chr21	67627134	0.547	0.3713	0.1757	0.02742	6.409	0.05149	0.0411	1.466e-10	6.848e-08	CDC42BPB		XM_024982176.1:3;XR_003031488.1:3;XM_024982175.1:3		CGI.chr21.883
chr11	99241866	0.5044	0.3426	0.1619	0.02526	6.408	0.05484	0.04513	1.471e-10	6.864e-08	ZER1		XM_024999066.1:6;XM_005213354.4:6;NM_001205808.1:6
chr18	49634706	0.4435	0.2958	0.1477	0.02306	6.403	0.1403	0.06254	1.525e-10	7.086e-08	AKT2		XM_005218982.4:8;XM_005218981.4:8;XM_024978395.1:8;NM_001206146.1:8
chr27	38219783	0.6031	0.388	0.2151	0.0336	6.402	0.5401	0.1349	1.535e-10	7.114e-08	CSGALNACT1			XM_005226156.4:5;XM_005226158.4:5;XM_024986275.1:6;NM_001102116.2:5;XM_024986276.1:4
chr29	47458184	0.4842	0.3269	0.1572	0.02457	6.398	0.05155	0.04347	1.577e-10	7.264e-08	PPFIA1		XM_024986955.1:9;XM_024986956.1:9;XM_024986954.1:9;XM_024986952.1:9;XM_024986953.1:9;XM_005227265.4:9;XM_024986959.1:9;NM_001191377.2:8;XM_024986958.1:8;XM_024986957.1:8		CGI.chr29.808
chr23	51200339	0.3442	0.1963	0.1479	0.02313	6.395	0.08053	0.1235	1.605e-10	7.368e-08	GMDS			XM_024983737.1:1;XM_024983738.1:1;NM_001080331.1:1
chr13	79523576	0.6059	0.4185	0.1874	0.02931	6.394	0.07159	0.07057	1.62e-10	7.428e-08	ATP9A			XM_005215069.4:24;XM_025001334.1:23;XM_025001332.1:24;XM_005215070.4:24;XM_025001335.1:24;XM_025001333.1:24
chr21	68268481	0.3641	0.1863	0.1778	0.02782	6.391	0.03666	0.0456	1.649e-10	7.548e-08	KLC1			XM_024981693.1:3;XM_024981703.1:3;XM_024981701.1:3;XM_010817229.2:3;NM_001098915.1:3;XM_005222169.4:4;XM_024981702.1:4;XM_024981694.1:3;XM_024981692.1:3;XM_010817230.2:3;XM_010817232.3:3;XM_024981699.1:3;XM_024981696.1:3;XM_010817231.2:3;XM_024981690.1:3;XM_010817233.2:3;XM_024981691.1:3;XM_010817234.2:3;XM_024981698.1:3;XM_024981695.1:3;XR_814214.2:3;XR_001494604.2:3;XR_814213.2:3;XM_024981700.1…	CGI.chr21.945
chr25	25052931	0.3397	0.5069	-0.1672	0.02618	-6.388	0.06415	0.1017	1.679e-10	7.648e-08	GTF3C1		NM_001193241.1:29		CGI.chr25.703
chr21	68268589	0.3641	0.1863	0.1778	0.02784	6.387	0.04179	0.03755	1.691e-10	7.691e-08	KLC1			XM_024981693.1:3;XM_024981703.1:3;XM_024981701.1:3;XM_010817229.2:3;NM_001098915.1:3;XM_005222169.4:4;XM_024981702.1:4;XM_024981694.1:3;XM_024981692.1:3;XM_010817230.2:3;XM_010817232.3:3;XM_024981699.1:3;XM_024981696.1:3;XM_010817231.2:3;XM_024981690.1:3;XM_010817233.2:3;XM_024981691.1:3;XM_010817234.2:3;XM_024981698.1:3;XM_024981695.1:3;XR_814214.2:3;XR_001494604.2:3;XR_814213.2:3;XM_024981700.1…	CGI.chr21.945
chr12	86209472	0.4755	0.3107	0.1647	0.0258	6.385	0.06391	0.03897	1.719e-10	7.79e-08	TUBGCP3		NM_001192632.1:19		CGI.chr12.750
chr20	70951673	0.2474	0.1124	0.135	0.02116	6.38	0.04827	0.03973	1.766e-10	7.965e-08					CGI.chr20.552
chrUn_NW_020191195v1	127762	0.3802	0.2242	0.156	0.02446	6.379	0.07668	0.03895	1.784e-10	8.034e-08	LOC786836			XM_024989099.1:1	CGI.chrUn_NW_020191195v1.2
chr20	58787083	0.4696	0.3108	0.1588	0.02489	6.379	0.04751	0.04028	1.786e-10	8.041e-08	TRIO			XM_024981342.1:43;XM_024981343.1:43;XM_024981340.1:43;XM_024981341.1:43;XR_003031175.1:38	CGI.chr20.322
chr22	60259197	0.3825	0.2394	0.1431	0.02243	6.378	0.03981	0.06346	1.795e-10	8.071e-08	PLXNA1		XM_024983122.1:23;XM_024983121.1:23;XM_024983120.1:23;XR_003031789.1:21		CGI.chr22.1238
chr29	47458232	0.4842	0.3269	0.1572	0.02465	6.378	0.05238	0.03855	1.798e-10	8.076e-08	PPFIA1		XM_024986955.1:9;XM_024986956.1:9;XM_024986954.1:9;XM_024986952.1:9;XM_024986953.1:9;XM_005227265.4:9;XM_024986959.1:9;NM_001191377.2:8;XM_024986958.1:8;XM_024986957.1:8		CGI.chr29.808
chr25	25052889	0.3397	0.5069	-0.1672	0.02622	-6.378	0.06933	0.0975	1.799e-10	8.076e-08	GTF3C1		NM_001193241.1:29		CGI.chr25.703
chr12	86209480	0.4755	0.3107	0.1647	0.02584	6.376	0.06355	0.03775	1.82e-10	8.15e-08	TUBGCP3		NM_001192632.1:19		CGI.chr12.750
chr11	99854502	0.4191	0.2302	0.1889	0.02962	6.376	0.06934	0.04349	1.821e-10	8.15e-08
chr12	86209595	0.4755	0.3107	0.1647	0.02585	6.373	0.05209	0.04555	1.853e-10	8.266e-08	TUBGCP3			NM_001192632.1:19
chr20	58787074	0.4696	0.3108	0.1588	0.02492	6.372	0.04189	0.04274	1.87e-10	8.326e-08	TRIO			XM_024981342.1:43;XM_024981343.1:43;XM_024981340.1:43;XM_024981341.1:43;XR_003031175.1:38	CGI.chr20.322
chr25	25053041	0.3397	0.5069	-0.1672	0.02626	-6.368	0.05738	0.1011	1.919e-10	8.496e-08	GTF3C1		NM_001193241.1:29		CGI.chr25.703
chr25	25052925	0.3397	0.5069	-0.1672	0.02626	-6.367	0.06801	0.0963	1.929e-10	8.533e-08	GTF3C1		NM_001193241.1:29		CGI.chr25.703
chr11	99241933	0.5044	0.3426	0.1619	0.02542	6.367	0.04157	0.04305	1.933e-10	8.535e-08	ZER1			XM_024999066.1:6;XM_005213354.4:6;NM_001205808.1:6
chr23	51200343	0.3442	0.1963	0.1479	0.02324	6.364	0.06407	0.1484	1.959e-10	8.633e-08	GMDS			XM_024983737.1:1;XM_024983738.1:1;NM_001080331.1:1
chrUn_NW_020191195v1	127808	0.3802	0.2242	0.156	0.02452	6.362	0.05364	0.05526	1.987e-10	8.744e-08	LOC786836			XM_024989099.1:1	CGI.chrUn_NW_020191195v1.2
chr15	21560162	0.4837	0.2887	0.195	0.03066	6.359	0.07776	0.05866	2.025e-10	8.882e-08	C15H11orf53	C15H11orf53	XM_024975737.1:1		CGI.chr15.75
chr18	1439826	0.4608	0.3175	0.1434	0.02255	6.359	0.06134	0.07189	2.035e-10	8.915e-08	VAC14			NM_001082444.1:12	CGI.chr18.13
chr22	56176158	0.2727	0.4349	-0.1622	0.02553	-6.356	0.04601	0.06497	2.069e-10	9.029e-08	PLXND1			XM_002697122.4:24
chr29	47458190	0.4842	0.3269	0.1572	0.02474	6.354	0.05122	0.03572	2.092e-10	9.108e-08	PPFIA1		XM_024986955.1:9;XM_024986956.1:9;XM_024986954.1:9;XM_024986952.1:9;XM_024986953.1:9;XM_005227265.4:9;XM_024986959.1:9;NM_001191377.2:8;XM_024986958.1:8;XM_024986957.1:8		CGI.chr29.808
chr15	21560225	0.4837	0.2887	0.195	0.03069	6.354	0.05022	0.1061	2.093e-10	9.108e-08	C15H11orf53	C15H11orf53	XM_024975737.1:1		CGI.chr15.75
chr16	51831309	0.4584	0.3042	0.1542	0.02428	6.352	0.3148	0.2442	2.125e-10	9.218e-08	PLEKHM2			NM_001192416.2:10;XM_024976216.1:10;XM_024976215.1:10;XM_024976214.1:10
chr13	37070373	0.3948	0.2473	0.1474	0.02322	6.35	0.06006	0.05118	2.148e-10	9.295e-08
chr13	79523539	0.6059	0.4185	0.1874	0.02952	6.348	0.05281	0.05277	2.177e-10	9.384e-08	ATP9A			XM_005215069.4:24;XM_025001334.1:23;XM_025001332.1:24;XM_005215070.4:24;XM_025001335.1:24;XM_025001333.1:24
chr26	44573352	0.4757	0.3202	0.1555	0.02449	6.347	0.09661	0.05659	2.19e-10	9.423e-08	CTBP2			NM_175712.1:8;XM_005225833.3:8;XM_024985462.1:8;XM_024985463.1:9;XM_024985464.1:8
chr29	47458177	0.4842	0.3269	0.1572	0.02477	6.346	0.04706	0.0405	2.204e-10	9.473e-08	PPFIA1		XM_024986955.1:9;XM_024986956.1:9;XM_024986954.1:9;XM_024986952.1:9;XM_024986953.1:9;XM_005227265.4:9;XM_024986959.1:9;NM_001191377.2:8;XM_024986958.1:8;XM_024986957.1:8		CGI.chr29.808
chr22	60259126	0.3825	0.2394	0.1431	0.02254	6.346	0.03854	0.0593	2.205e-10	9.473e-08	PLXNA1			XM_024983122.1:22;XM_024983121.1:22;XM_024983120.1:22;XR_003031789.1:20	CGI.chr22.1238
chr25	25053043	0.3397	0.5069	-0.1672	0.02636	-6.344	0.06463	0.09397	2.239e-10	9.599e-08	GTF3C1		NM_001193241.1:29		CGI.chr25.703
chr11	99241857	0.5044	0.3426	0.1619	0.02552	6.343	0.05046	0.04043	2.25e-10	9.637e-08	ZER1		XM_024999066.1:6;XM_005213354.4:6;NM_001205808.1:6
chr29	47458217	0.4842	0.3269	0.1572	0.0248	6.338	0.04774	0.03789	2.326e-10	9.922e-08	PPFIA1		XM_024986955.1:9;XM_024986956.1:9;XM_024986954.1:9;XM_024986952.1:9;XM_024986953.1:9;XM_005227265.4:9;XM_024986959.1:9;NM_001191377.2:8;XM_024986958.1:8;XM_024986957.1:8		CGI.chr29.808
chr12	86209462	0.4755	0.3107	0.1647	0.02599	6.338	0.05591	0.03792	2.33e-10	9.93e-08	TUBGCP3		NM_001192632.1:19		CGI.chr12.750
chr15	21560180	0.4837	0.2887	0.195	0.03078	6.335	0.07347	0.05801	2.38e-10	1.012e-07	C15H11orf53	C15H11orf53	XM_024975737.1:1		CGI.chr15.75
chr25	25052894	0.3397	0.5069	-0.1672	0.0264	-6.334	0.05768	0.09531	2.381e-10	1.012e-07	GTF3C1		NM_001193241.1:29		CGI.chr25.703
chr12	86209448	0.4755	0.3107	0.1647	0.02601	6.334	0.0537	0.0363	2.383e-10	1.012e-07	TUBGCP3		NM_001192632.1:19		CGI.chr12.750
chr22	7267855	0.2466	0.3831	-0.1364	0.02155	-6.33	0.05701	0.05822	2.453e-10	1.038e-07	TRIM71		XM_024983326.1:4		CGI.chr22.53
chr16	45025998	0.4229	0.2865	0.1364	0.02156	6.325	0.1711	0.0677	2.533e-10	1.068e-07	RERE			XM_002694049.5:20;XM_024976745.1:19;XM_024976744.1:19;XM_005217005.4:20;XM_005217008.4:14;XM_024976746.1:10;XM_024976747.1:10;XM_024976748.1:10
chr25	25053057	0.3397	0.5069	-0.1672	0.02644	-6.325	0.07028	0.08823	2.539e-10	1.07e-07	GTF3C1		NM_001193241.1:29		CGI.chr25.703
chr20	70951798	0.2597	0.1116	0.148	0.02341	6.323	0.06752	0.04053	2.564e-10	1.077e-07
chr20	58786986	0.4696	0.3108	0.1588	0.02512	6.32	0.03857	0.0372	2.611e-10	1.093e-07	TRIO			XM_024981342.1:43;XM_024981343.1:43;XM_024981340.1:43;XM_024981341.1:43;XR_003031175.1:38
chr26	44573288	0.4757	0.3202	0.1555	0.0246	6.32	0.08961	0.05723	2.614e-10	1.093e-07	CTBP2			NM_175712.1:8;XM_005225833.3:8;XM_024985462.1:8;XM_024985463.1:9;XM_024985464.1:8
chr12	86209487	0.4755	0.3107	0.1647	0.02608	6.316	0.05361	0.03604	2.677e-10	1.113e-07	TUBGCP3		NM_001192632.1:19		CGI.chr12.750
chr15	21560165	0.4837	0.2887	0.195	0.0309	6.311	0.07504	0.04258	2.771e-10	1.146e-07	C15H11orf53	C15H11orf53	XM_024975737.1:1		CGI.chr15.75
chr11	99241875	0.5044	0.3426	0.1619	0.02565	6.31	0.04684	0.0397	2.79e-10	1.151e-07	ZER1		XM_024999066.1:6;XM_005213354.4:6;NM_001205808.1:6
chr25	25052934	0.3397	0.5069	-0.1672	0.02651	-6.309	0.07166	0.0838	2.812e-10	1.157e-07	GTF3C1		NM_001193241.1:29		CGI.chr25.703
chr29	47458151	0.4842	0.3269	0.1572	0.02494	6.304	0.04213	0.03811	2.896e-10	1.188e-07	PPFIA1		XM_024986955.1:9;XM_024986956.1:9;XM_024986954.1:9;XM_024986952.1:9;XM_024986953.1:9;XM_005227265.4:9;XM_024986959.1:9;NM_001191377.2:8;XM_024986958.1:8;XM_024986957.1:8		CGI.chr29.808
chr19	62770378	0.5971	0.4443	0.1528	0.02425	6.302	0.0924	0.1306	2.942e-10	1.202e-07	PRKCA			XM_024979613.1:2;NM_174435.1:2;XM_024979614.1:2;XM_024979615.1:1
chr13	43043154	0.3538	0.5458	-0.192	0.03047	-6.301	0.0966	0.1609	2.956e-10	1.206e-07	ASB13		NM_001192781.1:3
chr12	86209464	0.4755	0.3107	0.1647	0.02614	6.301	0.05069	0.03416	2.958e-10	1.206e-07	TUBGCP3		NM_001192632.1:19		CGI.chr12.750
chr12	86209435	0.4755	0.3107	0.1647	0.02615	6.3	0.04967	0.03645	2.978e-10	1.212e-07	TUBGCP3		NM_001192632.1:19		CGI.chr12.750
chr25	25053021	0.3397	0.5069	-0.1672	0.02655	-6.298	0.08111	0.07735	3.009e-10	1.222e-07	GTF3C1		NM_001193241.1:29		CGI.chr25.703
chrUn_NW_020191195v1	127751	0.3802	0.2242	0.156	0.02477	6.297	0.07022	0.03681	3.031e-10	1.229e-07	LOC786836			XM_024989099.1:1	CGI.chrUn_NW_020191195v1.2
chr26	44573248	0.4757	0.3202	0.1555	0.02469	6.296	0.07344	0.06744	3.06e-10	1.237e-07	CTBP2			NM_175712.1:8;XM_005225833.3:8;XM_024985462.1:8;XM_024985463.1:9;XM_024985464.1:8
chr1	109421324	0.4216	0.2616	0.16	0.02542	6.293	0.0885	0.06733	3.11e-10	1.253e-07	SHOX2			XM_005201726.4:2;XM_005201725.4:2;NM_001205527.1:3
chr18	1439834	0.4608	0.3175	0.1434	0.02279	6.29	0.07378	0.05234	3.167e-10	1.272e-07	VAC14			NM_001082444.1:12	CGI.chr18.13
chr29	47458172	0.4842	0.3269	0.1572	0.02501	6.287	0.04142	0.03732	3.239e-10	1.294e-07	PPFIA1		XM_024986955.1:9;XM_024986956.1:9;XM_024986954.1:9;XM_024986952.1:9;XM_024986953.1:9;XM_005227265.4:9;XM_024986959.1:9;NM_001191377.2:8;XM_024986958.1:8;XM_024986957.1:8		CGI.chr29.808
chr29	29771306	0.4002	0.2362	0.1641	0.0261	6.286	0.1103	0.115	3.26e-10	1.302e-07	KIRREL3		XM_024987340.1:9;XM_024987341.1:8;XM_024987342.1:7;NM_001078085.1:7
chr11	99241801	0.5044	0.3426	0.1619	0.02576	6.283	0.03868	0.04426	3.327e-10	1.325e-07	ZER1			XM_024999066.1:5;XM_005213354.4:5;NM_001205808.1:5
chr13	72251364	0.5897	0.38	0.2097	0.03342	6.274	0.04126	0.129	3.52e-10	1.389e-07	MYBL2		XM_025000475.1:11;XM_005214642.3:10;NM_001075448.2:9
chr22	60259207	0.3825	0.2394	0.1431	0.02281	6.273	0.04128	0.05045	3.536e-10	1.394e-07	PLXNA1		XM_024983122.1:23;XM_024983121.1:23;XM_024983120.1:23;XR_003031789.1:21		CGI.chr22.1238
chr25	38047482	0.5385	0.3836	0.1549	0.02472	6.265	0.07188	0.0425	3.722e-10	1.45e-07	EIF2AK1;ANKRD61		NM_001077072.1:3	NM_001038053.2:4;XM_005225052.4:4
chr13	79523552	0.6059	0.4185	0.1874	0.02993	6.26	0.05565	0.05501	3.84e-10	1.488e-07	ATP9A			XM_005215069.4:24;XM_025001334.1:23;XM_025001332.1:24;XM_005215070.4:24;XM_025001335.1:24;XM_025001333.1:24
chr11	99241896	0.5044	0.3426	0.1619	0.02586	6.26	0.04082	0.03929	3.842e-10	1.488e-07	ZER1		XM_024999066.1:6;XM_005213354.4:6;NM_001205808.1:6
chr11	99241870	0.5044	0.3426	0.1619	0.02586	6.26	0.04155	0.03827	3.847e-10	1.489e-07	ZER1		XM_024999066.1:6;XM_005213354.4:6;NM_001205808.1:6
chr22	56176136	0.2727	0.4349	-0.1622	0.02593	-6.256	0.05999	0.04739	3.949e-10	1.52e-07	PLXND1		XM_002697122.4:24
chr11	99854472	0.4191	0.2302	0.1889	0.0302	6.253	0.0485	0.04705	4.017e-10	1.54e-07
chr24	48364109	0.2564	0.4163	-0.1599	0.0256	-6.247	0.04049	0.04196	4.18e-10	1.596e-07	CTIF			XM_010819001.3:6;XM_015460146.2:6;XM_005224342.4:6;XM_005224340.4:6;XM_010818999.3:6
chr29	47458138	0.4842	0.3269	0.1572	0.02517	6.246	0.03715	0.03531	4.218e-10	1.608e-07	PPFIA1		XM_024986955.1:9;XM_024986956.1:9;XM_024986954.1:9;XM_024986952.1:9;XM_024986953.1:9;XM_005227265.4:9;XM_024986959.1:9;NM_001191377.2:8;XM_024986958.1:8;XM_024986957.1:8		CGI.chr29.808
chr16	49414220	0.257	0.4021	-0.1451	0.02324	-6.245	0.05717	0.05048	4.235e-10	1.613e-07	WRAP73			XM_010813338.3:3;NM_001193006.1:5;XM_024976201.1:5
chr13	79523560	0.6059	0.4185	0.1874	0.03002	6.243	0.06097	0.05194	4.289e-10	1.629e-07	ATP9A			XM_005215069.4:24;XM_025001334.1:23;XM_025001332.1:24;XM_005215070.4:24;XM_025001335.1:24;XM_025001333.1:24
chr1	109421309	0.4216	0.2616	0.16	0.02563	6.242	0.08229	0.06752	4.308e-10	1.634e-07	SHOX2			XM_005201726.4:2;XM_005201725.4:2;NM_001205527.1:3
chr9	96714629	0.4359	0.2768	0.159	0.02548	6.241	0.07938	0.06971	4.343e-10	1.645e-07	MAP3K4			XM_005211105.4:2;XM_015472932.2:2;XM_015472931.2:2;XM_002690377.6:2
chr1	145245039	0.2635	0.1241	0.1394	0.02233	6.241	0.09707	0.05166	4.352e-10	1.648e-07	COL18A1		XM_024975076.1:1;XM_024975043.1:1;XM_024975014.1:1	XM_024975155.1:2;XM_024975114.1:1;NM_001083388.2:1
chr22	56176129	0.2727	0.4349	-0.1622	0.026	-6.241	0.05817	0.04698	4.354e-10	1.648e-07	PLXND1		XM_002697122.4:24
chr1	88381442	0.4619	0.2933	0.1685	0.02701	6.24	0.06317	0.04336	4.367e-10	1.65e-07	KCNMB2;PPP2R3B			XM_010801350.3:4;XM_010801353.3:4;NM_001080300.1:4;XM_005201658.4:4;XM_024990375.1:4;XM_024995405.1:11;XM_024995403.1:11;XM_024995404.1:11	CGI.chr1.413
chr1	88381398	0.4619	0.2933	0.1685	0.02701	6.239	0.0378	0.06136	4.413e-10	1.66e-07	KCNMB2;PPP2R3B			XM_010801350.3:4;XM_010801353.3:4;NM_001080300.1:4;XM_005201658.4:4;XM_024990375.1:4;XM_024995405.1:11;XM_024995403.1:11;XM_024995404.1:11
chrUn_NW_020191195v1	127806	0.3802	0.2242	0.156	0.02501	6.238	0.05269	0.04331	4.428e-10	1.664e-07	LOC786836			XM_024989099.1:1	CGI.chrUn_NW_020191195v1.2
chr13	79523572	0.6059	0.4185	0.1874	0.03005	6.237	0.06701	0.04602	4.466e-10	1.675e-07	ATP9A			XM_005215069.4:24;XM_025001334.1:23;XM_025001332.1:24;XM_005215070.4:24;XM_025001335.1:24;XM_025001333.1:24
chr25	25052970	0.3397	0.5069	-0.1672	0.02681	-6.236	0.06801	0.07463	4.479e-10	1.678e-07	GTF3C1		NM_001193241.1:29		CGI.chr25.703
chr29	47458258	0.4842	0.3269	0.1572	0.02521	6.235	0.03387	0.03808	4.504e-10	1.686e-07	PPFIA1			XM_024986959.1:9;XM_024986955.1:9;XM_024986956.1:9;XM_024986954.1:9;XM_024986952.1:9;XM_024986953.1:9;XM_005227265.4:9;NM_001191377.2:8;XM_024986958.1:8;XM_024986957.1:8	CGI.chr29.808
chr16	51227195	0.4459	0.3043	0.1416	0.02274	6.228	0.09025	0.05003	4.711e-10	1.752e-07	ACAP3		XM_024976213.1:19;XM_024976212.1:20;XM_024976211.1:20;XM_024976210.1:21;XM_024976209.1:21;NM_001083687.1:21		CGI.chr16.573
chr25	25053007	0.3397	0.5069	-0.1672	0.02685	-6.228	0.05899	0.07689	4.725e-10	1.756e-07	GTF3C1		NM_001193241.1:29		CGI.chr25.703
chr25	1194633	0.4631	0.3271	0.136	0.02186	6.222	0.211	0.1195	4.904e-10	1.808e-07	IFT140			XM_024985376.1:10;XM_010819180.3:11;XM_010819177.3:11;XM_015460244.2:11;XM_010819179.3:11;XM_015460242.2:11;XM_015460243.2:11;XM_024985375.1:11;XM_002697913.6:11
chr1	88381473	0.4619	0.2933	0.1685	0.02709	6.221	0.04087	0.05656	4.955e-10	1.824e-07	KCNMB2;PPP2R3B			XM_010801350.3:4;XM_010801353.3:4;NM_001080300.1:4;XM_005201658.4:4;XM_024990375.1:4;XM_024995405.1:11;XM_024995403.1:11;XM_024995404.1:11	CGI.chr1.413
chr1	88381447	0.4619	0.2933	0.1685	0.0271	6.22	0.05268	0.04838	4.979e-10	1.831e-07	KCNMB2;PPP2R3B			XM_010801350.3:4;XM_010801353.3:4;NM_001080300.1:4;XM_005201658.4:4;XM_024990375.1:4;XM_024995405.1:11;XM_024995403.1:11;XM_024995404.1:11	CGI.chr1.413
chr26	44573265	0.4757	0.3202	0.1555	0.02499	6.22	0.05491	0.07244	4.984e-10	1.832e-07	CTBP2			NM_175712.1:8;XM_005225833.3:8;XM_024985462.1:8;XM_024985463.1:9;XM_024985464.1:8
chr15	21560227	0.4837	0.2887	0.195	0.03136	6.217	0.05716	0.0413	5.064e-10	1.857e-07	C15H11orf53	C15H11orf53	XM_024975737.1:1		CGI.chr15.75
chr26	44573271	0.4757	0.3202	0.1555	0.02506	6.204	0.05591	0.06765	5.494e-10	1.985e-07	CTBP2			NM_175712.1:8;XM_005225833.3:8;XM_024985462.1:8;XM_024985463.1:9;XM_024985464.1:8
chr25	25052982	0.3397	0.5069	-0.1672	0.02696	-6.203	0.05169	0.07535	5.548e-10	1.997e-07	GTF3C1		NM_001193241.1:29		CGI.chr25.703
chr25	41795450	0.2891	0.5	-0.2109	0.03401	-6.203	0.06936	0.07565	5.554e-10	1.998e-07	ADAP1			XM_005225013.4:3;XM_005225014.4:3;NM_174513.2:3;XM_005225015.4:3
chr20	56494341	0.3437	0.4863	-0.1426	0.023	-6.201	0.07893	0.09107	5.607e-10	2.013e-07	MYO10		NM_174394.2:41		CGI.chr20.296
chr15	21560173	0.4837	0.2887	0.195	0.03147	6.196	0.05209	0.04329	5.803e-10	2.071e-07	C15H11orf53	C15H11orf53	XM_024975737.1:1		CGI.chr15.75
chr11	92666537	0.3628	0.2253	0.1375	0.02219	6.195	0.04485	0.07305	5.827e-10	2.079e-07	DAB2IP			XM_024999089.1:7;XM_024999092.1:8;XM_024999088.1:8;XM_024999083.1:8;XM_024999084.1:8;XM_024999086.1:8;XM_024999085.1:8;XM_024999087.1:8;XM_024999091.1:8;NM_001144082.1:12;XM_024999097.1:6;XM_024999096.1:7;XM_024999099.1:7;XM_024999095.1:6;XM_024999098.1:6;XM_024999094.1:6;XM_024999093.1:6
chr13	72251367	0.5897	0.38	0.2097	0.03385	6.194	0.04328	0.1161	5.849e-10	2.084e-07	MYBL2		XM_025000475.1:11;XM_005214642.3:10;NM_001075448.2:9
chr8	111070184	0.4133	0.2771	0.1363	0.02204	6.183	0.06856	0.1249	6.298e-10	2.221e-07	TRAPPC12			XM_024995943.1:8;NM_001102290.1:8
chr17	72132995	0.4508	0.2975	0.1533	0.02482	6.178	0.0637	0.04941	6.498e-10	2.278e-07	UBE2L3			XM_024977488.1:1;NM_001078094.1:1
chr7	42628686	0.3154	0.4644	-0.149	0.02413	-6.174	0.05497	0.08903	6.658e-10	2.318e-07	ZNF672		XM_024995086.1:3;XM_010807208.3:5;XM_024995084.1:5;XM_024995085.1:3;XM_005209250.4:4;XM_002689109.5:3;XM_005209249.4:4;XM_010807209.3:4		CGI.chr7.1097
chr22	56176099	0.2727	0.4349	-0.1622	0.02628	-6.174	0.04347	0.04888	6.667e-10	2.32e-07	PLXND1		XM_002697122.4:24
chr17	6099165	0.6346	0.3909	0.2437	0.0395	6.17	0.04732	0.07138	6.826e-10	2.371e-07
chr26	44573327	0.4757	0.3202	0.1555	0.0252	6.17	0.0651	0.0568	6.837e-10	2.373e-07	CTBP2			NM_175712.1:8;XM_005225833.3:8;XM_024985462.1:8;XM_024985463.1:9;XM_024985464.1:8
chr22	56176131	0.2727	0.4349	-0.1622	0.02632	-6.165	0.05022	0.04431	7.042e-10	2.431e-07	PLXND1		XM_002697122.4:24
chr17	6099134	0.6346	0.3909	0.2437	0.03954	6.163	0.04042	0.07476	7.119e-10	2.453e-07
chr26	44573273	0.4757	0.3202	0.1555	0.02523	6.162	0.04878	0.06905	7.181e-10	2.472e-07	CTBP2			NM_175712.1:8;XM_005225833.3:8;XM_024985462.1:8;XM_024985463.1:9;XM_024985464.1:8
chr1	88381421	0.4619	0.2933	0.1685	0.02735	6.162	0.03557	0.05424	7.186e-10	2.473e-07	KCNMB2;PPP2R3B			XM_010801350.3:4;XM_010801353.3:4;NM_001080300.1:4;XM_005201658.4:4;XM_024990375.1:4;XM_024995405.1:11;XM_024995403.1:11;XM_024995404.1:11	CGI.chr1.413
chr25	38047410	0.5385	0.3836	0.1549	0.02515	6.16	0.05945	0.04262	7.28e-10	2.495e-07	EIF2AK1;ANKRD61		NM_001077072.1:3	NM_001038053.2:4;XM_005225052.4:4	CGI.chr25.1178
chr17	6099127	0.6346	0.3909	0.2437	0.03957	6.159	0.03865	0.07476	7.32e-10	2.501e-07
chr18	11340841	0.4296	0.255	0.1745	0.02834	6.159	0.4381	0.09991	7.324e-10	2.502e-07	GSE1			XM_024978901.1:1
chr7	42628678	0.3154	0.4644	-0.149	0.02421	-6.153	0.05296	0.08503	7.598e-10	2.585e-07	ZNF672		XM_024995086.1:3;XM_010807208.3:5;XM_024995084.1:5;XM_024995085.1:3;XM_005209250.4:4;XM_002689109.5:3;XM_005209249.4:4;XM_010807209.3:4		CGI.chr7.1097
chrUn_NW_020191195v1	127815	0.3802	0.2242	0.156	0.02536	6.152	0.04189	0.04547	7.632e-10	2.594e-07	LOC786836			XM_024989099.1:1	CGI.chrUn_NW_020191195v1.2
chr13	79523509	0.6059	0.4185	0.1874	0.03047	6.15	0.04325	0.05538	7.732e-10	2.625e-07	ATP9A			XM_005215069.4:24;XM_025001334.1:23;XM_025001332.1:24;XM_005215070.4:24;XM_025001335.1:24;XM_025001333.1:24
chr9	96714645	0.4359	0.2768	0.159	0.02588	6.145	0.07133	0.06694	8.011e-10	2.71e-07	MAP3K4			XM_005211105.4:2;XM_015472932.2:2;XM_015472931.2:2;XM_002690377.6:2
chr19	54034252	0.4226	0.2764	0.1462	0.02381	6.141	0.05519	0.05859	8.216e-10	2.772e-07	TMC6			XM_024979767.1:11;XM_010816518.3:10;XM_010816516.3:10;XM_024979771.1:10;XM_024979770.1:10;XM_024979773.1:9;XM_005221163.4:10;XM_024979769.1:10;XM_024979772.1:10;XM_024979766.1:10;XM_024979768.1:10;NM_001075208.1:9	CGI.chr19.1475
chr26	51944056	0.3965	0.2558	0.1407	0.02295	6.132	0.1847	0.09311	8.703e-10	2.901e-07	LRRC27			XM_024986138.1:3;XM_024986135.1:3;XM_024986137.1:3;XM_024986136.1:3;XM_010820183.3:3;XM_024986131.1:3;XM_024986134.1:3;XM_024986132.1:3;XM_024986133.1:3;XM_024986129.1:3;XM_024986130.1:3
chrUn_NW_020191195v1	127788	0.3802	0.2242	0.156	0.02545	6.13	0.0479	0.03863	8.777e-10	2.924e-07	LOC786836			XM_024989099.1:1	CGI.chrUn_NW_020191195v1.2
chr22	48051084	0.5112	0.3634	0.1478	0.02412	6.127	0.04217	0.05706	8.965e-10	2.974e-07	TMEM110		NM_001076117.1:8;XR_003031762.1:7;XM_024982920.1:8;XR_003031763.1:7		CGI.chr22.364
chrUn_NW_020191195v1	127760	0.3802	0.2242	0.156	0.02547	6.125	0.04588	0.03971	9.074e-10	3.007e-07	LOC786836			XM_024989099.1:1	CGI.chrUn_NW_020191195v1.2
chr23	49329065	0.4136	0.5793	-0.1658	0.02707	-6.125	0.05699	0.042	9.086e-10	3.01e-07	FARS2			XM_024983443.1:3;NM_001076805.1:3;XM_024983442.1:3;XM_024983444.1:4;XM_024983447.1:3;XM_024983448.1:3;XM_024983445.1:4;XM_024983446.1:3;XM_024983449.1:3
chr22	56176154	0.2727	0.4349	-0.1622	0.02649	-6.124	0.04504	0.04326	9.137e-10	3.024e-07	PLXND1			XM_002697122.4:24
chr26	44573231	0.4757	0.3202	0.1555	0.0254	6.12	0.06859	0.04742	9.348e-10	3.082e-07	CTBP2			NM_175712.1:8;XM_005225833.3:8;XM_024985462.1:8;XM_024985463.1:9;XM_024985464.1:8
chr7	42628656	0.3154	0.4644	-0.149	0.02435	-6.12	0.04659	0.08064	9.363e-10	3.086e-07	ZNF672		XM_024995086.1:3;XM_010807208.3:5;XM_024995084.1:5;XM_024995085.1:3;XM_005209250.4:4;XM_002689109.5:3;XM_005209249.4:4;XM_010807209.3:4		CGI.chr7.1097
chr25	38047368	0.5385	0.3836	0.1549	0.02532	6.116	0.04735	0.04911	9.573e-10	3.147e-07	EIF2AK1;ANKRD61		NM_001077072.1:3	NM_001038053.2:4;XM_005225052.4:4	CGI.chr25.1178
chr17	6099212	0.6346	0.3909	0.2437	0.03985	6.116	0.05337	0.05883	9.594e-10	3.153e-07
chr23	49329151	0.4136	0.5793	-0.1658	0.02711	-6.114	0.05279	0.04634	9.73e-10	3.188e-07	FARS2			XM_024983443.1:3;NM_001076805.1:3;XM_024983442.1:3;XM_024983444.1:4;XM_024983447.1:3;XM_024983448.1:3;XM_024983445.1:4;XM_024983446.1:3;XM_024983449.1:3
chr16	50490878	0.2145	0.3949	-0.1803	0.0295	-6.113	0.05263	0.08282	9.784e-10	3.198e-07	MORN1			XM_015475188.2:11;XM_010813423.3:12;XM_002694124.5:12
chr16	50490913	0.2145	0.3949	-0.1803	0.02951	-6.112	0.0494	0.08415	9.848e-10	3.212e-07	MORN1			XM_015475188.2:11;XM_010813423.3:12;XM_002694124.5:12
chr3	9561877	0.4406	0.2008	0.2397	0.03922	6.112	0.03749	0.05535	9.855e-10	3.212e-07
chr5	116785608	0.4414	0.302	0.1393	0.02281	6.109	0.03574	0.0532	1.003e-09	3.261e-07	CELSR1			XM_024992922.1:34
chr25	38171864	0.5846	0.4066	0.178	0.02915	6.108	0.1253	0.05771	1.01e-09	3.279e-07	CYTH3			XM_024985345.1:12;XM_024985346.1:12;XM_024985348.1:12;XM_024985347.1:12	CGI.chr25.1191
chr22	56176107	0.2727	0.4349	-0.1622	0.02658	-6.105	0.05017	0.0387	1.027e-09	3.324e-07	PLXND1		XM_002697122.4:24
chr7	42628659	0.3154	0.4644	-0.149	0.02441	-6.105	0.05358	0.07094	1.027e-09	3.324e-07	ZNF672		XM_024995086.1:3;XM_010807208.3:5;XM_024995084.1:5;XM_024995085.1:3;XM_005209250.4:4;XM_002689109.5:3;XM_005209249.4:4;XM_010807209.3:4		CGI.chr7.1097
chr9	96714607	0.4359	0.2768	0.159	0.02605	6.104	0.07389	0.05929	1.033e-09	3.337e-07	MAP3K4			XM_005211105.4:2;XM_015472932.2:2;XM_015472931.2:2;XM_002690377.6:2
chr23	49329057	0.4136	0.5793	-0.1658	0.02716	-6.102	0.05793	0.03854	1.044e-09	3.358e-07	FARS2			XM_024983443.1:3;NM_001076805.1:3;XM_024983442.1:3;XM_024983444.1:4;XM_024983447.1:3;XM_024983448.1:3;XM_024983445.1:4;XM_024983446.1:3;XM_024983449.1:3
chr26	44573240	0.4757	0.3202	0.1555	0.0255	6.095	0.06508	0.0467	1.092e-09	3.489e-07	CTBP2			NM_175712.1:8;XM_005225833.3:8;XM_024985462.1:8;XM_024985463.1:9;XM_024985464.1:8
chr18	8440594	0.3488	0.5201	-0.1714	0.02812	-6.094	0.04737	0.07242	1.099e-09	3.51e-07	PLCG2			XM_024978892.1:25
chr26	44573226	0.4757	0.3202	0.1555	0.02554	6.087	0.05895	0.05023	1.148e-09	3.652e-07	CTBP2			NM_175712.1:8;XM_005225833.3:8;XM_024985462.1:8;XM_024985463.1:9;XM_024985464.1:8
chr3	9561873	0.4406	0.2008	0.2397	0.03939	6.086	0.04087	0.04626	1.158e-09	3.677e-07
chr23	49329054	0.4136	0.5793	-0.1658	0.02724	-6.085	0.05296	0.04181	1.166e-09	3.697e-07	FARS2			XM_024983443.1:3;NM_001076805.1:3;XM_024983442.1:3;XM_024983444.1:4;XM_024983447.1:3;XM_024983448.1:3;XM_024983445.1:4;XM_024983446.1:3;XM_024983449.1:3
chr1	88381430	0.4619	0.2933	0.1685	0.02771	6.082	0.0425	0.04072	1.189e-09	3.763e-07	KCNMB2;PPP2R3B			XM_010801350.3:4;XM_010801353.3:4;NM_001080300.1:4;XM_005201658.4:4;XM_024990375.1:4;XM_024995405.1:11;XM_024995403.1:11;XM_024995404.1:11	CGI.chr1.413
chr18	8440710	0.3488	0.5201	-0.1714	0.02818	-6.08	0.0528	0.06691	1.2e-09	3.789e-07	PLCG2			XM_024978892.1:25
chr17	66729672	0.2869	0.1367	0.1502	0.02471	6.08	0.09312	0.06872	1.202e-09	3.79e-07
chr25	41795393	0.2891	0.5	-0.2109	0.0347	-6.08	0.07349	0.05267	1.205e-09	3.798e-07	ADAP1			XM_005225013.4:3;XM_005225014.4:3;NM_174513.2:3;XM_005225015.4:3
chr9	96714599	0.4359	0.2768	0.159	0.02617	6.078	0.06876	0.06131	1.217e-09	3.829e-07	MAP3K4			XM_005211105.4:2;XM_015472932.2:2;XM_015472931.2:2;XM_002690377.6:2
chr25	25053065	0.3397	0.5069	-0.1672	0.02753	-6.075	0.06661	0.06626	1.24e-09	3.886e-07	GTF3C1		NM_001193241.1:29		CGI.chr25.703
chr13	79523485	0.6059	0.4185	0.1874	0.03086	6.073	0.04375	0.03703	1.253e-09	3.917e-07	ATP9A			XM_005215069.4:24;XM_025001334.1:23;XM_025001332.1:24;XM_005215070.4:24;XM_025001335.1:24;XM_025001333.1:24
chr17	72432979	0.4373	0.2714	0.1659	0.02733	6.07	0.1037	0.04947	1.28e-09	3.989e-07	MED15			XM_010814251.3:4;XM_010814252.3:4;XM_010814253.3:4;NM_001099175.2:4
chr20	56494400	0.3437	0.4863	-0.1426	0.0235	-6.068	0.05511	0.07687	1.296e-09	4.035e-07	MYO10		NM_174394.2:41		CGI.chr20.296
chr23	49328984	0.4136	0.5793	-0.1658	0.02734	-6.064	0.05038	0.04175	1.329e-09	4.118e-07	FARS2			XM_024983443.1:3;NM_001076805.1:3;XM_024983442.1:3;XM_024983444.1:4;XM_024983447.1:3;XM_024983448.1:3;XM_024983445.1:4;XM_024983446.1:3;XM_024983449.1:3
chr18	8440624	0.3488	0.5201	-0.1714	0.02827	-6.061	0.05504	0.06268	1.356e-09	4.194e-07	PLCG2			XM_024978892.1:25
chr13	79523483	0.6059	0.4185	0.1874	0.03092	6.06	0.0379	0.04122	1.363e-09	4.209e-07	ATP9A			XM_005215069.4:24;XM_025001334.1:23;XM_025001332.1:24;XM_005215070.4:24;XM_025001335.1:24;XM_025001333.1:24
chr9	96714582	0.4359	0.2768	0.159	0.02626	6.056	0.05283	0.07704	1.396e-09	4.299e-07	MAP3K4			XM_005211105.4:2;XM_015472932.2:2;XM_015472931.2:2;XM_002690377.6:2
chr14	3517160	0.2818	0.4204	-0.1386	0.02293	-6.046	0.05715	0.0407	1.489e-09	4.547e-07	TRAPPC9			XM_025001629.1:22;XM_010811858.2:21;XM_005215216.3:21;XM_010811856.2:22;NM_001037474.3:20;XM_025001630.1:22
chr23	49437373	0.4264	0.255	0.1714	0.02835	6.045	0.08394	0.03914	1.49e-09	4.547e-07	LYRM4			NM_001076306.1:1;XM_005223882.4:1
chr22	56176178	0.2727	0.4349	-0.1622	0.02684	-6.045	0.04269	0.03701	1.49e-09	4.547e-07	PLXND1			XM_002697122.4:24
chr29	50465818	0.4155	0.2711	0.1445	0.0239	6.044	0.2051	0.1066	1.507e-09	4.593e-07	AP2A2			XM_024987124.1:21;XM_024987123.1:21;NM_001075702.1:21
chr2	130034463	0.2426	0.3978	-0.1553	0.02571	-6.04	0.1058	0.1774	1.541e-09	4.674e-07	EPHB2		NM_001191498.1:15;XM_024975895.1:14;XM_024975897.1:14		CGI.chr2.919
chr8	75896141	0.5573	0.3647	0.1927	0.0319	6.039	0.1065	0.1875	1.551e-09	4.698e-07	ENHO			NM_001163653.1:1
chr25	38171936	0.5846	0.4066	0.178	0.02949	6.038	0.0607	0.104	1.563e-09	4.727e-07	CYTH3			XM_024985345.1:12;XM_024985346.1:12;XM_024985348.1:12;XM_024985347.1:12	CGI.chr25.1191
chr25	38047357	0.5385	0.3836	0.1549	0.02566	6.037	0.04042	0.04687	1.57e-09	4.747e-07	EIF2AK1;ANKRD61		NM_001077072.1:3	NM_001038053.2:4;XM_005225052.4:4	CGI.chr25.1178
chr19	51446200	0.4651	0.3262	0.1389	0.02302	6.033	0.04548	0.0607	1.605e-09	4.843e-07	SLC38A10			XM_024980991.1:4;XM_005221112.3:4;XM_005221115.4:4;XM_005221117.4:4;XM_024980995.1:4;XM_024980993.1:4;XM_024980994.1:4;XM_024980992.1:4	CGI.chr19.1347
chr25	38171841	0.5846	0.4066	0.178	0.02953	6.029	0.09424	0.06314	1.653e-09	4.953e-07	CYTH3			XM_024985345.1:12;XM_024985346.1:12;XM_024985348.1:12;XM_024985347.1:12	CGI.chr25.1191
chr16	50491010	0.2145	0.3949	-0.1803	0.02991	-6.029	0.04265	0.07764	1.654e-09	4.953e-07	MORN1			XM_015475188.2:11;XM_010813423.3:12;XM_002694124.5:12
chr26	44573194	0.4757	0.3202	0.1555	0.02579	6.028	0.04746	0.05054	1.661e-09	4.969e-07	CTBP2			NM_175712.1:8;XM_005225833.3:8;XM_024985462.1:8;XM_024985463.1:9;XM_024985464.1:8
chr25	41795405	0.2891	0.5	-0.2109	0.03501	-6.026	0.06789	0.04741	1.681e-09	5.015e-07	ADAP1			XM_005225013.4:3;XM_005225014.4:3;NM_174513.2:3;XM_005225015.4:3
chr26	44573204	0.4757	0.3202	0.1555	0.02582	6.02	0.05091	0.04696	1.74e-09	5.158e-07	CTBP2			NM_175712.1:8;XM_005225833.3:8;XM_024985462.1:8;XM_024985463.1:9;XM_024985464.1:8
chr23	49329028	0.4136	0.5793	-0.1658	0.02754	-6.019	0.04759	0.03821	1.755e-09	5.2e-07	FARS2			XM_024983443.1:3;NM_001076805.1:3;XM_024983442.1:3;XM_024983444.1:4;XM_024983447.1:3;XM_024983448.1:3;XM_024983445.1:4;XM_024983446.1:3;XM_024983449.1:3
chr22	48051218	0.5112	0.3634	0.1478	0.02456	6.016	0.03644	0.04611	1.785e-09	5.272e-07	TMEM110		NM_001076117.1:8;XR_003031762.1:7;XM_024982920.1:8;XR_003031763.1:7
chr22	48051123	0.5112	0.3634	0.1478	0.02456	6.016	0.03651	0.04959	1.786e-09	5.273e-07	TMEM110		NM_001076117.1:8;XR_003031762.1:7;XM_024982920.1:8;XR_003031763.1:7		CGI.chr22.364
chr25	38047388	0.5385	0.3836	0.1549	0.02575	6.015	0.03331	0.05179	1.801e-09	5.312e-07	EIF2AK1;ANKRD61		NM_001077072.1:3	NM_001038053.2:4;XM_005225052.4:4	CGI.chr25.1178
chr22	48051168	0.5112	0.3634	0.1478	0.02457	6.013	0.0401	0.04515	1.818e-09	5.351e-07	TMEM110		NM_001076117.1:8;XR_003031762.1:7;XM_024982920.1:8;XR_003031763.1:7		CGI.chr22.364
chr21	67627147	0.547	0.3713	0.1757	0.02924	6.01	0.03793	0.0425	1.855e-09	5.446e-07	CDC42BPB		XM_024982176.1:3;XR_003031488.1:3;XM_024982175.1:3		CGI.chr21.883
chr17	71738679	0.4845	0.3296	0.155	0.02579	6.009	0.09924	0.06779	1.865e-09	5.469e-07	BCR			XM_024977858.1:17;XM_024977857.1:17
chr9	96969539	0.4624	0.3014	0.1609	0.02679	6.007	0.1044	0.07294	1.888e-09	5.523e-07	PRKN			XM_024996689.1:2;XM_024996690.1:2;XM_024996693.1:2;XM_024996692.1:2;XM_024996694.1:1;XM_024996685.1:1;XM_024996684.1:1;XM_024996687.1:1;XM_024996686.1:1;XM_024996688.1:1;NM_001199065.1:1
chr25	2115654	0.2677	0.4783	-0.2106	0.03508	-6.002	0.05971	0.05637	1.944e-09	5.641e-07	KCTD5			XM_010819041.3:4;XM_005224377.4:4;XR_003032509.1:4;NM_001103341.1:4
chr18	8440567	0.3488	0.5201	-0.1714	0.02861	-5.991	0.04329	0.05979	2.091e-09	6.006e-07	PLCG2			XM_024978892.1:25
chr29	29771336	0.4002	0.2362	0.1641	0.02742	5.984	0.1169	0.03948	2.18e-09	6.223e-07	KIRREL3		XM_024987340.1:9;XM_024987341.1:8;XM_024987342.1:7;NM_001078085.1:7
chr25	38047436	0.5385	0.3836	0.1549	0.02591	5.979	0.04329	0.03885	2.243e-09	6.37e-07	EIF2AK1;ANKRD61		NM_001077072.1:3	NM_001038053.2:4;XM_005225052.4:4
chr23	49329037	0.4136	0.5793	-0.1658	0.02773	-5.978	0.04543	0.03419	2.264e-09	6.425e-07	FARS2			XM_024983443.1:3;NM_001076805.1:3;XM_024983442.1:3;XM_024983444.1:4;XM_024983447.1:3;XM_024983448.1:3;XM_024983445.1:4;XM_024983446.1:3;XM_024983449.1:3
chr13	53834605	0.2696	0.4354	-0.1658	0.02774	-5.976	0.06381	0.1525	2.282e-09	6.461e-07	C13H20orf204	C13H20orf204	XM_002692397.5:4
chr18	8440604	0.3488	0.5201	-0.1714	0.02871	-5.969	0.05195	0.05048	2.381e-09	6.684e-07	PLCG2			XM_024978892.1:25
chr22	48051074	0.5112	0.3634	0.1478	0.02476	5.969	0.03476	0.04534	2.394e-09	6.704e-07	TMEM110		NM_001076117.1:8;XR_003031762.1:7;XM_024982920.1:8;XR_003031763.1:7		CGI.chr22.364
chr23	27540371	0.3819	0.524	-0.1421	0.02382	-5.967	0.1389	0.2207	2.417e-09	6.761e-07	H2B;VARS		XM_024984081.1:11;XM_024984080.1:11;XM_024984083.1:11;XM_024984082.1:11
chr25	38171881	0.5846	0.4066	0.178	0.02985	5.965	0.05241	0.08116	2.452e-09	6.847e-07	CYTH3			XM_024985345.1:12;XM_024985346.1:12;XM_024985348.1:12;XM_024985347.1:12	CGI.chr25.1191
chr7	16347227	0.3243	0.1597	0.1646	0.02761	5.964	0.06334	0.07942	2.463e-09	6.874e-07
chr18	11340928	0.4296	0.255	0.1745	0.02928	5.961	0.1728	0.251	2.51e-09	6.987e-07	GSE1			XM_024978901.1:1
chr18	49634721	0.4435	0.2958	0.1477	0.02478	5.96	0.08638	0.05906	2.53e-09	7.032e-07	AKT2		XM_005218982.4:8;XM_005218981.4:8;XM_024978395.1:8;NM_001206146.1:8
chr1	109421281	0.4216	0.2616	0.16	0.02685	5.958	0.0576	0.05933	2.556e-09	7.09e-07	SHOX2			XM_005201726.4:2;XM_005201725.4:2;NM_001205527.1:3
chr18	50984272	0.4903	0.3374	0.1529	0.02567	5.957	0.1386	0.05428	2.573e-09	7.129e-07	CIC		XM_005219391.4:3;XM_005219388.4:3;XM_005219390.4:3;XM_005219389.4:3;XM_015458193.2:3
chr9	96714700	0.4359	0.2768	0.159	0.0267	5.956	0.0608	0.05326	2.592e-09	7.172e-07	MAP3K4			XM_005211105.4:2;XM_015472932.2:2;XM_015472931.2:2;XM_002690377.6:2
chr9	96714597	0.4359	0.2768	0.159	0.02671	5.955	0.05926	0.05607	2.602e-09	7.194e-07	MAP3K4			XM_005211105.4:2;XM_015472932.2:2;XM_015472931.2:2;XM_002690377.6:2
chr25	457006	0.1092	0.2912	-0.182	0.03057	-5.953	0.07103	0.08791	2.634e-09	7.27e-07	RAB11FIP3		XM_003587805.5:7
chr22	48051153	0.5112	0.3634	0.1478	0.02483	5.95	0.03357	0.04408	2.68e-09	7.374e-07	TMEM110		NM_001076117.1:8;XR_003031762.1:7;XM_024982920.1:8;XR_003031763.1:7		CGI.chr22.364
chr22	48051076	0.5112	0.3634	0.1478	0.02484	5.949	0.03362	0.04393	2.695e-09	7.401e-07	TMEM110		NM_001076117.1:8;XR_003031762.1:7;XM_024982920.1:8;XR_003031763.1:7		CGI.chr22.364
chr20	56494494	0.3437	0.4863	-0.1426	0.02398	-5.947	0.03651	0.09799	2.723e-09	7.467e-07	MYO10		NM_174394.2:41		CGI.chr20.296
chr22	48051139	0.5112	0.3634	0.1478	0.02484	5.947	0.03185	0.04519	2.724e-09	7.467e-07	TMEM110		NM_001076117.1:8;XR_003031762.1:7;XM_024982920.1:8;XR_003031763.1:7		CGI.chr22.364
chr7	16347255	0.3243	0.1597	0.1646	0.02772	5.939	0.05693	0.0852	2.861e-09	7.776e-07
chr25	456916	0.1092	0.2912	-0.182	0.03066	-5.935	0.05359	0.08889	2.935e-09	7.952e-07	RAB11FIP3			XM_003587805.5:6	CGI.chr25.65
chr5	114523073	0.2131	0.354	-0.1409	0.02374	-5.934	0.05672	0.07245	2.952e-09	7.98e-07	SULT4A1			NM_001076518.1:1
chr13	46822634	0.3016	0.5418	-0.2401	0.04047	-5.934	0.04084	0.05816	2.964e-09	8.002e-07
chr25	38171875	0.5846	0.4066	0.178	0.03001	5.931	0.05266	0.06392	3.006e-09	8.099e-07	CYTH3			XM_024985345.1:12;XM_024985346.1:12;XM_024985348.1:12;XM_024985347.1:12	CGI.chr25.1191
chr18	8440584	0.3488	0.5201	-0.1714	0.02893	-5.923	0.05022	0.04552	3.158e-09	8.443e-07	PLCG2			XM_024978892.1:25
chr25	38047403	0.5385	0.3836	0.1549	0.02616	5.922	0.04016	0.03575	3.181e-09	8.494e-07	EIF2AK1;ANKRD61		NM_001077072.1:3	NM_001038053.2:4;XM_005225052.4:4	CGI.chr25.1178
chr25	41795375	0.2891	0.5	-0.2109	0.03563	-5.921	0.05057	0.04507	3.201e-09	8.536e-07	ADAP1			XM_005225013.4:3;XM_005225014.4:3;NM_174513.2:3;XM_005225015.4:3
chr16	50490853	0.2145	0.3949	-0.1803	0.03046	-5.921	0.05397	0.06089	3.205e-09	8.543e-07	MORN1			XM_015475188.2:11;XM_010813423.3:12;XM_002694124.5:12
chr7	16347282	0.3243	0.1597	0.1646	0.02783	5.917	0.06868	0.06334	3.284e-09	8.717e-07
chr25	38171907	0.5846	0.4066	0.178	0.03009	5.916	0.04911	0.05731	3.297e-09	8.744e-07	CYTH3			XM_024985345.1:12;XM_024985346.1:12;XM_024985348.1:12;XM_024985347.1:12	CGI.chr25.1191
chr25	456976	0.1092	0.2912	-0.182	0.03079	-5.91	0.0446	0.084	3.428e-09	9.042e-07	RAB11FIP3			XM_003587805.5:6
chr25	456922	0.1092	0.2912	-0.182	0.03082	-5.904	0.05097	0.08349	3.543e-09	9.309e-07	RAB11FIP3			XM_003587805.5:6	CGI.chr25.65
chr25	38171918	0.5846	0.4066	0.178	0.03015	5.904	0.04789	0.03811	3.547e-09	9.309e-07	CYTH3			XM_024985345.1:12;XM_024985346.1:12;XM_024985348.1:12;XM_024985347.1:12	CGI.chr25.1191
chr25	38171925	0.5846	0.4066	0.178	0.03016	5.902	0.04187	0.05272	3.587e-09	9.409e-07	CYTH3			XM_024985345.1:12;XM_024985346.1:12;XM_024985348.1:12;XM_024985347.1:12	CGI.chr25.1191
chr7	16347258	0.3243	0.1597	0.1646	0.0279	5.901	0.06611	0.05074	3.603e-09	9.446e-07
chr25	38171889	0.5846	0.4066	0.178	0.03017	5.901	0.04571	0.04532	3.606e-09	9.452e-07	CYTH3			XM_024985345.1:12;XM_024985346.1:12;XM_024985348.1:12;XM_024985347.1:12	CGI.chr25.1191
chr18	8440588	0.3488	0.5201	-0.1714	0.02904	-5.901	0.05055	0.04173	3.617e-09	9.473e-07	PLCG2			XM_024978892.1:25
chr13	46822596	0.3016	0.5418	-0.2401	0.04072	-5.898	0.04355	0.04688	3.688e-09	9.614e-07
chr19	34531165	0.3727	0.2336	0.1391	0.02359	5.897	0.06669	0.06645	3.699e-09	9.635e-07	ATPAF2			NM_001075623.1:4
chr2	130034456	0.2426	0.3978	-0.1553	0.02633	-5.897	0.08593	0.1543	3.712e-09	9.657e-07	EPHB2		NM_001191498.1:15;XM_024975895.1:14;XM_024975897.1:14		CGI.chr2.919
chr25	38171887	0.5846	0.4066	0.178	0.03019	5.896	0.04133	0.04423	3.717e-09	9.666e-07	CYTH3			XM_024985345.1:12;XM_024985346.1:12;XM_024985348.1:12;XM_024985347.1:12	CGI.chr25.1191
chr17	66729573	0.2869	0.1367	0.1502	0.02548	5.896	0.06466	0.08649	3.731e-09	9.694e-07
chr9	95286615	0.3611	0.5246	-0.1634	0.02772	-5.895	0.04674	0.05665	3.746e-09	9.724e-07
chr18	40295102	0.5545	0.4125	0.142	0.02408	5.895	0.06712	0.06534	3.752e-09	9.734e-07	PLEKHF1	MIR2901	NM_001082468.1:2;XM_015475779.2:2;XM_010814573.3:2		CGI.chr18.826
chr18	52667728	0.4483	0.2982	0.15	0.02545	5.894	0.1334	0.1039	3.759e-09	9.749e-07	CLPTM1			NM_001046613.1:1
chr18	40295177	0.5545	0.4125	0.142	0.02411	5.89	0.05529	0.0738	3.87e-09	9.994e-07	PLEKHF1	MIR2901	NM_001082468.1:2;XM_015475779.2:2;XM_010814573.3:2		CGI.chr18.826
chr26	51092879	0.4295	0.2415	0.188	0.03192	5.89	0.06702	0.07589	3.871e-09	9.994e-07
chr5	114523055	0.2131	0.354	-0.1409	0.02393	-5.887	0.05561	0.06682	3.924e-09	1.009e-06	SULT4A1			NM_001076518.1:1
chr1	154092454	0.6088	0.3957	0.213	0.03619	5.887	0.06804	0.04621	3.942e-09	1.012e-06	PLCL2			NM_001192255.1:5
chr13	46822585	0.3016	0.5418	-0.2401	0.04084	-5.879	0.042	0.04133	4.117e-09	1.05e-06
chr19	51446221	0.4651	0.3262	0.1389	0.02363	5.879	0.04852	0.04088	4.133e-09	1.054e-06	SLC38A10			XM_024980991.1:4;XM_005221112.3:4;XM_005221115.4:4;XM_005221117.4:4;XM_024980995.1:4;XM_024980993.1:4;XM_024980994.1:4;XM_024980992.1:4	CGI.chr19.1347
chr18	49634861	0.4435	0.2958	0.1477	0.02512	5.878	0.08854	0.0446	4.15e-09	1.057e-06	AKT2			XM_005218982.4:8;XM_005218981.4:8;XM_024978395.1:8;NM_001206146.1:8
chr25	41795485	0.2891	0.5	-0.2109	0.0359	-5.875	0.04599	0.04261	4.228e-09	1.074e-06	ADAP1			XM_005225013.4:3;XM_005225014.4:3;NM_174513.2:3;XM_005225015.4:3
chr22	59548600	0.4926	0.2856	0.207	0.03524	5.875	0.04142	0.097	4.239e-09	1.076e-06	SEC61A1			XM_024982455.1:2;NM_001040504.1:2	CGI.chr22.1116
chr25	456949	0.1092	0.2912	-0.182	0.03098	-5.874	0.05813	0.07586	4.262e-09	1.08e-06	RAB11FIP3			XM_003587805.5:6
chr9	96714617	0.4359	0.2768	0.159	0.0271	5.868	0.05082	0.05344	4.408e-09	1.111e-06	MAP3K4			XM_005211105.4:2;XM_015472932.2:2;XM_015472931.2:2;XM_002690377.6:2
chr5	103508229	0.323	0.4945	-0.1715	0.02923	-5.868	0.06074	0.0404	4.41e-09	1.111e-06	PTPN6		NM_001098017.1:11;XM_005207131.3:11;XM_005207130.3:11;XM_024991632.1:10
chr18	8440569	0.3488	0.5201	-0.1714	0.0292	-5.868	0.04341	0.04081	4.421e-09	1.113e-06	PLCG2			XM_024978892.1:25
chr3	89629848	0.2483	0.3905	-0.1423	0.02428	-5.859	0.4014	0.9895	4.661e-09	1.165e-06	PLPP3			NM_001076473.2:1
chr18	40295083	0.5545	0.4125	0.142	0.02425	5.855	0.04198	0.07976	4.757e-09	1.183e-06	PLEKHF1	MIR2901	NM_001082468.1:2;XM_015475779.2:2;XM_010814573.3:2		CGI.chr18.826
chr9	95286654	0.3611	0.5246	-0.1634	0.02791	-5.855	0.06685	0.03973	4.774e-09	1.186e-06
chr18	49634818	0.4435	0.2958	0.1477	0.02523	5.854	0.08263	0.04811	4.795e-09	1.191e-06	AKT2			XM_005218982.4:8;XM_005218981.4:8;XM_024978395.1:8;NM_001206146.1:8
chr16	50491021	0.2145	0.3949	-0.1803	0.03082	-5.852	0.04003	0.06113	4.854e-09	1.203e-06	MORN1			XM_015475188.2:11;XM_010813423.3:12;XM_002694124.5:12
chr18	40295120	0.5545	0.4125	0.142	0.02428	5.847	0.05105	0.07113	5.006e-09	1.236e-06	PLEKHF1	MIR2901	NM_001082468.1:2;XM_015475779.2:2;XM_010814573.3:2		CGI.chr18.826
chr7	16347294	0.3243	0.1597	0.1646	0.02819	5.84	0.06511	0.03891	5.219e-09	1.276e-06
chr4	112654131	0.06879	0.2227	-0.154	0.02637	-5.839	0.04056	0.07459	5.245e-09	1.28e-06	SSPO			NM_174706.2:58
chr19	54034177	0.4377	0.2884	0.1492	0.02556	5.838	0.07467	0.08307	5.278e-09	1.287e-06	TMC6			XM_024979767.1:11;XM_010816518.3:10;XM_010816516.3:10;XM_024979771.1:10;XM_024979770.1:10;XM_024979773.1:9;XM_005221163.4:10;XM_024979769.1:10;XM_024979772.1:10;XM_024979766.1:10;XM_024979768.1:10;NM_001075208.1:9
chr7	5546299	0.5124	0.3449	0.1676	0.0287	5.838	0.0564	0.06008	5.286e-09	1.289e-06	COLGALT1		XM_024994163.1:2;XM_024994164.1:2;NM_001098955.1:2
chr7	5546261	0.5124	0.3449	0.1676	0.0287	5.837	0.05123	0.06441	5.302e-09	1.292e-06	COLGALT1		XM_024994163.1:2;XM_024994164.1:2;NM_001098955.1:2
chr22	59548525	0.4926	0.2856	0.207	0.03548	5.835	0.0819	0.05818	5.388e-09	1.307e-06	SEC61A1		XM_024982455.1:2;NM_001040504.1:2		CGI.chr22.1116
chr23	49437438	0.3924	0.2416	0.1509	0.02586	5.833	0.06112	0.03732	5.443e-09	1.315e-06	LYRM4			NM_001076306.1:1;XM_005223882.4:1
chr25	456967	0.1092	0.2912	-0.182	0.0312	-5.833	0.05013	0.06914	5.449e-09	1.315e-06	RAB11FIP3			XM_003587805.5:6
chr23	49437289	0.4264	0.255	0.1714	0.02944	5.823	0.04945	0.05467	5.795e-09	1.385e-06	LYRM4			NM_001076306.1:1;XM_005223882.4:1
chr8	56296096	0.2686	0.1044	0.1642	0.0282	5.822	0.07104	0.05177	5.798e-09	1.385e-06	LOC112447807		XM_024996191.1:2
chr22	59548554	0.4926	0.2856	0.207	0.03556	5.821	0.05279	0.07915	5.851e-09	1.396e-06	SEC61A1		XM_024982455.1:2;NM_001040504.1:2		CGI.chr22.1116
chr5	114523079	0.2131	0.354	-0.1409	0.02423	-5.816	0.0538	0.05834	6.036e-09	1.431e-06	SULT4A1			NM_001076518.1:1
chr5	114523090	0.2131	0.354	-0.1409	0.02424	-5.814	0.04758	0.05986	6.116e-09	1.447e-06	SULT4A1			NM_001076518.1:1
chr4	14385762	0.2181	0.3694	-0.1513	0.02603	-5.812	0.2944	0.588	6.186e-09	1.462e-06	LOC107131371			XR_003034291.1:1
chr4	118517366	0.5119	0.3594	0.1525	0.02625	5.808	0.04882	0.08797	6.316e-09	1.484e-06	UBE3C			XM_024990564.1:10;XM_015470754.2:10;XM_005205800.2:10;NM_001192188.2:10
chr1	154092538	0.6088	0.3957	0.213	0.0367	5.805	0.05108	0.04751	6.443e-09	1.509e-06	PLCL2;TBC1D5		XM_005202153.4:1;XM_005202150.4:1;XM_024991817.1:1;XM_024991853.1:1;XM_024991834.1:1;XM_024991829.1:1;XM_024991840.1:1;XM_024991823.1:1;XM_024991838.1:1	NM_001192255.1:5
chr18	1439861	0.4755	0.3288	0.1467	0.02529	5.803	0.07489	0.03697	6.506e-09	1.52e-06	VAC14			NM_001082444.1:12	CGI.chr18.13
chr23	49437263	0.4264	0.255	0.1714	0.02954	5.801	0.05207	0.04636	6.577e-09	1.531e-06	LYRM4			NM_001076306.1:1;XM_005223882.4:1
chr9	95286611	0.3611	0.5246	-0.1634	0.02818	-5.8	0.0381	0.05162	6.646e-09	1.546e-06
chr9	96714672	0.4359	0.2768	0.159	0.02743	5.798	0.055	0.03967	6.728e-09	1.561e-06	MAP3K4			XM_005211105.4:2;XM_015472932.2:2;XM_015472931.2:2;XM_002690377.6:2
chr19	62770331	0.5971	0.4443	0.1528	0.02639	5.791	0.07796	0.05809	7.001e-09	1.61e-06	PRKCA			XM_024979613.1:2;NM_174435.1:2;XM_024979614.1:2;XM_024979615.1:1
chr7	5546195	0.5124	0.3449	0.1676	0.02894	5.79	0.05356	0.04812	7.039e-09	1.617e-06	COLGALT1		XM_024994163.1:2;XM_024994164.1:2;NM_001098955.1:2
chr18	40295155	0.5545	0.4125	0.142	0.02452	5.79	0.03974	0.07181	7.042e-09	1.617e-06	PLEKHF1	MIR2901	NM_001082468.1:2;XM_015475779.2:2;XM_010814573.3:2		CGI.chr18.826
chr29	29771355	0.4002	0.2362	0.1641	0.02834	5.79	0.08668	0.04144	7.048e-09	1.617e-06	KIRREL3		XM_024987340.1:9;XM_024987341.1:8;XM_024987342.1:7;NM_001078085.1:7
chr1	109421274	0.4216	0.2616	0.16	0.02766	5.784	0.04639	0.05555	7.294e-09	1.664e-06	SHOX2			XM_005201726.4:2;XM_005201725.4:2;NM_001205527.1:3
chr5	103508231	0.323	0.4945	-0.1715	0.02966	-5.783	0.05585	0.04725	7.355e-09	1.675e-06	PTPN6		NM_001098017.1:11;XM_005207131.3:11;XM_005207130.3:11;XM_024991632.1:10
chr1	154092519	0.6088	0.3957	0.213	0.03688	5.776	0.04328	0.04668	7.642e-09	1.727e-06	PLCL2;TBC1D5		XM_005202153.4:1;XM_005202150.4:1;XM_024991817.1:1;XM_024991853.1:1;XM_024991834.1:1;XM_024991829.1:1;XM_024991840.1:1;XM_024991823.1:1;XM_024991838.1:1	NM_001192255.1:5
chr17	66729596	0.2869	0.1367	0.1502	0.02602	5.774	0.05851	0.07824	7.727e-09	1.743e-06
chr7	16347296	0.3243	0.1597	0.1646	0.02853	5.771	0.04163	0.07688	7.891e-09	1.775e-06
chr18	40295205	0.5545	0.4125	0.142	0.0246	5.77	0.05363	0.05818	7.923e-09	1.782e-06	PLEKHF1	MIR2901	NM_001082468.1:2;XM_015475779.2:2;XM_010814573.3:2		CGI.chr18.826
chr3	15419227	0.357	0.5343	-0.1773	0.03074	-5.768	0.2562	0.5055	8.026e-09	1.801e-06	THBS3		NM_001101839.2:8
chr23	51200410	0.3442	0.1963	0.1479	0.02565	5.767	0.06192	0.05175	8.052e-09	1.806e-06	GMDS			XM_024983737.1:1;XM_024983738.1:1;NM_001080331.1:1
chr8	56296147	0.2686	0.1044	0.1642	0.02847	5.767	0.04648	0.07135	8.065e-09	1.809e-06	LOC112447807		XM_024996191.1:2
chr17	71738650	0.4845	0.3296	0.155	0.02687	5.766	0.06689	0.0643	8.097e-09	1.813e-06	BCR			XM_024977858.1:17;XM_024977857.1:17
chr5	103508283	0.323	0.4945	-0.1715	0.02976	-5.763	0.05543	0.04207	8.239e-09	1.837e-06	PTPN6			NM_001098017.1:11;XM_005207131.3:11;XM_005207130.3:11;XM_024991632.1:10
chr7	5546232	0.5124	0.3449	0.1676	0.02908	5.761	0.04937	0.04167	8.372e-09	1.863e-06	COLGALT1		XM_024994163.1:2;XM_024994164.1:2;NM_001098955.1:2
chr9	95286686	0.3611	0.5246	-0.1634	0.02837	-5.76	0.03621	0.0483	8.417e-09	1.871e-06
chr5	110832135	0.3047	0.4713	-0.1666	0.02893	-5.759	0.09624	0.09017	8.442e-09	1.876e-06	TAB1			XM_024991775.1:1;NM_001102057.1:1;XM_024991774.1:1
chr8	56296117	0.2686	0.1044	0.1642	0.02851	5.759	0.05789	0.04493	8.461e-09	1.878e-06	LOC112447807		XM_024996191.1:2
chr7	5546263	0.5124	0.3449	0.1676	0.0291	5.758	0.05001	0.03985	8.487e-09	1.882e-06	COLGALT1		XM_024994163.1:2;XM_024994164.1:2;NM_001098955.1:2
chr18	40295140	0.5545	0.4125	0.142	0.02466	5.758	0.05218	0.05758	8.508e-09	1.885e-06	PLEKHF1	MIR2901	NM_001082468.1:2;XM_015475779.2:2;XM_010814573.3:2		CGI.chr18.826
chr7	5546240	0.5124	0.3449	0.1676	0.02911	5.756	0.05112	0.03723	8.592e-09	1.899e-06	COLGALT1		XM_024994163.1:2;XM_024994164.1:2;NM_001098955.1:2
chr23	13083068	0.3822	0.1705	0.2117	0.03678	5.756	0.06376	0.07618	8.593e-09	1.899e-06	H2B;KCNK5			XM_015459783.2:4;NM_001191144.1:4
chr8	56296171	0.2686	0.1044	0.1642	0.02853	5.755	0.05212	0.05584	8.683e-09	1.915e-06	LOC112447807	LOC112447807	XM_024996191.1:2
chr5	103508345	0.323	0.4945	-0.1715	0.02982	-5.752	0.05314	0.04154	8.839e-09	1.941e-06	PTPN6		NM_001098017.1:12;XM_005207131.3:12;XM_005207130.3:12;XM_024991632.1:11
chr1	109421272	0.4216	0.2616	0.16	0.02781	5.752	0.0463	0.05163	8.84e-09	1.941e-06	SHOX2			XM_005201726.4:2;XM_005201725.4:2;NM_001205527.1:3
chr2	130034451	0.2426	0.3978	-0.1553	0.02701	-5.748	0.08278	0.1144	9.045e-09	1.979e-06	EPHB2		NM_001191498.1:15;XM_024975895.1:14;XM_024975897.1:14		CGI.chr2.919
chr7	5546191	0.5124	0.3449	0.1676	0.02917	5.743	0.04143	0.0426	9.275e-09	2.021e-06	COLGALT1		XM_024994163.1:2;XM_024994164.1:2;NM_001098955.1:2
chr5	103508361	0.323	0.4945	-0.1715	0.02989	-5.739	0.05331	0.03653	9.54e-09	2.07e-06	PTPN6		NM_001098017.1:12;XM_005207131.3:12;XM_005207130.3:12;XM_024991632.1:11
chr13	72251237	0.5897	0.38	0.2097	0.03655	5.737	0.04339	0.05346	9.62e-09	2.084e-06	MYBL2			XM_025000475.1:10;XM_005214642.3:9;NM_001075448.2:8
chr1	109421257	0.4216	0.2616	0.16	0.02789	5.737	0.04174	0.04697	9.647e-09	2.088e-06	SHOX2			XM_005201726.4:2;XM_005201725.4:2;NM_001205527.1:3
chr23	13083099	0.3822	0.1705	0.2117	0.03691	5.736	0.06646	0.03836	9.665e-09	2.092e-06	H2B;KCNK5			XM_015459783.2:4;NM_001191144.1:4
chr7	5546213	0.5124	0.3449	0.1676	0.02921	5.736	0.04199	0.03848	9.715e-09	2.1e-06	COLGALT1		XM_024994163.1:2;XM_024994164.1:2;NM_001098955.1:2
chr7	16347238	0.3243	0.1597	0.1646	0.0287	5.736	0.04097	0.04796	9.717e-09	2.1e-06
chr23	51200319	0.3442	0.1963	0.1479	0.02579	5.736	0.05092	0.04484	9.718e-09	2.1e-06	GMDS			XM_024983737.1:1;XM_024983738.1:1;NM_001080331.1:1
chr18	49634783	0.4435	0.2958	0.1477	0.02576	5.734	0.07128	0.04441	9.822e-09	2.118e-06	AKT2			XM_005218982.4:8;XM_005218981.4:8;XM_024978395.1:8;NM_001206146.1:8
chr22	59548538	0.4926	0.2856	0.207	0.03612	5.732	0.04065	0.07203	9.944e-09	2.14e-06	SEC61A1		XM_024982455.1:2;NM_001040504.1:2		CGI.chr22.1116
chr17	66729639	0.2869	0.1367	0.1502	0.02622	5.731	0.06058	0.0671	9.982e-09	2.145e-06
chr5	103508241	0.323	0.4945	-0.1715	0.02995	-5.727	0.04639	0.04317	1.021e-08	2.183e-06	PTPN6		NM_001098017.1:11;XM_005207131.3:11;XM_005207130.3:11;XM_024991632.1:10
chr5	103508355	0.323	0.4945	-0.1715	0.02995	-5.727	0.04673	0.04261	1.022e-08	2.186e-06	PTPN6		NM_001098017.1:12;XM_005207131.3:12;XM_005207130.3:12;XM_024991632.1:11
chr29	29771351	0.4002	0.2362	0.1641	0.02866	5.726	0.07228	0.04948	1.029e-08	2.197e-06	KIRREL3		XM_024987340.1:9;XM_024987341.1:8;XM_024987342.1:7;NM_001078085.1:7
chr1	154092338	0.6088	0.3957	0.213	0.03722	5.724	0.04895	0.03828	1.043e-08	2.222e-06	PLCL2			NM_001192255.1:5
chr3	120780058	0.4905	0.3221	0.1684	0.02943	5.722	0.06555	0.03855	1.05e-08	2.236e-06	D2HGDH		XM_005205041.4:8;XM_005205040.3:8;XM_010803903.3:8;XM_024989437.1:7;NM_001075978.1:8;XM_010803902.3:7		CGI.chr3.1619
chr19	54034129	0.4377	0.2884	0.1492	0.02608	5.722	0.04554	0.09302	1.052e-08	2.24e-06	TMC6			XM_024979767.1:11;XM_010816518.3:10;XM_010816516.3:10;XM_024979771.1:10;XM_024979770.1:10;XM_024979773.1:9;XM_005221163.4:10;XM_024979769.1:10;XM_024979772.1:10;XM_024979766.1:10;XM_024979768.1:10;NM_001075208.1:9
chr3	120780143	0.4905	0.3221	0.1684	0.02944	5.72	0.07853	0.05705	1.066e-08	2.265e-06	D2HGDH		XM_005205041.4:8;XM_005205040.3:8;XM_010803903.3:8;XM_024989437.1:7;NM_001075978.1:8;XM_010803902.3:7
chr2	130034396	0.2426	0.3978	-0.1553	0.02715	-5.72	0.1341	0.06192	1.067e-08	2.266e-06	EPHB2		NM_001191498.1:15;XM_024975895.1:14;XM_024975897.1:14		CGI.chr2.919
chr5	114523059	0.2131	0.354	-0.1409	0.02464	-5.719	0.05332	0.04633	1.07e-08	2.27e-06	SULT4A1			NM_001076518.1:1
chr18	49634767	0.4435	0.2958	0.1477	0.02582	5.719	0.06957	0.04432	1.074e-08	2.277e-06	AKT2			XM_005218982.4:8;XM_005218981.4:8;XM_024978395.1:8;NM_001206146.1:8
chr2	133314978	0.5332	0.3819	0.1514	0.02647	5.718	0.06163	0.05389	1.079e-08	2.287e-06	CAPZB			XM_024999272.1:4;XM_024999269.1:4;NM_176648.4:4;XM_005203083.3:4
chr13	72251319	0.5897	0.38	0.2097	0.03668	5.717	0.03975	0.05447	1.087e-08	2.301e-06	MYBL2		XM_025000475.1:11;XM_005214642.3:10;NM_001075448.2:9
chr23	49437318	0.4264	0.255	0.1714	0.02998	5.716	0.04637	0.04057	1.088e-08	2.301e-06	LYRM4			NM_001076306.1:1;XM_005223882.4:1
chr19	62770357	0.5971	0.4443	0.1528	0.02673	5.716	0.05033	0.05631	1.088e-08	2.301e-06	PRKCA			XM_024979613.1:2;NM_174435.1:2;XM_024979614.1:2;XM_024979615.1:1
chr4	118517349	0.5119	0.3594	0.1525	0.0267	5.71	0.04398	0.08111	1.13e-08	2.372e-06	UBE3C			XM_024990564.1:10;XM_015470754.2:10;XM_005205800.2:10;NM_001192188.2:10
chr20	56494453	0.3437	0.4863	-0.1426	0.02498	-5.708	0.04534	0.05864	1.142e-08	2.392e-06	MYO10		NM_174394.2:41		CGI.chr20.296
chr13	72251242	0.5897	0.38	0.2097	0.03677	5.703	0.03852	0.05149	1.178e-08	2.453e-06	MYBL2			XM_025000475.1:10;XM_005214642.3:9;NM_001075448.2:8
chr26	51092967	0.4295	0.2415	0.188	0.033	5.698	0.0631	0.04821	1.213e-08	2.513e-06
chr18	49634775	0.4435	0.2958	0.1477	0.02592	5.697	0.05885	0.05592	1.216e-08	2.517e-06	AKT2			XM_005218982.4:8;XM_005218981.4:8;XM_024978395.1:8;NM_001206146.1:8
chr16	50490859	0.2145	0.3949	-0.1803	0.03168	-5.694	0.04229	0.04518	1.244e-08	2.562e-06	MORN1			XM_015475188.2:11;XM_010813423.3:12;XM_002694124.5:12
chr19	54034114	0.4377	0.2884	0.1492	0.02622	5.693	0.04302	0.0908	1.249e-08	2.572e-06	TMC6			XM_024979767.1:11;XM_010816518.3:10;XM_010816516.3:10;XM_024979771.1:10;XM_024979770.1:10;XM_024979773.1:9;XM_005221163.4:10;XM_024979769.1:10;XM_024979772.1:10;XM_024979766.1:10;XM_024979768.1:10;NM_001075208.1:9
chr17	66729693	0.2869	0.1367	0.1502	0.0264	5.692	0.06869	0.05005	1.256e-08	2.582e-06
chr18	49634738	0.4435	0.2958	0.1477	0.02594	5.692	0.07055	0.039	1.256e-08	2.582e-06	AKT2			XM_005218982.4:8;XM_005218981.4:8;XM_024978395.1:8;NM_001206146.1:8
chr23	49437338	0.4264	0.255	0.1714	0.03011	5.692	0.0467	0.03513	1.257e-08	2.582e-06	LYRM4			NM_001076306.1:1;XM_005223882.4:1
chr9	95286596	0.3611	0.5246	-0.1634	0.02871	-5.692	0.03744	0.03976	1.257e-08	2.582e-06
chr18	8426712	0.3304	0.473	-0.1426	0.02509	-5.686	0.05564	0.05335	1.303e-08	2.664e-06	PLCG2			XM_024978892.1:20	CGI.chr18.229
chr19	57469551	0.2026	0.0419	0.1607	0.02827	5.683	0.05134	0.06326	1.321e-08	2.694e-06
chr29	29771369	0.4002	0.2362	0.1641	0.02888	5.682	0.06791	0.04429	1.328e-08	2.705e-06	KIRREL3		XM_024987340.1:9;XM_024987341.1:8;XM_024987342.1:7;NM_001078085.1:7
chr3	120780065	0.4905	0.3221	0.1684	0.02965	5.679	0.07346	0.05617	1.354e-08	2.745e-06	D2HGDH		XM_005205041.4:8;XM_005205040.3:8;XM_010803903.3:8;XM_024989437.1:7;NM_001075978.1:8;XM_010803902.3:7		CGI.chr3.1619
chr18	43834126	0.3296	0.1814	0.1482	0.0261	5.679	0.03906	0.06595	1.355e-08	2.746e-06	PEPD			NM_001080318.2:4;XM_010814804.3:4
chr17	66729579	0.2869	0.1367	0.1502	0.02646	5.679	0.06326	0.05574	1.358e-08	2.75e-06
chr17	71738747	0.4845	0.3296	0.155	0.02731	5.674	0.06913	0.04131	1.397e-08	2.81e-06	BCR			XM_024977858.1:17;XM_024977857.1:17
chr18	49634839	0.4435	0.2958	0.1477	0.02603	5.673	0.064	0.04468	1.4e-08	2.815e-06	AKT2			XM_005218982.4:8;XM_005218981.4:8;XM_024978395.1:8;NM_001206146.1:8
chr18	40295229	0.5545	0.4125	0.142	0.02503	5.672	0.04437	0.0509	1.415e-08	2.841e-06	PLEKHF1	MIR2901	NM_001082468.1:2;XM_015475779.2:2;XM_010814573.3:2		CGI.chr18.826
chr2	130034394	0.2426	0.3978	-0.1553	0.02738	-5.671	0.1156	0.06148	1.42e-08	2.849e-06	EPHB2		NM_001191498.1:15;XM_024975895.1:14;XM_024975897.1:14		CGI.chr2.919
chr13	37070420	0.3948	0.2473	0.1474	0.02601	5.669	0.08739	0.1203	1.44e-08	2.882e-06
chr26	51092897	0.4295	0.2415	0.188	0.03317	5.668	0.05749	0.04862	1.444e-08	2.887e-06
chr18	40295186	0.5545	0.4125	0.142	0.02506	5.666	0.03791	0.05489	1.46e-08	2.913e-06	PLEKHF1	MIR2901	NM_001082468.1:2;XM_015475779.2:2;XM_010814573.3:2		CGI.chr18.826
chr9	99086783	0.3982	0.2426	0.1556	0.02747	5.664	0.2784	0.2498	1.478e-08	2.94e-06
chr8	42390505	0.4866	0.3234	0.1632	0.02881	5.663	0.04094	0.0838	1.484e-08	2.951e-06	SMARCA2			XM_005209983.4:5;XM_024995911.1:5;XM_005209984.4:5;XM_010807855.3:5;XM_024995912.1:5;XM_015472482.2:5;NM_001099115.2:5	CGI.chr8.260
chr2	133314968	0.5332	0.3819	0.1514	0.02673	5.662	0.05867	0.04668	1.493e-08	2.966e-06	CAPZB			XM_024999272.1:4;XM_024999269.1:4;NM_176648.4:4;XM_005203083.3:4
chr4	112654119	0.06879	0.2227	-0.154	0.0272	-5.66	0.04118	0.05229	1.511e-08	2.994e-06	SSPO			NM_174706.2:58
chr9	95286632	0.3611	0.5246	-0.1634	0.02889	-5.656	0.03581	0.03654	1.548e-08	3.05e-06
chr19	57469536	0.2026	0.0419	0.1607	0.02842	5.654	0.04859	0.05619	1.563e-08	3.074e-06
chr17	51408552	0.4874	0.3306	0.1568	0.02774	5.653	0.07361	0.05822	1.577e-08	3.094e-06	NCOR2			XM_024977674.1:19;XM_024977671.1:18;XM_024977679.1:19;XM_024977678.1:19;XM_024977677.1:19;XM_024977675.1:19;XM_024977673.1:19;XM_024977670.1:19;XM_024977681.1:20;XM_024977672.1:19;XM_024977680.1:19;XM_024977687.1:19;XM_024977685.1:19;XM_024977682.1:19;XM_024977684.1:19;XM_024977676.1:19;XM_024977683.1:19;XM_024977686.1:19;XM_024977690.1:19;XM_024977688.1:19;XM_024977689.1:19
chr18	40295118	0.5545	0.4125	0.142	0.02512	5.652	0.04806	0.04507	1.589e-08	3.115e-06	PLEKHF1	MIR2901	NM_001082468.1:2;XM_015475779.2:2;XM_010814573.3:2		CGI.chr18.826
chr5	110832081	0.3047	0.4713	-0.1666	0.02949	-5.651	0.06457	0.05661	1.595e-08	3.123e-06	TAB1			XM_024991775.1:1;NM_001102057.1:1;XM_024991774.1:1
chr5	110832172	0.3047	0.4713	-0.1666	0.02949	-5.65	0.05849	0.07639	1.606e-08	3.14e-06	TAB1			XM_024991775.1:1;NM_001102057.1:1;XM_024991774.1:1
chr3	100728440	0.4466	0.2282	0.2185	0.03868	5.648	0.07562	0.124	1.62e-08	3.161e-06	MUTYH;HPDL		XM_024987952.1:9;NM_001046135.2:9;XM_024987955.1:9;XM_024987947.1:9	XM_024987944.1:1
chr5	110832138	0.3047	0.4713	-0.1666	0.0295	-5.648	0.06445	0.05293	1.621e-08	3.163e-06	TAB1			XM_024991775.1:1;NM_001102057.1:1;XM_024991774.1:1
chr19	62770372	0.5971	0.4443	0.1528	0.02707	5.644	0.06509	0.04424	1.658e-08	3.221e-06	PRKCA			XM_024979613.1:2;NM_174435.1:2;XM_024979614.1:2;XM_024979615.1:1
chr19	62770323	0.5971	0.4443	0.1528	0.02708	5.643	0.04258	0.06364	1.671e-08	3.241e-06	PRKCA			XM_024979613.1:2;NM_174435.1:2;XM_024979614.1:2;XM_024979615.1:1
chr5	110832113	0.3047	0.4713	-0.1666	0.02954	-5.64	0.0525	0.07649	1.699e-08	3.287e-06	TAB1			XM_024991775.1:1;NM_001102057.1:1;XM_024991774.1:1
chr5	110832157	0.3047	0.4713	-0.1666	0.02956	-5.636	0.05709	0.06963	1.737e-08	3.348e-06	TAB1			XM_024991775.1:1;NM_001102057.1:1;XM_024991774.1:1
chr8	42390583	0.4866	0.3234	0.1632	0.02896	5.634	0.05052	0.08335	1.757e-08	3.381e-06	SMARCA2			XM_005209983.4:5;XM_024995911.1:5;XM_005209984.4:5;XM_010807855.3:5;XM_024995912.1:5;XM_015472482.2:5;NM_001099115.2:5
chr18	8426695	0.3304	0.473	-0.1426	0.02532	-5.634	0.05141	0.03877	1.758e-08	3.382e-06	PLCG2			XM_024978892.1:20	CGI.chr18.229
chr18	8426744	0.3304	0.473	-0.1426	0.02532	-5.634	0.0413	0.04855	1.761e-08	3.388e-06	PLCG2			XM_024978892.1:20
chr4	112654088	0.07823	0.2572	-0.179	0.03178	-5.633	0.0422	0.05194	1.766e-08	3.395e-06	SSPO		NM_174706.2:58
chr18	8426677	0.3304	0.473	-0.1426	0.02533	-5.631	0.05041	0.03841	1.793e-08	3.431e-06	PLCG2			XM_024978892.1:20	CGI.chr18.229
chr18	50984219	0.4903	0.3374	0.1529	0.02716	5.63	0.06497	0.05334	1.804e-08	3.447e-06	CIC		XM_005219391.4:3;XM_005219388.4:3;XM_005219390.4:3;XM_005219389.4:3;XM_015458193.2:3
chr2	133314846	0.5332	0.3819	0.1514	0.02689	5.629	0.04378	0.05696	1.816e-08	3.467e-06	CAPZB			XM_024999272.1:4;XM_024999269.1:4;NM_176648.4:4;XM_005203083.3:4
chr18	50387791	0.4424	0.257	0.1854	0.03294	5.628	0.525	0.1864	1.819e-08	3.47e-06	CYP2S1			XM_024978205.1:5;NM_001100366.1:6
chr4	119677850	0.3596	0.1625	0.1971	0.03504	5.626	0.06545	0.04819	1.848e-08	3.513e-06	VIPR2			NM_001206781.1:11
chr13	53834472	0.2408	0.4154	-0.1747	0.03105	-5.625	0.1407	0.1287	1.853e-08	3.52e-06	C13H20orf204	C13H20orf204		XM_002692397.5:3
chr5	110832150	0.3047	0.4713	-0.1666	0.02962	-5.625	0.05709	0.06107	1.853e-08	3.52e-06	TAB1			XM_024991775.1:1;NM_001102057.1:1;XM_024991774.1:1
chr5	113104679	0.4606	0.3025	0.1581	0.02811	5.624	0.05266	0.05541	1.862e-08	3.533e-06	TCF20			XM_005207396.3:1;NM_001192574.2:1;XM_024991790.1:1;XM_015471399.2:1;XM_015471400.2:1;XM_024991791.1:1;XM_015471401.2:1;XM_005207398.3:1;XM_015471402.2:1
chr18	8426748	0.3304	0.473	-0.1426	0.02536	-5.624	0.04491	0.04152	1.87e-08	3.546e-06	PLCG2			XM_024978892.1:20
chr18	8426682	0.3304	0.473	-0.1426	0.02537	-5.623	0.04787	0.03785	1.874e-08	3.551e-06	PLCG2			XM_024978892.1:20	CGI.chr18.229
chr18	50984318	0.4903	0.3374	0.1529	0.02719	5.623	0.0759	0.04694	1.882e-08	3.561e-06	CIC			XM_005219391.4:3;XM_005219388.4:3;XM_005219390.4:3;XM_005219389.4:3;XM_015458193.2:3
chr22	59548545	0.4926	0.2856	0.207	0.03684	5.619	0.03655	0.04815	1.92e-08	3.625e-06	SEC61A1		XM_024982455.1:2;NM_001040504.1:2		CGI.chr22.1116
chr23	13083149	0.3822	0.1705	0.2117	0.03769	5.618	0.04751	0.04629	1.931e-08	3.641e-06	H2B;KCNK5			XM_015459783.2:4;NM_001191144.1:4
chr18	8426679	0.3304	0.473	-0.1426	0.0254	-5.617	0.0465	0.03604	1.946e-08	3.662e-06	PLCG2			XM_024978892.1:20	CGI.chr18.229
chr18	8426761	0.3304	0.473	-0.1426	0.0254	-5.615	0.04436	0.03811	1.962e-08	3.688e-06	PLCG2			XM_024978892.1:20
chr5	110832096	0.3047	0.4713	-0.1666	0.02968	-5.615	0.0549	0.05325	1.966e-08	3.693e-06	TAB1			XM_024991775.1:1;NM_001102057.1:1;XM_024991774.1:1
chr13	37070396	0.3948	0.2473	0.1474	0.02626	5.615	0.06146	0.04658	1.966e-08	3.693e-06
chr18	8426692	0.3304	0.473	-0.1426	0.02543	-5.61	0.04306	0.03684	2.021e-08	3.783e-06	PLCG2			XM_024978892.1:20	CGI.chr18.229
chr29	50880668	0.378	0.2341	0.1439	0.02565	5.609	0.04529	0.09006	2.031e-08	3.795e-06	PKP3		NM_001076858.1:7;XM_005227345.4:7
chr23	51200466	0.3442	0.1963	0.1479	0.02637	5.609	0.04108	0.05415	2.033e-08	3.799e-06	GMDS			XM_024983737.1:1;XM_024983738.1:1;NM_001080331.1:1
chr19	54034231	0.4226	0.2764	0.1462	0.02608	5.608	0.04844	0.05785	2.049e-08	3.824e-06	TMC6			XM_024979767.1:11;XM_010816518.3:10;XM_010816516.3:10;XM_024979771.1:10;XM_024979770.1:10;XM_024979773.1:9;XM_005221163.4:10;XM_024979769.1:10;XM_024979772.1:10;XM_024979766.1:10;XM_024979768.1:10;NM_001075208.1:9	CGI.chr19.1475
chr18	8426752	0.3304	0.473	-0.1426	0.02544	-5.608	0.04308	0.03528	2.05e-08	3.825e-06	PLCG2			XM_024978892.1:20
chr2	130034400	0.2426	0.3978	-0.1553	0.02769	-5.607	0.09907	0.05215	2.057e-08	3.835e-06	EPHB2		NM_001191498.1:15;XM_024975895.1:14;XM_024975897.1:14		CGI.chr2.919
chr23	13083106	0.3822	0.1705	0.2117	0.03777	5.606	0.04564	0.04384	2.071e-08	3.857e-06	H2B;KCNK5			XM_015459783.2:4;NM_001191144.1:4
chr18	50984235	0.4903	0.3374	0.1529	0.02728	5.605	0.05566	0.05995	2.078e-08	3.868e-06	CIC		XM_005219391.4:3;XM_005219388.4:3;XM_005219390.4:3;XM_005219389.4:3;XM_015458193.2:3
chr3	120780172	0.4905	0.3221	0.1684	0.03004	5.605	0.04475	0.06823	2.086e-08	3.88e-06	D2HGDH			XM_005205041.4:8;XM_005205040.3:8;XM_010803903.3:8;XM_024989437.1:7;NM_001075978.1:8;XM_010803902.3:7
chr29	50880736	0.378	0.2341	0.1439	0.02568	5.605	0.05764	0.0771	2.087e-08	3.88e-06	PKP3		NM_001076858.1:7;XM_005227345.4:7
chr17	71738723	0.4845	0.3296	0.155	0.02765	5.604	0.06236	0.03445	2.095e-08	3.89e-06	BCR			XM_024977858.1:17;XM_024977857.1:17
chr29	50880752	0.378	0.2341	0.1439	0.02568	5.604	0.06039	0.07429	2.098e-08	3.895e-06	PKP3		NM_001076858.1:7;XM_005227345.4:7
chr26	51092930	0.4295	0.2415	0.188	0.03355	5.604	0.04822	0.0462	2.099e-08	3.895e-06
chr26	51092988	0.4295	0.2415	0.188	0.03356	5.602	0.05316	0.03884	2.117e-08	3.923e-06
chr8	42390496	0.4866	0.3234	0.1632	0.02914	5.601	0.04318	0.07955	2.134e-08	3.95e-06	SMARCA2			XM_005209983.4:5;XM_024995911.1:5;XM_005209984.4:5;XM_010807855.3:5;XM_024995912.1:5;XM_015472482.2:5;NM_001099115.2:5	CGI.chr8.260
chr20	56494451	0.3437	0.4863	-0.1426	0.02547	-5.6	0.03826	0.05119	2.142e-08	3.961e-06	MYO10		NM_174394.2:41		CGI.chr20.296
chr17	66729601	0.2869	0.1367	0.1502	0.02683	5.599	0.05764	0.05323	2.15e-08	3.973e-06
chr4	118517341	0.5119	0.3594	0.1525	0.02723	5.598	0.03866	0.07329	2.165e-08	3.992e-06	UBE3C			XM_024990564.1:10;XM_015470754.2:10;XM_005205800.2:10;NM_001192188.2:10
chr19	62770339	0.5971	0.4443	0.1528	0.0273	5.598	0.0438	0.04914	2.167e-08	3.994e-06	PRKCA			XM_024979613.1:2;NM_174435.1:2;XM_024979614.1:2;XM_024979615.1:1
chr18	40295164	0.5545	0.4125	0.142	0.02536	5.598	0.03604	0.04579	2.169e-08	3.997e-06	PLEKHF1	MIR2901	NM_001082468.1:2;XM_015475779.2:2;XM_010814573.3:2		CGI.chr18.826
chr20	56494470	0.3437	0.4863	-0.1426	0.02549	-5.596	0.04305	0.04502	2.194e-08	4.029e-06	MYO10		NM_174394.2:41		CGI.chr20.296
chr18	1439874	0.4882	0.337	0.1512	0.02702	5.595	0.04839	0.04154	2.205e-08	4.044e-06	VAC14			NM_001082444.1:12	CGI.chr18.13
chr29	29771348	0.4002	0.2362	0.1641	0.02935	5.592	0.06014	0.03681	2.25e-08	4.11e-06	KIRREL3		XM_024987340.1:9;XM_024987341.1:8;XM_024987342.1:7;NM_001078085.1:7
chr25	40604732	0.327	0.5296	-0.2026	0.03625	-5.588	0.04894	0.09864	2.295e-08	4.174e-06	GNA12			XM_005225103.4:1;NM_001192401.2:2
chr29	29771293	0.4002	0.2362	0.1641	0.02936	5.588	0.05701	0.04144	2.299e-08	4.18e-06	KIRREL3		XM_024987340.1:9;XM_024987341.1:8;XM_024987342.1:7;NM_001078085.1:7
chr17	71738781	0.4845	0.3296	0.155	0.02774	5.587	0.05467	0.04496	2.315e-08	4.206e-06	BCR			XM_024977858.1:17;XM_024977857.1:17
chr18	49634713	0.4435	0.2958	0.1477	0.02644	5.586	0.05993	0.03635	2.322e-08	4.216e-06	AKT2		XM_005218982.4:8;XM_005218981.4:8;XM_024978395.1:8;NM_001206146.1:8
chr21	65913985	0.1045	0.2601	-0.1556	0.02787	-5.584	0.07314	0.09292	2.356e-08	4.274e-06		MIR411A;MIR299
chr2	133315001	0.5332	0.3819	0.1514	0.02711	5.583	0.03891	0.05009	2.366e-08	4.289e-06	CAPZB			XM_024999272.1:4;XM_024999269.1:4;NM_176648.4:4;XM_005203083.3:4
chr19	54034219	0.4226	0.2764	0.1462	0.0262	5.582	0.0412	0.06043	2.38e-08	4.311e-06	TMC6			XM_024979767.1:11;XM_010816518.3:10;XM_010816516.3:10;XM_024979771.1:10;XM_024979770.1:10;XM_024979773.1:9;XM_005221163.4:10;XM_024979769.1:10;XM_024979772.1:10;XM_024979766.1:10;XM_024979768.1:10;NM_001075208.1:9	CGI.chr19.1475
chr24	9448143	0.3925	0.5487	-0.1561	0.02798	-5.58	0.04708	0.0657	2.399e-08	4.336e-06	DSEL		XM_005224003.4:2;XM_005224004.4:2;XM_010818717.3:2;NM_001206461.1:3
chr25	1251820	0.5071	0.3632	0.1439	0.02579	5.579	0.07332	0.04081	2.424e-08	4.376e-06	CRAMP1			XM_005224460.4:2;XM_024984889.1:2;NM_001205874.1:1
chr2	133314945	0.5332	0.3819	0.1514	0.02714	5.576	0.04942	0.04189	2.46e-08	4.431e-06	CAPZB			XM_024999272.1:4;XM_024999269.1:4;NM_176648.4:4;XM_005203083.3:4
chr2	130034484	0.2426	0.3978	-0.1553	0.02787	-5.572	0.05834	0.08007	2.522e-08	4.521e-06	EPHB2		NM_001191498.1:15;XM_024975895.1:14;XM_024975897.1:14		CGI.chr2.919
chr8	42390551	0.4866	0.3234	0.1632	0.0293	5.57	0.03938	0.07927	2.549e-08	4.563e-06	SMARCA2			XM_005209983.4:5;XM_024995911.1:5;XM_005209984.4:5;XM_010807855.3:5;XM_024995912.1:5;XM_015472482.2:5;NM_001099115.2:5
chr20	56494472	0.3437	0.4863	-0.1426	0.02561	-5.568	0.04401	0.04147	2.578e-08	4.609e-06	MYO10		NM_174394.2:41		CGI.chr20.296
chr17	71738654	0.4845	0.3296	0.155	0.02784	5.567	0.04738	0.04706	2.593e-08	4.632e-06	BCR			XM_024977858.1:17;XM_024977857.1:17
chr17	71738770	0.4845	0.3296	0.155	0.02784	5.565	0.05501	0.0383	2.619e-08	4.667e-06	BCR			XM_024977858.1:17;XM_024977857.1:17
chr3	120780071	0.4905	0.3221	0.1684	0.03027	5.563	0.05058	0.05593	2.646e-08	4.707e-06	D2HGDH		XM_005205041.4:8;XM_005205040.3:8;XM_010803903.3:8;XM_024989437.1:7;NM_001075978.1:8;XM_010803902.3:7		CGI.chr3.1619
chr29	45916793	0.2655	0.4859	-0.2204	0.03962	-5.563	0.0455	0.04551	2.652e-08	4.712e-06	LRP5			XM_024987586.1:19;XM_024987589.1:18;XM_024987587.1:19;XM_024987585.1:19;XM_024987588.1:18;XM_024987583.1:19
chr2	130034424	0.2426	0.3978	-0.1553	0.02791	-5.563	0.06882	0.05827	2.652e-08	4.712e-06	EPHB2		NM_001191498.1:15;XM_024975895.1:14;XM_024975897.1:14		CGI.chr2.919
chr13	37070425	0.3948	0.2473	0.1474	0.02651	5.561	0.07901	0.1112	2.68e-08	4.755e-06
chr18	50984182	0.4903	0.3374	0.1529	0.0275	5.56	0.05981	0.04483	2.705e-08	4.791e-06	CIC		XM_005219391.4:3;XM_005219388.4:3;XM_005219390.4:3;XM_005219389.4:3;XM_015458193.2:3
chr19	62770318	0.5971	0.4443	0.1528	0.02749	5.559	0.04721	0.04522	2.72e-08	4.812e-06	PRKCA			XM_024979613.1:2;NM_174435.1:2;XM_024979614.1:2;XM_024979615.1:1
chr29	45371431	0.3142	0.4792	-0.165	0.02969	-5.558	0.05304	0.06513	2.723e-08	4.815e-06	AIP		XM_010821051.3:3;NM_183082.2:3
chr2	135787925	0.4607	0.3019	0.1589	0.02858	5.558	0.128	0.09414	2.731e-08	4.827e-06	FBXO42			XM_005203374.4:1;XM_003585804.5:1
chr2	130034477	0.2426	0.3978	-0.1553	0.02794	-5.558	0.07356	0.06059	2.731e-08	4.827e-06	EPHB2		NM_001191498.1:15;XM_024975895.1:14;XM_024975897.1:14		CGI.chr2.919
chr17	71738686	0.4845	0.3296	0.155	0.02789	5.556	0.05066	0.04176	2.757e-08	4.859e-06	BCR			XM_024977858.1:17;XM_024977857.1:17
chr20	56494387	0.3437	0.4863	-0.1426	0.02568	-5.554	0.03666	0.04682	2.786e-08	4.895e-06	MYO10		NM_174394.2:41		CGI.chr20.296
chr24	9448060	0.3925	0.5487	-0.1561	0.02811	-5.554	0.05961	0.04988	2.793e-08	4.902e-06	DSEL		XM_005224003.4:2;XM_005224004.4:2;XM_010818717.3:2;NM_001206461.1:3
chr22	58495879	0.4696	0.317	0.1527	0.02749	5.554	0.05744	0.08218	2.796e-08	4.905e-06	NUP210			NM_001191461.1:1;XM_024982365.1:1
chr2	133314949	0.5332	0.3819	0.1514	0.02726	5.553	0.03983	0.04491	2.808e-08	4.924e-06	CAPZB			XM_024999272.1:4;XM_024999269.1:4;NM_176648.4:4;XM_005203083.3:4
chr18	50984163	0.4903	0.3374	0.1529	0.02754	5.553	0.05934	0.04475	2.81e-08	4.926e-06	CIC		XM_005219391.4:3;XM_005219388.4:3;XM_005219390.4:3;XM_005219389.4:3;XM_015458193.2:3
chr8	42390572	0.4866	0.3234	0.1632	0.02939	5.552	0.04635	0.07254	2.822e-08	4.944e-06	SMARCA2			XM_005209983.4:5;XM_024995911.1:5;XM_005209984.4:5;XM_010807855.3:5;XM_024995912.1:5;XM_015472482.2:5;NM_001099115.2:5
chr19	54034092	0.4377	0.2884	0.1492	0.02689	5.549	0.04134	0.0678	2.872e-08	5.017e-06	TMC6			XM_024979767.1:11;XM_010816518.3:10;XM_010816516.3:10;XM_024979771.1:10;XM_024979770.1:10;XM_024979773.1:9;XM_005221163.4:10;XM_024979769.1:10;XM_024979772.1:10;XM_024979766.1:10;XM_024979768.1:10;NM_001075208.1:9
chr29	50880769	0.378	0.2341	0.1439	0.02595	5.546	0.04943	0.07344	2.924e-08	5.092e-06	PKP3			NM_001076858.1:7;XM_005227345.4:7
chr19	62770311	0.5971	0.4443	0.1528	0.02756	5.545	0.0494	0.04035	2.94e-08	5.111e-06	PRKCA			XM_024979613.1:2;NM_174435.1:2;XM_024979614.1:2;XM_024979615.1:1
chr13	43043214	0.3538	0.5458	-0.192	0.03463	-5.545	0.06097	0.04338	2.944e-08	5.117e-06	ASB13		NM_001192781.1:3	NM_001192781.1:3
chr29	45916863	0.2655	0.4859	-0.2204	0.03975	-5.544	0.03954	0.0458	2.953e-08	5.129e-06	LRP5			XM_024987586.1:19;XM_024987589.1:18;XM_024987587.1:19;XM_024987585.1:19;XM_024987588.1:18;XM_024987583.1:19
chr5	119264732	0.4165	0.2445	0.172	0.03103	5.542	0.08511	0.05179	2.984e-08	5.173e-06		LOC112446792
chr18	50984250	0.4903	0.3374	0.1529	0.02759	5.542	0.06858	0.03639	2.999e-08	5.188e-06	CIC		XM_005219391.4:3;XM_005219388.4:3;XM_005219390.4:3;XM_005219389.4:3;XM_015458193.2:3
chr29	29771282	0.4002	0.2362	0.1641	0.02962	5.541	0.05007	0.03717	3.015e-08	5.21e-06	KIRREL3		XM_024987340.1:9;XM_024987341.1:8;XM_024987342.1:7;NM_001078085.1:7
chr2	133314970	0.5332	0.3819	0.1514	0.02733	5.538	0.0413	0.04158	3.064e-08	5.279e-06	CAPZB			XM_024999272.1:4;XM_024999269.1:4;NM_176648.4:4;XM_005203083.3:4
chr18	50984238	0.4903	0.3374	0.1529	0.02763	5.534	0.06076	0.03923	3.124e-08	5.366e-06	CIC		XM_005219391.4:3;XM_005219388.4:3;XM_005219390.4:3;XM_005219389.4:3;XM_015458193.2:3
chr19	62770306	0.5971	0.4443	0.1528	0.02762	5.534	0.04807	0.03934	3.136e-08	5.383e-06	PRKCA			XM_024979613.1:2;NM_174435.1:2;XM_024979614.1:2;XM_024979615.1:1
chr8	42390507	0.4866	0.3234	0.1632	0.02949	5.533	0.04126	0.06729	3.151e-08	5.403e-06	SMARCA2			XM_005209983.4:5;XM_024995911.1:5;XM_005209984.4:5;XM_010807855.3:5;XM_024995912.1:5;XM_015472482.2:5;NM_001099115.2:5	CGI.chr8.260
chr4	118517374	0.5119	0.3594	0.1525	0.02756	5.532	0.04379	0.06236	3.159e-08	5.411e-06	UBE3C			XM_024990564.1:10;XM_015470754.2:10;XM_005205800.2:10;NM_001192188.2:10
chr2	130034421	0.2426	0.3978	-0.1553	0.02807	-5.531	0.0752	0.0417	3.186e-08	5.449e-06	EPHB2		NM_001191498.1:15;XM_024975895.1:14;XM_024975897.1:14		CGI.chr2.919
chr13	43043253	0.3538	0.5458	-0.192	0.03474	-5.527	0.05	0.05104	3.257e-08	5.543e-06	ASB13			NM_001192781.1:3
chr13	43043192	0.3538	0.5458	-0.192	0.03475	-5.526	0.05446	0.04597	3.279e-08	5.575e-06	ASB13		NM_001192781.1:3
chr29	50021497	0.4537	0.3076	0.1462	0.02646	5.523	0.06504	0.1166	3.331e-08	5.648e-06	MOB2			NM_001099732.1:1;XM_024987372.1:1
chr18	50984188	0.4903	0.3374	0.1529	0.02769	5.522	0.05223	0.04254	3.345e-08	5.667e-06	CIC		XM_005219391.4:3;XM_005219388.4:3;XM_005219390.4:3;XM_005219389.4:3;XM_015458193.2:3
chr29	50880677	0.378	0.2341	0.1439	0.02606	5.521	0.04334	0.07409	3.366e-08	5.694e-06	PKP3		NM_001076858.1:7;XM_005227345.4:7
chr2	133591781	0.3633	0.2206	0.1427	0.02585	5.52	0.06569	0.05314	3.388e-08	5.723e-06
chr25	1696556	0.3797	0.625	-0.2453	0.04443	-5.52	0.04107	0.04673	3.389e-08	5.723e-06	TRAF7			XM_024984797.1:1;XM_024984795.1:1
chr25	40604722	0.327	0.5296	-0.2026	0.0367	-5.519	0.04266	0.08283	3.411e-08	5.751e-06	GNA12			XM_005225103.4:1;NM_001192401.2:2
chr1	109421335	0.4216	0.2616	0.16	0.029	5.517	0.03542	0.03545	3.439e-08	5.783e-06	SHOX2			XM_005201726.4:2;XM_005201725.4:2;NM_001205527.1:3
chr29	49760647	0.5125	0.3172	0.1953	0.03542	5.515	0.05187	0.04242	3.478e-08	5.831e-06
chr23	51200412	0.3442	0.1963	0.1479	0.02683	5.513	0.0405	0.03888	3.519e-08	5.887e-06	GMDS			XM_024983737.1:1;XM_024983738.1:1;NM_001080331.1:1
chr25	1696529	0.3797	0.625	-0.2453	0.04451	-5.511	0.03851	0.04401	3.573e-08	5.962e-06	TRAF7			XM_024984797.1:1;XM_024984795.1:1
chr2	130034469	0.2426	0.3978	-0.1553	0.02819	-5.508	0.04641	0.06586	3.631e-08	6.042e-06	EPHB2		NM_001191498.1:15;XM_024975895.1:14;XM_024975897.1:14		CGI.chr2.919
chr13	43043199	0.3538	0.5458	-0.192	0.03487	-5.507	0.0509	0.04509	3.654e-08	6.075e-06	ASB13		NM_001192781.1:3
chr19	62770226	0.5971	0.4443	0.1528	0.02777	5.502	0.0417	0.03909	3.751e-08	6.204e-06	PRKCA			XM_024979613.1:2;NM_174435.1:2;XM_024979614.1:2;XM_024979615.1:1
chr2	133315008	0.5332	0.3819	0.1514	0.02751	5.502	0.03697	0.03862	3.761e-08	6.217e-06	CAPZB			XM_024999272.1:4;XM_024999269.1:4;NM_176648.4:4;XM_005203083.3:4
chr19	54034244	0.4226	0.2764	0.1462	0.02658	5.501	0.03766	0.05045	3.767e-08	6.222e-06	TMC6			XM_024979767.1:11;XM_010816518.3:10;XM_010816516.3:10;XM_024979771.1:10;XM_024979770.1:10;XM_024979773.1:9;XM_005221163.4:10;XM_024979769.1:10;XM_024979772.1:10;XM_024979766.1:10;XM_024979768.1:10;NM_001075208.1:9	CGI.chr19.1475
chr24	48364182	0.2564	0.4163	-0.1599	0.02907	-5.501	0.08437	0.04162	3.782e-08	6.237e-06	CTIF			XM_010819001.3:6;XM_015460146.2:6;XM_005224342.4:6;XM_005224340.4:6;XM_010818999.3:6
chr25	1251833	0.5071	0.3632	0.1439	0.02617	5.499	0.05985	0.03631	3.829e-08	6.303e-06	CRAMP1			XM_005224460.4:2;XM_024984889.1:2;NM_001205874.1:1
chr23	51200463	0.3442	0.1963	0.1479	0.02692	5.495	0.03721	0.04098	3.909e-08	6.413e-06	GMDS			XM_024983737.1:1;XM_024983738.1:1;NM_001080331.1:1
chr25	1274293	0.4493	0.272	0.1773	0.03227	5.494	0.048	0.05221	3.923e-08	6.432e-06	CRAMP1		XM_005224460.4:10;XM_024984889.1:10;NM_001205874.1:9
chr5	119264777	0.4165	0.2445	0.172	0.03131	5.492	0.06458	0.0418	3.977e-08	6.503e-06		LOC112446792
chr19	54034207	0.4226	0.2764	0.1462	0.02664	5.489	0.03555	0.05019	4.046e-08	6.599e-06	TMC6			XM_024979767.1:11;XM_010816518.3:10;XM_010816516.3:10;XM_024979771.1:10;XM_024979770.1:10;XM_024979773.1:9;XM_005221163.4:10;XM_024979769.1:10;XM_024979772.1:10;XM_024979766.1:10;XM_024979768.1:10;NM_001075208.1:9	CGI.chr19.1475
chr3	120780122	0.4905	0.3221	0.1684	0.03069	5.487	0.04982	0.04256	4.08e-08	6.647e-06	D2HGDH		XM_005205041.4:8;XM_005205040.3:8;XM_010803903.3:8;XM_024989437.1:7;NM_001075978.1:8;XM_010803902.3:7
chr4	118517465	0.5119	0.3594	0.1525	0.02778	5.487	0.03702	0.06319	4.082e-08	6.648e-06	UBE3C			XM_024990564.1:10;XM_015470754.2:10;XM_005205800.2:10;NM_001192188.2:10
chr8	42390603	0.4866	0.3234	0.1632	0.02974	5.486	0.04653	0.06074	4.103e-08	6.676e-06	SMARCA2			XM_005209983.4:5;XM_024995911.1:5;XM_005209984.4:5;XM_010807855.3:5;XM_024995912.1:5;XM_015472482.2:5;NM_001099115.2:5
chr5	119264730	0.4165	0.2445	0.172	0.03135	5.486	0.06113	0.04045	4.114e-08	6.691e-06		LOC112446792
chr18	50984258	0.4903	0.3374	0.1529	0.02787	5.486	0.05385	0.03602	4.119e-08	6.697e-06	CIC		XM_005219391.4:3;XM_005219388.4:3;XM_005219390.4:3;XM_005219389.4:3;XM_015458193.2:3
chr7	17106025	0.454	0.2984	0.1556	0.02836	5.485	0.05401	0.05078	4.129e-08	6.706e-06	PRAM1			XR_807673.3:9;XM_002688891.5:9;XR_003035500.1:6;XM_024994923.1:4
chr5	119264795	0.4165	0.2445	0.172	0.03136	5.484	0.05294	0.05241	4.157e-08	6.746e-06		LOC112446792
chr25	40604725	0.327	0.5296	-0.2026	0.03695	-5.483	0.04725	0.06822	4.19e-08	6.793e-06	GNA12			XM_005225103.4:1;NM_001192401.2:2
chr29	49760598	0.5125	0.3172	0.1953	0.03565	5.479	0.04813	0.04195	4.275e-08	6.899e-06
chr25	40604703	0.327	0.5296	-0.2026	0.03701	-5.473	0.0592	0.05328	4.421e-08	7.104e-06	GNA12			XM_005225103.4:1;NM_001192401.2:2
chr5	119264768	0.4165	0.2445	0.172	0.03142	5.473	0.04948	0.04207	4.421e-08	7.104e-06		LOC112446792
chr4	118517322	0.5119	0.3594	0.1525	0.02786	5.473	0.03672	0.062	4.425e-08	7.107e-06	UBE3C			XM_024990564.1:10;XM_015470754.2:10;XM_005205800.2:10;NM_001192188.2:10
chr5	119264738	0.4165	0.2445	0.172	0.03143	5.471	0.04603	0.04159	4.477e-08	7.187e-06		LOC112446792
chr17	51438301	0.5418	0.3729	0.1688	0.03086	5.47	0.06496	0.05867	4.497e-08	7.213e-06	NCOR2		XM_024977674.1:33;XM_024977671.1:32;XM_024977679.1:33;XM_024977678.1:33;XM_024977677.1:33;XM_024977675.1:33;XM_024977673.1:33;XM_024977670.1:33;XM_024977681.1:34;XM_024977672.1:33;XM_024977680.1:32;XM_024977687.1:33;XM_024977685.1:33;XM_024977682.1:33;XM_024977684.1:33;XM_024977676.1:33;XM_024977683.1:33;XM_024977686.1:32;XM_024977690.1:33;XM_024977688.1:33;XM_024977689.1:32		CGI.chr17.264
chr21	65913998	0.1045	0.2601	-0.1556	0.02846	-5.469	0.07465	0.07643	4.536e-08	7.268e-06		MIR411A;MIR299
chr15	34678911	0.3644	0.1744	0.19	0.03476	5.468	0.2229	0.06492	4.559e-08	7.299e-06	SERGEF			NM_001076021.1:10
chr29	50880713	0.378	0.2341	0.1439	0.02632	5.467	0.05274	0.05486	4.583e-08	7.325e-06	PKP3		NM_001076858.1:7;XM_005227345.4:7
chr3	120780109	0.4905	0.3221	0.1684	0.03083	5.462	0.04668	0.04026	4.708e-08	7.491e-06	D2HGDH		XM_005205041.4:8;XM_005205040.3:8;XM_010803903.3:8;XM_024989437.1:7;NM_001075978.1:8;XM_010803902.3:7
chr4	119677862	0.3596	0.1625	0.1971	0.0361	5.46	0.0404	0.04318	4.759e-08	7.555e-06	VIPR2			NM_001206781.1:11
chr18	35740118	0.4308	0.2718	0.159	0.02914	5.458	0.1403	0.0993	4.821e-08	7.638e-06	SMPD3			XM_024978197.1:7;XM_024978198.1:7;XM_024978196.1:7;XM_024978195.1:7;NM_001192363.1:7
chr13	43043133	0.3538	0.5458	-0.192	0.03518	-5.457	0.04065	0.0433	4.836e-08	7.657e-06	ASB13		NM_001192781.1:3
chr24	9448078	0.3925	0.5487	-0.1561	0.02862	-5.455	0.04047	0.05269	4.902e-08	7.748e-06	DSEL		XM_005224003.4:2;XM_005224004.4:2;XM_010818717.3:2;NM_001206461.1:3
chr18	63262053	0.4758	0.3261	0.1496	0.02744	5.453	0.1749	0.06129	4.947e-08	7.807e-06	PRPF31		NM_001206285.1:3;XM_024978184.1:3
chr19	54034435	0.418	0.2654	0.1527	0.028	5.453	0.08028	0.0759	4.963e-08	7.827e-06	TMC6		XM_024979767.1:12;XM_010816518.3:11;XM_010816516.3:11;XM_024979771.1:11;XM_024979770.1:11;XM_024979773.1:10;XM_005221163.4:11;XM_024979769.1:11;XM_024979772.1:11;XM_024979766.1:11;XM_024979768.1:11;NM_001075208.1:10		CGI.chr19.1475
chr17	51438351	0.5418	0.3729	0.1688	0.03097	5.451	0.0768	0.04831	5.003e-08	7.885e-06	NCOR2		XM_024977674.1:33;XM_024977671.1:32;XM_024977679.1:33;XM_024977678.1:33;XM_024977677.1:33;XM_024977675.1:33;XM_024977673.1:33;XM_024977670.1:33;XM_024977681.1:34;XM_024977672.1:33;XM_024977680.1:32;XM_024977687.1:33;XM_024977685.1:33;XM_024977682.1:33;XM_024977684.1:33;XM_024977676.1:33;XM_024977683.1:33;XM_024977686.1:32;XM_024977690.1:33;XM_024977688.1:33;XM_024977689.1:32		CGI.chr17.264
chr25	1274300	0.4493	0.272	0.1773	0.03256	5.446	0.03849	0.04708	5.152e-08	8.079e-06	CRAMP1		XM_005224460.4:10;XM_024984889.1:10;NM_001205874.1:9
chr25	1274283	0.4493	0.272	0.1773	0.03257	5.444	0.03632	0.04952	5.204e-08	8.149e-06	CRAMP1		XM_005224460.4:10;XM_024984889.1:10;NM_001205874.1:9
chr24	9448129	0.3925	0.5487	-0.1561	0.02871	-5.439	0.04051	0.05009	5.354e-08	8.333e-06	DSEL		XM_005224003.4:2;XM_005224004.4:2;XM_010818717.3:2;NM_001206461.1:3
chr25	1251837	0.5071	0.3632	0.1439	0.02646	5.439	0.04226	0.05036	5.363e-08	8.345e-06	CRAMP1			XM_005224460.4:2;XM_024984889.1:2;NM_001205874.1:1
chr17	51438288	0.5418	0.3729	0.1688	0.03105	5.438	0.05963	0.05473	5.387e-08	8.374e-06	NCOR2		XM_024977674.1:33;XM_024977671.1:32;XM_024977679.1:33;XM_024977678.1:33;XM_024977677.1:33;XM_024977675.1:33;XM_024977673.1:33;XM_024977670.1:33;XM_024977681.1:34;XM_024977672.1:33;XM_024977680.1:32;XM_024977687.1:33;XM_024977685.1:33;XM_024977682.1:33;XM_024977684.1:33;XM_024977676.1:33;XM_024977683.1:33;XM_024977686.1:32;XM_024977690.1:33;XM_024977688.1:33;XM_024977689.1:32		CGI.chr17.264
chr25	40604736	0.327	0.5296	-0.2026	0.03726	-5.436	0.04506	0.05055	5.437e-08	8.435e-06	GNA12			XM_005225103.4:1;NM_001192401.2:2
chr25	1274274	0.4493	0.272	0.1773	0.03263	5.434	0.03821	0.04143	5.502e-08	8.523e-06	CRAMP1		XM_005224460.4:10;XM_024984889.1:10;NM_001205874.1:9
chr29	50880724	0.378	0.2341	0.1439	0.02649	5.432	0.05895	0.04174	5.569e-08	8.608e-06	PKP3		NM_001076858.1:7;XM_005227345.4:7
chr25	1274302	0.4493	0.272	0.1773	0.03264	5.431	0.03798	0.04015	5.589e-08	8.638e-06	CRAMP1		XM_005224460.4:10;XM_024984889.1:10;NM_001205874.1:9
chr2	39908647	0.2025	0.04658	0.1559	0.02874	5.424	0.08011	0.05468	5.84e-08	8.963e-06
chr24	9448131	0.3925	0.5487	-0.1561	0.0288	-5.422	0.03897	0.04874	5.906e-08	9.049e-06	DSEL		XM_005224003.4:2;XM_005224004.4:2;XM_010818717.3:2;NM_001206461.1:3
chr4	118517304	0.5119	0.3594	0.1525	0.02812	5.421	0.03321	0.05919	5.918e-08	9.065e-06	UBE3C			XM_024990564.1:10;XM_015470754.2:10;XM_005205800.2:10;NM_001192188.2:10
chr11	104651019	0.3083	0.1585	0.1498	0.02764	5.421	0.08039	0.07845	5.93e-08	9.083e-06	VAV2			XM_024999667.1:25;XM_024999656.1:25;XM_024999657.1:25;XM_024999662.1:24;XM_024999663.1:24;XM_024999658.1:24;XM_024999664.1:23;XM_024999660.1:24;XM_024999661.1:24;XM_024999659.1:25;XM_024999668.1:26;XM_024999666.1:25;XM_024999665.1:23
chr17	51438307	0.5418	0.3729	0.1688	0.03117	5.417	0.05472	0.05402	6.049e-08	9.228e-06	NCOR2		XM_024977674.1:33;XM_024977671.1:32;XM_024977679.1:33;XM_024977678.1:33;XM_024977677.1:33;XM_024977675.1:33;XM_024977673.1:33;XM_024977670.1:33;XM_024977681.1:34;XM_024977672.1:33;XM_024977680.1:32;XM_024977687.1:33;XM_024977685.1:33;XM_024977682.1:33;XM_024977684.1:33;XM_024977676.1:33;XM_024977683.1:33;XM_024977686.1:32;XM_024977690.1:33;XM_024977688.1:33;XM_024977689.1:32		CGI.chr17.264
chr17	51438316	0.5418	0.3729	0.1688	0.03117	5.416	0.05326	0.05544	6.103e-08	9.3e-06	NCOR2		XM_024977674.1:33;XM_024977671.1:32;XM_024977679.1:33;XM_024977678.1:33;XM_024977677.1:33;XM_024977675.1:33;XM_024977673.1:33;XM_024977670.1:33;XM_024977681.1:34;XM_024977672.1:33;XM_024977680.1:32;XM_024977687.1:33;XM_024977685.1:33;XM_024977682.1:33;XM_024977684.1:33;XM_024977676.1:33;XM_024977683.1:33;XM_024977686.1:32;XM_024977690.1:33;XM_024977688.1:33;XM_024977689.1:32		CGI.chr17.264
chr29	50880638	0.378	0.2341	0.1439	0.02658	5.415	0.04167	0.05415	6.133e-08	9.332e-06	PKP3			NM_001076858.1:6;XM_005227345.4:6
chr13	37070409	0.3948	0.2473	0.1474	0.02725	5.411	0.08416	0.07042	6.281e-08	9.536e-06
chr23	49004622	0.2145	0.38	-0.1655	0.0306	-5.408	0.1951	0.2547	6.357e-08	9.637e-06
chr17	51438324	0.5418	0.3729	0.1688	0.03122	5.408	0.05478	0.05025	6.38e-08	9.668e-06	NCOR2		XM_024977674.1:33;XM_024977671.1:32;XM_024977679.1:33;XM_024977678.1:33;XM_024977677.1:33;XM_024977675.1:33;XM_024977673.1:33;XM_024977670.1:33;XM_024977681.1:34;XM_024977672.1:33;XM_024977680.1:32;XM_024977687.1:33;XM_024977685.1:33;XM_024977682.1:33;XM_024977684.1:33;XM_024977676.1:33;XM_024977683.1:33;XM_024977686.1:32;XM_024977690.1:33;XM_024977688.1:33;XM_024977689.1:32		CGI.chr17.264
chr17	51438290	0.5418	0.3729	0.1688	0.03123	5.406	0.05805	0.04442	6.429e-08	9.727e-06	NCOR2		XM_024977674.1:33;XM_024977671.1:32;XM_024977679.1:33;XM_024977678.1:33;XM_024977677.1:33;XM_024977675.1:33;XM_024977673.1:33;XM_024977670.1:33;XM_024977681.1:34;XM_024977672.1:33;XM_024977680.1:32;XM_024977687.1:33;XM_024977685.1:33;XM_024977682.1:33;XM_024977684.1:33;XM_024977676.1:33;XM_024977683.1:33;XM_024977686.1:32;XM_024977690.1:33;XM_024977688.1:33;XM_024977689.1:32		CGI.chr17.264
chr14	21494546	0.3643	0.2069	0.1573	0.02911	5.406	0.1588	0.06007	6.441e-08	9.742e-06	RB1CC1			XM_005215415.4:1;NM_001114155.1:1;XM_010812002.3:1
chr25	2115585	0.2677	0.4783	-0.2106	0.03895	-5.406	0.03403	0.04424	6.446e-08	9.745e-06	KCTD5			XM_010819041.3:4;XM_005224377.4:4;XR_003032509.1:4;NM_001103341.1:4
chr17	51438298	0.5418	0.3729	0.1688	0.03125	5.403	0.05771	0.04332	6.561e-08	9.888e-06	NCOR2		XM_024977674.1:33;XM_024977671.1:32;XM_024977679.1:33;XM_024977678.1:33;XM_024977677.1:33;XM_024977675.1:33;XM_024977673.1:33;XM_024977670.1:33;XM_024977681.1:34;XM_024977672.1:33;XM_024977680.1:32;XM_024977687.1:33;XM_024977685.1:33;XM_024977682.1:33;XM_024977684.1:33;XM_024977676.1:33;XM_024977683.1:33;XM_024977686.1:32;XM_024977690.1:33;XM_024977688.1:33;XM_024977689.1:32		CGI.chr17.264
chr25	2115507	0.2677	0.4783	-0.2106	0.03898	-5.402	0.03439	0.04305	6.597e-08	9.929e-06	KCTD5			XM_010819041.3:4;XM_005224377.4:4;XR_003032509.1:4;NM_001103341.1:4
chr29	49760600	0.5125	0.3172	0.1953	0.03616	5.402	0.04508	0.03476	6.608e-08	9.94e-06
chr24	9448134	0.3925	0.5487	-0.1561	0.02892	-5.399	0.0342	0.04967	6.712e-08	1.007e-05	DSEL		XM_005224003.4:2;XM_005224004.4:2;XM_010818717.3:2;NM_001206461.1:3
chr8	42390532	0.4866	0.3234	0.1632	0.03024	5.397	0.03819	0.05049	6.775e-08	1.015e-05	SMARCA2			XM_005209983.4:5;XM_024995911.1:5;XM_005209984.4:5;XM_010807855.3:5;XM_024995912.1:5;XM_015472482.2:5;NM_001099115.2:5
chr4	118517333	0.5119	0.3594	0.1525	0.02828	5.391	0.04758	0.04828	7.014e-08	1.047e-05	UBE3C			XM_024990564.1:10;XM_015470754.2:10;XM_005205800.2:10;NM_001192188.2:10
chr11	106658374	0.4946	0.3429	0.1517	0.02816	5.388	0.04988	0.06621	7.13e-08	1.06e-05	EHMT1			XM_024998812.1:12;XM_024998810.1:13;XM_024998808.1:13;XM_024998807.1:13;NM_001099041.1:13;XM_024998811.1:13;XM_024998813.1:12;XM_024998806.1:12;XM_024998809.1:11	CGI.chr11.1821
chr21	67675017	0.3128	0.4606	-0.1478	0.02743	-5.387	0.07527	0.07791	7.159e-08	1.065e-05	CDC42BPB			XM_024982176.1:35;XR_003031488.1:35;XM_024982175.1:34	CGI.chr21.896
chr1	150906879	0.06749	0.2136	-0.1461	0.02713	-5.384	0.06374	0.05175	7.299e-08	1.081e-05	ERG			XM_024990426.1:10
chr21	65913943	0.1045	0.2601	-0.1556	0.02892	-5.381	0.0609	0.07192	7.41e-08	1.095e-05		MIR411A;MIR299
chr1	150906838	0.06749	0.2136	-0.1461	0.02715	-5.381	0.06119	0.05258	7.425e-08	1.096e-05	ERG			XM_024990426.1:10
chr24	9448117	0.3925	0.5487	-0.1561	0.02902	-5.38	0.03818	0.0424	7.432e-08	1.097e-05	DSEL		XM_005224003.4:2;XM_005224004.4:2;XM_010818717.3:2;NM_001206461.1:3
chr29	50021505	0.4537	0.3076	0.1462	0.02717	5.379	0.07445	0.05684	7.475e-08	1.102e-05	MOB2			NM_001099732.1:1;XM_024987372.1:1
chr22	58495942	0.4696	0.317	0.1527	0.02838	5.379	0.05412	0.04276	7.492e-08	1.104e-05	NUP210		NM_001191461.1:2;XM_024982365.1:2		CGI.chr22.870
chr22	58495762	0.4696	0.317	0.1527	0.0284	5.375	0.05523	0.04053	7.658e-08	1.125e-05	NUP210			NM_001191461.1:1;XM_024982365.1:1
chr22	58495865	0.4696	0.317	0.1527	0.02842	5.371	0.04858	0.0455	7.826e-08	1.144e-05	NUP210			NM_001191461.1:1;XM_024982365.1:1
chr2	39908657	0.2025	0.04658	0.1559	0.02903	5.37	0.07369	0.05708	7.892e-08	1.153e-05
chr7	17106079	0.454	0.2984	0.1556	0.02898	5.368	0.29	0.09645	7.968e-08	1.162e-05	PRAM1			XR_807673.3:9;XM_002688891.5:9;XR_003035500.1:6;XM_024994923.1:4
chr11	104651003	0.3083	0.1585	0.1498	0.02791	5.368	0.07416	0.06874	7.971e-08	1.162e-05	VAV2			XM_024999667.1:25;XM_024999656.1:25;XM_024999657.1:25;XM_024999662.1:24;XM_024999663.1:24;XM_024999658.1:24;XM_024999664.1:23;XM_024999660.1:24;XM_024999661.1:24;XM_024999659.1:25;XM_024999668.1:26;XM_024999666.1:25;XM_024999665.1:23
chr28	16702694	0.4393	0.2405	0.1988	0.03704	5.368	0.07178	0.05156	7.98e-08	1.163e-05	RHOBTB1			XM_005226302.4:9;XM_005226304.4:9;XM_024986750.1:9;XM_005226308.4:9;XM_005226307.4:9;XR_003033059.1:9;NM_001082453.2:9;XM_010820507.3:9;XM_015460981.2:9;XM_005226310.4:9
chr22	58495932	0.4696	0.317	0.1527	0.02844	5.368	0.05592	0.0375	7.98e-08	1.163e-05	NUP210			NM_001191461.1:1;XM_024982365.1:1	CGI.chr22.870
chr17	51408519	0.501	0.3398	0.1611	0.03002	5.367	0.07391	0.05241	8.005e-08	1.166e-05	NCOR2			XM_024977674.1:19;XM_024977671.1:18;XM_024977679.1:19;XM_024977678.1:19;XM_024977677.1:19;XM_024977675.1:19;XM_024977673.1:19;XM_024977670.1:19;XM_024977681.1:20;XM_024977672.1:19;XM_024977680.1:19;XM_024977687.1:19;XM_024977685.1:19;XM_024977682.1:19;XM_024977684.1:19;XM_024977676.1:19;XM_024977683.1:19;XM_024977686.1:19;XM_024977690.1:19;XM_024977688.1:19;XM_024977689.1:19
chr25	40995509	0.4714	0.324	0.1473	0.02747	5.365	0.06434	0.07127	8.107e-08	1.178e-05	MAD1L1		XM_024984866.1:1	NM_001102044.1:6;XM_024984863.1:6;XM_024984865.1:6;XM_024984862.1:6
chr24	48364112	0.2564	0.4163	-0.1599	0.02981	-5.364	0.04426	0.05114	8.128e-08	1.181e-05	CTIF			XM_010819001.3:6;XM_015460146.2:6;XM_005224342.4:6;XM_005224340.4:6;XM_010818999.3:6
chr2	26506374	0.5221	0.33	0.192	0.0358	5.364	0.4342	0.1813	8.151e-08	1.184e-05	UBR3			XM_010801932.3:39;XM_024980246.1:38;XM_005202390.4:39;XM_010801934.3:38;XM_010801933.3:38;XM_024980234.1:39;XM_010801935.3:32
chr29	45371298	0.3142	0.4792	-0.165	0.03078	-5.36	0.04311	0.03702	8.312e-08	1.203e-05	AIP			XM_010821051.3:2;NM_183082.2:2
chr24	48364125	0.2564	0.4163	-0.1599	0.02983	-5.36	0.04226	0.05198	8.345e-08	1.206e-05	CTIF			XM_010819001.3:6;XM_015460146.2:6;XM_005224342.4:6;XM_005224340.4:6;XM_010818999.3:6
chr29	50021568	0.4537	0.3076	0.1462	0.0273	5.353	0.0648	0.06566	8.66e-08	1.245e-05	MOB2			NM_001099732.1:1;XM_024987372.1:1
chr22	58495805	0.4696	0.317	0.1527	0.02852	5.352	0.05449	0.03369	8.7e-08	1.25e-05	NUP210			NM_001191461.1:1;XM_024982365.1:1
chr22	58495792	0.4696	0.317	0.1527	0.02852	5.352	0.04764	0.04072	8.715e-08	1.251e-05	NUP210			NM_001191461.1:1;XM_024982365.1:1
chr11	106658335	0.4946	0.3429	0.1517	0.02835	5.351	0.05488	0.04193	8.733e-08	1.253e-05	EHMT1			XM_024998812.1:12;XM_024998810.1:13;XM_024998808.1:13;XM_024998807.1:13;NM_001099041.1:13;XM_024998811.1:13;XM_024998813.1:12;XM_024998806.1:12;XM_024998809.1:11	CGI.chr11.1821
chr29	50021520	0.4537	0.3076	0.1462	0.02732	5.349	0.07431	0.0437	8.821e-08	1.263e-05	MOB2			NM_001099732.1:1;XM_024987372.1:1
chr24	2233432	0.543	0.3713	0.1717	0.03212	5.346	0.05314	0.07791	8.988e-08	1.283e-05	MBP			XM_005223936.4:1;XM_005223937.4:1;XM_005223935.4:1;XM_005223934.4:1;NM_001206674.1:1
chr11	106658210	0.4946	0.3429	0.1517	0.02838	5.345	0.04563	0.04154	9.017e-08	1.286e-05	EHMT1		XM_024998812.1:12;XM_024998810.1:13;XM_024998808.1:13;XM_024998807.1:13;NM_001099041.1:13;XM_024998811.1:13;XM_024998813.1:12;XM_024998806.1:12;XM_024998809.1:11
chr11	106658262	0.4946	0.3429	0.1517	0.02839	5.344	0.05748	0.04143	9.111e-08	1.295e-05	EHMT1		XM_024998812.1:12;XM_024998810.1:13;XM_024998808.1:13;XM_024998807.1:13;NM_001099041.1:13;XM_024998811.1:13;XM_024998813.1:12;XM_024998806.1:12;XM_024998809.1:11
chr22	58495903	0.4696	0.317	0.1527	0.02857	5.343	0.04114	0.04344	9.122e-08	1.297e-05	NUP210			NM_001191461.1:1;XM_024982365.1:1
chr24	42730468	0.4906	0.3408	0.1498	0.02804	5.343	0.1512	0.106	9.157e-08	1.3e-05	MPPE1		XM_024984201.1:8;NM_001305022.1:9;XM_005224311.2:8;XM_005224310.4:9
chr1	150906903	0.06749	0.2136	-0.1461	0.02734	-5.343	0.04743	0.05175	9.158e-08	1.3e-05	ERG			XM_024990426.1:10
chr22	56554995	0.4174	0.2705	0.1469	0.02753	5.336	0.1015	0.06174	9.487e-08	1.337e-05	MKRN2			XM_024982528.1:2;NM_001045989.2:2	CGI.chr22.723
chr11	106658361	0.4946	0.3429	0.1517	0.02844	5.335	0.05409	0.04082	9.577e-08	1.348e-05	EHMT1			XM_024998812.1:12;XM_024998810.1:13;XM_024998808.1:13;XM_024998807.1:13;NM_001099041.1:13;XM_024998811.1:13;XM_024998813.1:12;XM_024998806.1:12;XM_024998809.1:11	CGI.chr11.1821
chr11	106658274	0.4946	0.3429	0.1517	0.02846	5.332	0.04954	0.04457	9.726e-08	1.365e-05	EHMT1		XM_024998812.1:12;XM_024998810.1:13;XM_024998808.1:13;XM_024998807.1:13;NM_001099041.1:13;XM_024998811.1:13;XM_024998813.1:12;XM_024998806.1:12;XM_024998809.1:11
chr18	43886505	0.4766	0.305	0.1716	0.03218	5.332	0.06294	0.06482	9.727e-08	1.365e-05	PEPD			XM_010814804.3:4;NM_001080318.2:6
chr1	150906821	0.06749	0.2136	-0.1461	0.0274	-5.332	0.04515	0.05085	9.736e-08	1.366e-05	ERG			XM_024990426.1:10
chr25	40604693	0.327	0.5296	-0.2026	0.038	-5.331	0.08371	0.1839	9.763e-08	1.369e-05	GNA12			XM_005225103.4:1;NM_001192401.2:2
chr22	54998497	0.05823	0.2106	-0.1523	0.02859	-5.329	0.05646	0.1428	9.89e-08	1.384e-05
chr29	50021512	0.4537	0.3076	0.1462	0.02743	5.328	0.05604	0.07301	9.955e-08	1.391e-05	MOB2			NM_001099732.1:1;XM_024987372.1:1
chr11	106658369	0.4946	0.3429	0.1517	0.02852	5.319	0.04912	0.03772	1.044e-07	1.446e-05	EHMT1			XM_024998812.1:12;XM_024998810.1:13;XM_024998808.1:13;XM_024998807.1:13;NM_001099041.1:13;XM_024998811.1:13;XM_024998813.1:12;XM_024998806.1:12;XM_024998809.1:11	CGI.chr11.1821
chr11	106658253	0.4946	0.3429	0.1517	0.02853	5.318	0.04768	0.03885	1.05e-07	1.452e-05	EHMT1		XM_024998812.1:12;XM_024998810.1:13;XM_024998808.1:13;XM_024998807.1:13;NM_001099041.1:13;XM_024998811.1:13;XM_024998813.1:12;XM_024998806.1:12;XM_024998809.1:11
chr11	106658351	0.4946	0.3429	0.1517	0.02855	5.315	0.04558	0.03941	1.068e-07	1.471e-05	EHMT1			XM_024998812.1:12;XM_024998810.1:13;XM_024998808.1:13;XM_024998807.1:13;NM_001099041.1:13;XM_024998811.1:13;XM_024998813.1:12;XM_024998806.1:12;XM_024998809.1:11	CGI.chr11.1821
chr29	45371465	0.3142	0.4792	-0.165	0.03106	-5.312	0.04072	0.04739	1.084e-07	1.488e-05	AIP		XM_010821051.3:3;NM_183082.2:3
chr29	50021572	0.4537	0.3076	0.1462	0.02752	5.312	0.06197	0.05607	1.086e-07	1.491e-05	MOB2			NM_001099732.1:1;XM_024987372.1:1
chr29	45371319	0.3142	0.4792	-0.165	0.03107	-5.311	0.03712	0.04841	1.088e-07	1.493e-05	AIP			XM_010821051.3:2;NM_183082.2:2
chr18	1439895	0.5089	0.3511	0.1578	0.02972	5.309	0.04149	0.03528	1.1e-07	1.507e-05	VAC14			NM_001082444.1:12	CGI.chr18.13
chr11	104651038	0.3083	0.1585	0.1498	0.02823	5.308	0.06324	0.06801	1.109e-07	1.517e-05	VAV2			XM_024999667.1:25;XM_024999656.1:25;XM_024999657.1:25;XM_024999662.1:24;XM_024999663.1:24;XM_024999658.1:24;XM_024999664.1:23;XM_024999660.1:24;XM_024999661.1:24;XM_024999659.1:25;XM_024999668.1:26;XM_024999666.1:25;XM_024999665.1:23
chr22	52776434	0.4905	0.3375	0.153	0.02884	5.306	0.1886	0.1337	1.123e-07	1.533e-05	PRSS50			XM_024983289.1:3
chr3	100728398	0.4466	0.2282	0.2185	0.04118	5.305	0.07513	0.06036	1.126e-07	1.536e-05	MUTYH;HPDL		XM_024987952.1:9;NM_001046135.2:9;XM_024987955.1:9;XM_024987947.1:9	XM_024987944.1:1
chr23	48068967	0.4354	0.2871	0.1483	0.02796	5.305	0.05723	0.08906	1.128e-07	1.539e-05	RREB1			XM_024983872.1:6;XM_024983868.1:6;XM_024983870.1:6;XM_015460015.2:5;XM_024983866.1:6;XM_010818623.3:4;XM_024983869.1:6;XM_024983871.1:6;XM_024983867.1:6
chr13	64832100	0.5133	0.3382	0.1751	0.03302	5.303	0.07821	0.05582	1.139e-07	1.552e-05	LOC526745		XM_003586815.5:37		CGI.chr13.739
chr13	77938146	0.4634	0.2835	0.1798	0.03393	5.3	0.07439	0.04515	1.156e-07	1.571e-05	SLC9A8			XM_003586823.5:7;XM_005215060.4:7;XM_005215061.4:7;XM_010811761.3:7
chr3	102370435	0.4433	0.2513	0.1919	0.03623	5.298	0.09102	0.08476	1.17e-07	1.587e-05	KDM4A		XM_010803609.3:14;XM_010803607.3:14;XM_024987776.1:13;XM_010803606.3:14;XM_010803608.3:14;XM_024987779.1:13;NM_001206316.1:13;XM_015466153.2:9;XM_024987792.1:4
chr29	50021527	0.4537	0.3076	0.1462	0.02759	5.298	0.06076	0.05288	1.173e-07	1.591e-05	MOB2			NM_001099732.1:1;XM_024987372.1:1
chr18	52667576	0.4483	0.2982	0.15	0.02833	5.296	0.1039	0.03477	1.181e-07	1.6e-05	CLPTM1			NM_001046613.1:1
chr4	112362836	0.4683	0.2778	0.1905	0.03597	5.295	0.0628	0.04566	1.192e-07	1.614e-05	ZNF783		XM_024991219.1:7;XM_024991217.1:7;XM_024991218.1:7		CGI.chr4.631
chr13	77938077	0.4634	0.2835	0.1798	0.03397	5.294	0.05445	0.0716	1.199e-07	1.62e-05	SLC9A8			XM_003586823.5:7;XM_005215060.4:7;XM_005215061.4:7;XM_010811761.3:7
chr13	77938095	0.4634	0.2835	0.1798	0.034	5.29	0.06042	0.05737	1.22e-07	1.642e-05	SLC9A8			XM_003586823.5:7;XM_005215060.4:7;XM_005215061.4:7;XM_010811761.3:7
chr11	104651044	0.3083	0.1585	0.1498	0.02832	5.29	0.06335	0.05665	1.221e-07	1.643e-05	VAV2			XM_024999667.1:25;XM_024999656.1:25;XM_024999657.1:25;XM_024999662.1:24;XM_024999663.1:24;XM_024999658.1:24;XM_024999664.1:23;XM_024999660.1:24;XM_024999661.1:24;XM_024999659.1:25;XM_024999668.1:26;XM_024999666.1:25;XM_024999665.1:23
chr21	67675022	0.3128	0.4606	-0.1478	0.02796	-5.286	0.06213	0.06731	1.248e-07	1.672e-05	CDC42BPB			XM_024982176.1:35;XR_003031488.1:35;XM_024982175.1:34	CGI.chr21.896
chr21	67674909	0.3128	0.4606	-0.1478	0.02796	-5.286	0.06174	0.05284	1.251e-07	1.675e-05	CDC42BPB			XM_024982176.1:35;XR_003031488.1:35;XM_024982175.1:34	CGI.chr21.896
chr14	884780	0.5084	0.3475	0.1609	0.03044	5.284	0.1362	0.06914	1.265e-07	1.69e-05	PLEC		XM_025001907.1:31;XM_025001909.1:30;XM_025001908.1:31;XM_025001917.1:29;XM_025001916.1:30;XM_025001920.1:29;XM_025001918.1:30;XM_025001906.1:29;XM_025001905.1:30;XM_025001921.1:29;XM_025001919.1:30;XM_025001923.1:29;XM_025001922.1:30;XM_025001915.1:29;XM_025001913.1:30;XM_025001911.1:29;XM_025001910.1:30;XM_025001914.1:29;XM_025001912.1:30		CGI.chr14.97
chr21	67674963	0.3128	0.4606	-0.1478	0.02797	-5.283	0.07201	0.05859	1.268e-07	1.693e-05	CDC42BPB			XM_024982176.1:35;XR_003031488.1:35;XM_024982175.1:34	CGI.chr21.896
chr13	54077390	0.2405	0.08715	0.1534	0.02904	5.281	0.05133	0.05093	1.286e-07	1.715e-05		RTEL1
chr11	104650970	0.3083	0.1585	0.1498	0.0284	5.277	0.06203	0.05136	1.315e-07	1.749e-05	VAV2			XM_024999667.1:25;XM_024999656.1:25;XM_024999657.1:25;XM_024999662.1:24;XM_024999663.1:24;XM_024999658.1:24;XM_024999664.1:23;XM_024999660.1:24;XM_024999661.1:24;XM_024999659.1:25;XM_024999668.1:26;XM_024999666.1:25;XM_024999665.1:23
chr19	18015388	0.5158	0.3633	0.1525	0.0289	5.276	0.08313	0.1133	1.322e-07	1.757e-05	ADAP2			NM_001354175.1:1
chr13	77938132	0.4634	0.2835	0.1798	0.03413	5.269	0.06193	0.05584	1.368e-07	1.809e-05	SLC9A8			XM_003586823.5:7;XM_005215060.4:7;XM_005215061.4:7;XM_010811761.3:7
chr13	64832110	0.5133	0.3382	0.1751	0.03323	5.269	0.04	0.08238	1.368e-07	1.809e-05	LOC526745		XM_003586815.5:37		CGI.chr13.739
chr26	34134173	0.2056	0.05251	0.1531	0.02907	5.265	0.06924	0.08935	1.405e-07	1.849e-05	NRAP			NM_001098072.1:39;XM_005225745.3:39;XM_010820038.3:38;XM_005225746.3:38;XM_024985666.1:38;XM_024985667.1:37;XM_005225747.3:38
chr29	50021535	0.4537	0.3076	0.1462	0.02778	5.262	0.05735	0.04412	1.424e-07	1.872e-05	MOB2			NM_001099732.1:1;XM_024987372.1:1
chr4	112362871	0.4683	0.2778	0.1905	0.03623	5.257	0.04755	0.05922	1.462e-07	1.913e-05	ZNF783		XM_024991219.1:7;XM_024991217.1:7;XM_024991218.1:7		CGI.chr4.631
chr5	119264707	0.3902	0.2281	0.1621	0.03083	5.257	0.05687	0.04784	1.462e-07	1.913e-05		LOC112446792
chr2	39908695	0.2025	0.04658	0.1559	0.02966	5.255	0.05335	0.04243	1.477e-07	1.926e-05
chr21	67674994	0.3128	0.4606	-0.1478	0.02816	-5.248	0.06777	0.05401	1.54e-07	1.994e-05	CDC42BPB			XM_024982176.1:35;XR_003031488.1:35;XM_024982175.1:34	CGI.chr21.896
chr22	56555087	0.4174	0.2705	0.1469	0.02799	5.248	0.04442	0.06076	1.54e-07	1.994e-05	MKRN2			XM_024982528.1:2;NM_001045989.2:2	CGI.chr22.723
chr29	50021530	0.4537	0.3076	0.1462	0.02785	5.247	0.05031	0.0547	1.542e-07	1.995e-05	MOB2			NM_001099732.1:1;XM_024987372.1:1
chr11	104650994	0.3083	0.1585	0.1498	0.02857	5.246	0.05088	0.0696	1.558e-07	2.012e-05	VAV2			XM_024999667.1:25;XM_024999656.1:25;XM_024999657.1:25;XM_024999662.1:24;XM_024999663.1:24;XM_024999658.1:24;XM_024999664.1:23;XM_024999660.1:24;XM_024999661.1:24;XM_024999659.1:25;XM_024999668.1:26;XM_024999666.1:25;XM_024999665.1:23
chr10	83208139	0.4706	0.3246	0.146	0.02783	5.245	0.1015	0.04073	1.561e-07	2.013e-05	SIPA1L1			XM_015473276.2:12;XM_024998110.1:11;XM_015473280.2:11;XM_015473279.2:11;XM_015473277.2:11;XM_005212096.4:11;XM_010809576.3:9;XM_005212098.4:9
chr29	50021548	0.4537	0.3076	0.1462	0.02787	5.245	0.04708	0.06018	1.567e-07	2.019e-05	MOB2			NM_001099732.1:1;XM_024987372.1:1
chr28	26014392	0.4319	0.2822	0.1497	0.02857	5.24	0.4901	0.1115	1.605e-07	2.059e-05
chr21	65913959	0.1045	0.2601	-0.1556	0.02975	-5.232	0.07778	0.04181	1.674e-07	2.132e-05		MIR411A;MIR299
chr4	112362886	0.4683	0.2778	0.1905	0.0364	5.232	0.05146	0.0436	1.676e-07	2.133e-05	ZNF783		XM_024991219.1:7;XM_024991217.1:7;XM_024991218.1:7		CGI.chr4.631
chr24	2233329	0.543	0.3713	0.1717	0.03282	5.232	0.05314	0.06273	1.679e-07	2.135e-05	MBP			XM_005223936.4:1;XM_005223937.4:1;XM_005223935.4:1;XM_005223934.4:1;NM_001206674.1:1
chr11	103877179	0.4732	0.3042	0.169	0.03234	5.228	0.06176	0.06439	1.718e-07	2.178e-05	INPP5E			XM_005213206.4:1;XM_005213207.4:1;NM_001192090.1:1
chr5	94816962	0.396	0.1845	0.2115	0.0405	5.223	0.1086	0.05831	1.757e-07	2.218e-05
chr22	56555081	0.4174	0.2705	0.1469	0.02814	5.22	0.04377	0.05486	1.79e-07	2.243e-05	MKRN2			XM_024982528.1:2;NM_001045989.2:2	CGI.chr22.723
chr13	54077400	0.2405	0.08715	0.1534	0.0294	5.218	0.04092	0.04047	1.812e-07	2.265e-05		RTEL1
chr24	2233393	0.543	0.3713	0.1717	0.03292	5.217	0.0598	0.05768	1.819e-07	2.271e-05	MBP			XM_005223936.4:1;XM_005223937.4:1;XM_005223935.4:1;XM_005223934.4:1;NM_001206674.1:1
chr24	2233387	0.543	0.3713	0.1717	0.03292	5.217	0.06102	0.05707	1.821e-07	2.273e-05	MBP			XM_005223936.4:1;XM_005223937.4:1;XM_005223935.4:1;XM_005223934.4:1;NM_001206674.1:1
chr22	56555007	0.4174	0.2705	0.1469	0.02817	5.215	0.0527	0.04396	1.838e-07	2.291e-05	MKRN2			XM_024982528.1:2;NM_001045989.2:2	CGI.chr22.723
chr25	40995497	0.4714	0.324	0.1473	0.02826	5.215	0.06041	0.04774	1.842e-07	2.295e-05	MAD1L1		XM_024984866.1:1	NM_001102044.1:6;XM_024984863.1:6;XM_024984865.1:6;XM_024984862.1:6
chr22	56555025	0.4174	0.2705	0.1469	0.02817	5.214	0.04079	0.05149	1.846e-07	2.3e-05	MKRN2			XM_024982528.1:2;NM_001045989.2:2	CGI.chr22.723
chr22	56554988	0.4174	0.2705	0.1469	0.02818	5.213	0.04948	0.04595	1.854e-07	2.309e-05	MKRN2			XM_024982528.1:2;NM_001045989.2:2	CGI.chr22.723
chr11	103877121	0.4732	0.3042	0.169	0.03243	5.212	0.06399	0.05675	1.871e-07	2.324e-05	INPP5E		XM_005213206.4:1;XM_005213207.4:1;NM_001192090.1:1
chr22	56555097	0.4174	0.2705	0.1469	0.0282	5.209	0.0436	0.04596	1.896e-07	2.351e-05	MKRN2			XM_024982528.1:2;NM_001045989.2:2	CGI.chr22.723
chr22	56555101	0.4174	0.2705	0.1469	0.02822	5.206	0.03947	0.04412	1.926e-07	2.381e-05	MKRN2			XM_024982528.1:2;NM_001045989.2:2	CGI.chr22.723
chr22	56555077	0.4174	0.2705	0.1469	0.02822	5.206	0.04663	0.03694	1.929e-07	2.383e-05	MKRN2			XM_024982528.1:2;NM_001045989.2:2	CGI.chr22.723
chr5	31052153	0.502	0.3506	0.1514	0.02909	5.205	0.04821	0.06622	1.943e-07	2.396e-05	LOC107132475			XR_003034717.1:1
chr18	52667592	0.4483	0.2982	0.15	0.02885	5.2	0.08148	0.0431	1.989e-07	2.437e-05	CLPTM1			NM_001046613.1:1
chr2	79561966	0.394	0.2228	0.1712	0.03293	5.199	0.09376	0.03873	2.004e-07	2.45e-05	PTMA;LOC104971266			XR_003031046.1:1;XR_003031044.1:1;XR_804943.3:1;XR_003031045.1:1
chr28	16702782	0.4393	0.2405	0.1988	0.03825	5.198	0.04607	0.0488	2.019e-07	2.467e-05	RHOBTB1			XM_005226302.4:9;XM_005226304.4:9;XM_024986750.1:9;XM_005226308.4:9;XM_005226307.4:9;XR_003033059.1:9;NM_001082453.2:9;XM_010820507.3:9;XM_015460981.2:9;XM_005226310.4:9
chr28	16702791	0.4393	0.2405	0.1988	0.03827	5.195	0.04198	0.05253	2.045e-07	2.491e-05	RHOBTB1			XM_005226302.4:9;XM_005226304.4:9;XM_024986750.1:9;XM_005226308.4:9;XM_005226307.4:9;XR_003033059.1:9;NM_001082453.2:9;XM_010820507.3:9;XM_015460981.2:9;XM_005226310.4:9
chr19	18015390	0.5158	0.3633	0.1525	0.02936	5.194	0.1086	0.06966	2.062e-07	2.509e-05	ADAP2			NM_001354175.1:1
chr14	884750	0.5084	0.3475	0.1609	0.03097	5.193	0.1166	0.05793	2.066e-07	2.512e-05	PLEC		XM_025001907.1:31;XM_025001909.1:30;XM_025001908.1:31;XM_025001917.1:29;XM_025001916.1:30;XM_025001920.1:29;XM_025001918.1:30;XM_025001906.1:29;XM_025001905.1:30;XM_025001921.1:29;XM_025001919.1:30;XM_025001923.1:29;XM_025001922.1:30;XM_025001915.1:29;XM_025001913.1:30;XM_025001911.1:29;XM_025001910.1:30;XM_025001914.1:29;XM_025001912.1:30		CGI.chr14.97
chr11	104650986	0.3083	0.1585	0.1498	0.02887	5.191	0.04592	0.04802	2.092e-07	2.536e-05	VAV2			XM_024999667.1:25;XM_024999656.1:25;XM_024999657.1:25;XM_024999662.1:24;XM_024999663.1:24;XM_024999658.1:24;XM_024999664.1:23;XM_024999660.1:24;XM_024999661.1:24;XM_024999659.1:25;XM_024999668.1:26;XM_024999666.1:25;XM_024999665.1:23
chr18	25711647	0.4524	0.295	0.1574	0.03032	5.191	0.05192	0.07035	2.095e-07	2.54e-05	KATNB1		XM_005218500.4:3;XM_024978063.1:3;NM_001101909.2:4;XM_005218501.4:3;XM_005218502.4:4
chr18	11340854	0.4296	0.255	0.1745	0.03363	5.19	0.07949	0.07607	2.106e-07	2.55e-05	GSE1			XM_024978901.1:1
chr4	112362861	0.4683	0.2778	0.1905	0.0367	5.189	0.04319	0.04224	2.109e-07	2.552e-05	ZNF783		XM_024991219.1:7;XM_024991217.1:7;XM_024991218.1:7		CGI.chr4.631
chr23	9034837	0.4325	0.229	0.2035	0.03922	5.189	0.04571	0.04853	2.112e-07	2.554e-05	H2B;ANKS1A			XM_024983955.1:11;XM_002697185.6:11;XM_005223299.3:11;XM_005223301.4:12;XM_005223300.4:12;XM_005223298.3:12;XM_005223297.4:12;XM_024983956.1:10
chr21	67675000	0.3128	0.4606	-0.1478	0.02848	-5.189	0.06157	0.04496	2.114e-07	2.555e-05	CDC42BPB			XM_024982176.1:35;XR_003031488.1:35;XM_024982175.1:34	CGI.chr21.896
chr26	39583403	0.471	0.3078	0.1632	0.03144	5.189	0.2647	0.1647	2.118e-07	2.557e-05	GRK5			XM_010820077.3:11;NM_174331.2:12
chr11	103877206	0.4732	0.3042	0.169	0.0326	5.185	0.04723	0.06947	2.164e-07	2.601e-05	INPP5E			XM_005213206.4:1;XM_005213207.4:1;NM_001192090.1:1
chr23	9034774	0.4325	0.229	0.2035	0.03926	5.184	0.0468	0.04391	2.176e-07	2.612e-05	H2B;ANKS1A			XM_024983955.1:11;XM_002697185.6:11;XM_005223299.3:11;XM_005223301.4:12;XM_005223300.4:12;XM_005223298.3:12;XM_005223297.4:12;XM_024983956.1:10
chr12	77256886	0.442	0.2848	0.1572	0.03034	5.181	0.2074	0.1118	2.21e-07	2.642e-05	TMTC4			XM_024999944.1:10;NM_001105629.1:10
chr18	63261986	0.4758	0.3261	0.1496	0.02889	5.179	0.087	0.07206	2.231e-07	2.661e-05	PRPF31		NM_001206285.1:3;XM_024978184.1:3		CGI.chr18.1977
chr17	72217105	0.3379	0.4964	-0.1585	0.03061	-5.178	0.1028	0.0909	2.238e-07	2.668e-05	PI4KA			XM_010814204.3:16;NM_174577.2:16	CGI.chr17.1116
chr26	44151124	0.4474	0.2725	0.1749	0.03379	5.175	0.03879	0.09456	2.275e-07	2.698e-05	LHPP			XM_024985714.1:5;XR_003032731.1:6;NM_001080912.1:6
chr13	77938234	0.4284	0.2586	0.1698	0.03281	5.174	0.06466	0.06877	2.292e-07	2.714e-05	SLC9A8			XM_003586823.5:7;XM_005215060.4:7;XM_005215061.4:7;XM_010811761.3:7
chr24	48364222	0.2564	0.4163	-0.1599	0.03091	-5.173	0.04235	0.0457	2.3e-07	2.722e-05	CTIF			XM_010819001.3:6;XM_015460146.2:6;XM_005224342.4:6;XM_005224340.4:6;XM_010818999.3:6
chr21	67674943	0.3128	0.4606	-0.1478	0.02857	-5.173	0.0506	0.0463	2.301e-07	2.722e-05	CDC42BPB			XM_024982176.1:35;XR_003031488.1:35;XM_024982175.1:34	CGI.chr21.896
chr4	119677829	0.2839	0.1352	0.1487	0.02876	5.171	0.04737	0.0497	2.33e-07	2.748e-05	VIPR2			NM_001206781.1:11
chr15	29335796	0.5904	0.3993	0.1912	0.03699	5.168	0.06833	0.05034	2.369e-07	2.784e-05
chr25	40995484	0.4714	0.324	0.1473	0.02852	5.166	0.05556	0.04018	2.396e-07	2.808e-05	MAD1L1		XM_024984866.1:1	NM_001102044.1:6;XM_024984863.1:6;XM_024984865.1:6;XM_024984862.1:6
chr11	103877192	0.4732	0.3042	0.169	0.03274	5.163	0.05944	0.04648	2.434e-07	2.844e-05	INPP5E			XM_005213206.4:1;XM_005213207.4:1;NM_001192090.1:1
chr15	29335725	0.5904	0.3993	0.1912	0.03703	5.162	0.06381	0.05491	2.442e-07	2.853e-05
chr18	25711634	0.4524	0.295	0.1574	0.03051	5.159	0.05132	0.0626	2.484e-07	2.894e-05	KATNB1		XM_005218500.4:3;XM_024978063.1:3;NM_001101909.2:4;XM_005218501.4:3;XM_005218502.4:4
chr15	29335775	0.5904	0.3993	0.1912	0.03706	5.158	0.06188	0.05586	2.499e-07	2.906e-05
chr23	48069023	0.4354	0.2871	0.1483	0.02876	5.158	0.0409	0.07745	2.499e-07	2.906e-05	RREB1			XM_024983872.1:6;XM_024983868.1:6;XM_024983870.1:6;XM_015460015.2:5;XM_024983866.1:6;XM_010818623.3:4;XM_024983869.1:6;XM_024983871.1:6;XM_024983867.1:6
chr24	2233324	0.543	0.3713	0.1717	0.03331	5.156	0.04446	0.05693	2.524e-07	2.929e-05	MBP			XM_005223936.4:1;XM_005223937.4:1;XM_005223935.4:1;XM_005223934.4:1;NM_001206674.1:1
chr13	64832128	0.5133	0.3382	0.1751	0.03397	5.155	0.04399	0.05646	2.541e-07	2.944e-05	LOC526745		XM_003586815.5:37		CGI.chr13.739
chr3	116067054	0.3203	0.1335	0.1868	0.03625	5.154	0.07102	0.05724	2.551e-07	2.953e-05
chr29	45371473	0.3142	0.4792	-0.165	0.03205	-5.148	0.04545	0.03131	2.63e-07	3.027e-05	AIP		XM_010821051.3:3;NM_183082.2:3
chr24	48364224	0.2564	0.4163	-0.1599	0.03106	-5.148	0.04233	0.04224	2.636e-07	3.032e-05	CTIF			XM_010819001.3:6;XM_015460146.2:6;XM_005224342.4:6;XM_005224340.4:6;XM_010818999.3:6
chr18	43886360	0.4766	0.305	0.1716	0.03333	5.148	0.0487	0.04493	2.638e-07	3.034e-05	PEPD			XM_010814804.3:4;NM_001080318.2:6
chr21	65914029	0.1045	0.2601	-0.1556	0.03024	-5.147	0.05114	0.04114	2.641e-07	3.035e-05		MIR411A;MIR299
chr24	2233375	0.543	0.3713	0.1717	0.03339	5.143	0.04108	0.05665	2.7e-07	3.087e-05	MBP			XM_005223936.4:1;XM_005223937.4:1;XM_005223935.4:1;XM_005223934.4:1;NM_001206674.1:1
chr3	118900692	0.5866	0.4019	0.1847	0.03592	5.143	0.0475	0.09089	2.706e-07	3.093e-05	NDUFA10			NM_176655.2:1;XM_024985110.1:1;XM_024985105.1:2
chr18	25711627	0.4524	0.295	0.1574	0.0306	5.143	0.05164	0.05798	2.709e-07	3.096e-05	KATNB1		XM_005218500.4:3;XM_024978063.1:3;NM_001101909.2:4;XM_005218501.4:3;XM_005218502.4:4
chr3	102370400	0.4433	0.2513	0.1919	0.03733	5.142	0.06556	0.05721	2.719e-07	3.105e-05	KDM4A		XM_010803609.3:14;XM_010803607.3:14;XM_024987776.1:13;XM_010803606.3:14;XM_010803608.3:14;XM_024987779.1:13;NM_001206316.1:13;XM_015466153.2:9;XM_024987792.1:4
chr3	102370417	0.4433	0.2513	0.1919	0.03736	5.137	0.06122	0.06839	2.789e-07	3.169e-05	KDM4A		XM_010803609.3:14;XM_010803607.3:14;XM_024987776.1:13;XM_010803606.3:14;XM_010803608.3:14;XM_024987779.1:13;NM_001206316.1:13;XM_015466153.2:9;XM_024987792.1:4
chr21	67675055	0.3128	0.4606	-0.1478	0.02878	-5.135	0.04387	0.04626	2.817e-07	3.193e-05	CDC42BPB			XM_024982176.1:35;XR_003031488.1:35;XM_024982175.1:34	CGI.chr21.896
chr18	43886353	0.4766	0.305	0.1716	0.03342	5.134	0.03742	0.05141	2.839e-07	3.213e-05	PEPD			XM_010814804.3:4;NM_001080318.2:6
chr18	11340948	0.4296	0.255	0.1745	0.03403	5.129	0.06057	0.07229	2.918e-07	3.289e-05	GSE1			XM_024978901.1:1
chr3	118900731	0.5866	0.4019	0.1847	0.03602	5.129	0.05717	0.08183	2.92e-07	3.289e-05	NDUFA10			NM_176655.2:1;XM_024985110.1:1;XM_024985105.1:2
chr3	102370419	0.4433	0.2513	0.1919	0.03746	5.124	0.0557	0.07492	2.992e-07	3.353e-05	KDM4A		XM_010803609.3:14;XM_010803607.3:14;XM_024987776.1:13;XM_010803606.3:14;XM_010803608.3:14;XM_024987779.1:13;NM_001206316.1:13;XM_015466153.2:9;XM_024987792.1:4
chr3	100728303	0.4466	0.2282	0.2185	0.04264	5.123	0.05093	0.05678	3.007e-07	3.364e-05	MUTYH;HPDL			XM_024987944.1:1;XM_024987952.1:8;NM_001046135.2:8;XM_024987955.1:8;XM_024987947.1:8
chr14	884733	0.5084	0.3475	0.1609	0.0314	5.122	0.09567	0.05849	3.017e-07	3.372e-05	PLEC		XM_025001907.1:31;XM_025001909.1:30;XM_025001908.1:31;XM_025001917.1:29;XM_025001916.1:30;XM_025001920.1:29;XM_025001918.1:30;XM_025001906.1:29;XM_025001905.1:30;XM_025001921.1:29;XM_025001919.1:30;XM_025001923.1:29;XM_025001922.1:30;XM_025001915.1:29;XM_025001913.1:30;XM_025001911.1:29;XM_025001910.1:30;XM_025001914.1:29;XM_025001912.1:30		CGI.chr14.97
chr23	47831067	0.2313	0.3851	-0.1539	0.03005	-5.12	0.07813	0.04023	3.049e-07	3.401e-05	DSP		NM_001192368.2:2;XM_005223866.4:2		CGI.chr23.758
chr18	11634875	0.4395	0.2578	0.1816	0.0355	5.116	0.04798	0.04624	3.116e-07	3.459e-05	GSE1			XM_024978901.1:9
chr11	103877150	0.4732	0.3042	0.169	0.03305	5.115	0.05018	0.04196	3.142e-07	3.481e-05	INPP5E			XM_005213206.4:1;XM_005213207.4:1;NM_001192090.1:1
chr18	43886514	0.4766	0.305	0.1716	0.03356	5.113	0.04052	0.04525	3.165e-07	3.504e-05	PEPD			XM_010814804.3:4;NM_001080318.2:6
chr18	25711618	0.4524	0.295	0.1574	0.03078	5.113	0.04856	0.05216	3.171e-07	3.509e-05	KATNB1		XM_005218500.4:3;XM_024978063.1:3;NM_001101909.2:4;XM_005218501.4:3;XM_005218502.4:4
chr13	64832102	0.5133	0.3382	0.1751	0.03425	5.113	0.04935	0.04276	3.177e-07	3.514e-05	LOC526745		XM_003586815.5:37		CGI.chr13.739
chr29	40999232	0.4128	0.2626	0.1503	0.0294	5.112	0.07498	0.05553	3.184e-07	3.52e-05	LBHD1	LBHD1		XM_024987682.1:2
chr23	48069029	0.4354	0.2871	0.1483	0.02902	5.112	0.04223	0.0669	3.184e-07	3.52e-05	RREB1			XM_024983872.1:6;XM_024983868.1:6;XM_024983870.1:6;XM_015460015.2:5;XM_024983866.1:6;XM_010818623.3:4;XM_024983869.1:6;XM_024983871.1:6;XM_024983867.1:6
chr14	884692	0.5084	0.3475	0.1609	0.03147	5.111	0.08674	0.05793	3.202e-07	3.533e-05	PLEC			XM_025001907.1:30;XM_025001909.1:29;XM_025001908.1:30;XM_025001917.1:28;XM_025001916.1:29;XM_025001920.1:28;XM_025001918.1:29;XM_025001906.1:28;XM_025001905.1:29;XM_025001921.1:28;XM_025001919.1:29;XM_025001923.1:28;XM_025001922.1:29;XM_025001915.1:28;XM_025001913.1:29;XM_025001911.1:28;XM_025001910.1:29;XM_025001914.1:28;XM_025001912.1:29	CGI.chr14.97
chr15	29335798	0.5904	0.3993	0.1912	0.03741	5.111	0.05273	0.04661	3.21e-07	3.54e-05
chr23	48068990	0.4354	0.2871	0.1483	0.02904	5.109	0.04479	0.06359	3.243e-07	3.57e-05	RREB1			XM_024983872.1:6;XM_024983868.1:6;XM_024983870.1:6;XM_015460015.2:5;XM_024983866.1:6;XM_010818623.3:4;XM_024983869.1:6;XM_024983871.1:6;XM_024983867.1:6
chr18	43886403	0.4766	0.305	0.1716	0.03359	5.109	0.05003	0.03611	3.247e-07	3.573e-05	PEPD			XM_010814804.3:4;NM_001080318.2:6
chr21	67674961	0.3128	0.4606	-0.1478	0.02894	-5.107	0.03832	0.04269	3.267e-07	3.593e-05	CDC42BPB			XM_024982176.1:35;XR_003031488.1:35;XM_024982175.1:34	CGI.chr21.896
chr11	103877198	0.4732	0.3042	0.169	0.0331	5.106	0.04137	0.05157	3.283e-07	3.608e-05	INPP5E			XM_005213206.4:1;XM_005213207.4:1;NM_001192090.1:1
chr5	94816932	0.396	0.1845	0.2115	0.04143	5.106	0.07768	0.06616	3.292e-07	3.616e-05
chr3	25645916	0.4902	0.2673	0.2228	0.04365	5.105	0.05843	0.06226	3.303e-07	3.627e-05
chr18	11340859	0.4296	0.255	0.1745	0.03419	5.105	0.05714	0.06185	3.311e-07	3.632e-05	GSE1			XM_024978901.1:1
chr3	118900729	0.5866	0.4019	0.1847	0.03619	5.104	0.0426	0.08395	3.333e-07	3.65e-05	NDUFA10			NM_176655.2:1;XM_024985110.1:1;XM_024985105.1:2
chr17	72217188	0.3379	0.4964	-0.1585	0.03106	-5.103	0.05749	0.3029	3.336e-07	3.652e-05	PI4KA			XM_010814204.3:16;NM_174577.2:16	CGI.chr17.1116
chr18	35740163	0.4308	0.2718	0.159	0.03117	5.102	0.1007	0.07737	3.352e-07	3.668e-05	SMPD3			XM_024978197.1:7;XM_024978198.1:7;XM_024978196.1:7;XM_024978195.1:7;NM_001192363.1:7
chr18	25711661	0.4524	0.295	0.1574	0.03087	5.099	0.04909	0.04743	3.418e-07	3.725e-05	KATNB1		XM_005218500.4:3;XM_024978063.1:3;NM_001101909.2:4;XM_005218501.4:3;XM_005218502.4:4
chr3	118900696	0.5866	0.4019	0.1847	0.03623	5.098	0.04386	0.0819	3.435e-07	3.743e-05	NDUFA10			NM_176655.2:1;XM_024985110.1:1;XM_024985105.1:2
chr3	102370381	0.4433	0.2513	0.1919	0.03767	5.095	0.05265	0.04973	3.48e-07	3.782e-05	KDM4A		XM_010803609.3:14;XM_010803607.3:14;XM_024987776.1:13;XM_010803606.3:14;XM_010803608.3:14;XM_024987779.1:13;NM_001206316.1:13;XM_015466153.2:9;XM_024987792.1:4
chr3	118900669	0.5866	0.4019	0.1847	0.03626	5.094	0.04225	0.08183	3.501e-07	3.8e-05	NDUFA10			NM_176655.2:1;XM_024985110.1:1;XM_024985105.1:2
chr15	29335790	0.5904	0.3993	0.1912	0.03754	5.093	0.04578	0.0477	3.526e-07	3.822e-05
chr18	63261973	0.4758	0.3261	0.1496	0.02938	5.092	0.05782	0.07612	3.534e-07	3.829e-05	PRPF31		NM_001206285.1:3;XM_024978184.1:3		CGI.chr18.1977
chr2	79561975	0.394	0.2228	0.1712	0.03363	5.09	0.05186	0.05776	3.579e-07	3.871e-05	PTMA;LOC104971266			XR_003031046.1:1;XR_003031044.1:1;XR_804943.3:1;XR_003031045.1:1
chr18	25711581	0.4524	0.295	0.1574	0.03095	5.086	0.04459	0.04716	3.662e-07	3.936e-05	KATNB1			XM_005218500.4:2;XM_024978063.1:2;XM_005218501.4:2;NM_001101909.2:3;XM_005218502.4:3
chr23	47831023	0.2313	0.3851	-0.1539	0.03025	-5.086	0.06667	0.03869	3.662e-07	3.936e-05	DSP		NM_001192368.2:2;XM_005223866.4:2		CGI.chr23.758
chr18	11340881	0.4296	0.255	0.1745	0.03432	5.085	0.05523	0.0444	3.671e-07	3.942e-05	GSE1			XM_024978901.1:1
chr18	11340883	0.4296	0.255	0.1745	0.03433	5.085	0.05447	0.04711	3.68e-07	3.952e-05	GSE1			XM_024978901.1:1
chr18	11340879	0.4296	0.255	0.1745	0.03435	5.081	0.05224	0.04939	3.747e-07	4.01e-05	GSE1			XM_024978901.1:1
chr13	64832098	0.5133	0.3382	0.1751	0.03448	5.079	0.03542	0.04679	3.789e-07	4.043e-05	LOC526745		XM_003586815.5:37		CGI.chr13.739
chr18	63261997	0.4758	0.3261	0.1496	0.02947	5.078	0.05039	0.07857	3.822e-07	4.067e-05	PRPF31		NM_001206285.1:3;XM_024978184.1:3		CGI.chr18.1977
chr18	25711643	0.4524	0.295	0.1574	0.031	5.077	0.03976	0.04814	3.832e-07	4.075e-05	KATNB1		XM_005218500.4:3;XM_024978063.1:3;NM_001101909.2:4;XM_005218501.4:3;XM_005218502.4:4
chr23	47830975	0.2313	0.3851	-0.1539	0.03031	-5.076	0.06306	0.0451	3.864e-07	4.103e-05	DSP		NM_001192368.2:2;XM_005223866.4:2		CGI.chr23.758
chr13	77938243	0.4284	0.2586	0.1698	0.03346	5.073	0.05286	0.04559	3.906e-07	4.14e-05	SLC9A8			XM_003586823.5:7;XM_005215060.4:7;XM_005215061.4:7;XM_010811761.3:7
chr13	53834599	0.2696	0.4354	-0.1658	0.03269	-5.071	0.04726	0.06843	3.955e-07	4.18e-05	C13H20orf204	C13H20orf204	XM_002692397.5:4
chr14	884783	0.5084	0.3475	0.1609	0.03173	5.07	0.06886	0.06329	3.982e-07	4.203e-05	PLEC		XM_025001907.1:31;XM_025001909.1:30;XM_025001908.1:31;XM_025001917.1:29;XM_025001916.1:30;XM_025001920.1:29;XM_025001918.1:30;XM_025001906.1:29;XM_025001905.1:30;XM_025001921.1:29;XM_025001919.1:30;XM_025001923.1:29;XM_025001922.1:30;XM_025001915.1:29;XM_025001913.1:30;XM_025001911.1:29;XM_025001910.1:30;XM_025001914.1:29;XM_025001912.1:30		CGI.chr14.97
chr23	47831053	0.2313	0.3851	-0.1539	0.0304	-5.061	0.05438	0.05706	4.17e-07	4.361e-05	DSP		NM_001192368.2:2;XM_005223866.4:2		CGI.chr23.758
chr18	63261980	0.4758	0.3261	0.1496	0.02958	5.059	0.05678	0.06674	4.209e-07	4.394e-05	PRPF31		NM_001206285.1:3;XM_024978184.1:3		CGI.chr18.1977
chr23	47830990	0.2313	0.3851	-0.1539	0.03042	-5.058	0.0573	0.04113	4.235e-07	4.415e-05	DSP		NM_001192368.2:2;XM_005223866.4:2		CGI.chr23.758
chr14	884620	0.5084	0.3475	0.1609	0.03181	5.057	0.07646	0.05164	4.261e-07	4.436e-05	PLEC			XM_025001907.1:30;XM_025001909.1:29;XM_025001908.1:30;XM_025001917.1:28;XM_025001916.1:29;XM_025001920.1:28;XM_025001918.1:29;XM_025001906.1:28;XM_025001905.1:29;XM_025001921.1:28;XM_025001919.1:29;XM_025001923.1:28;XM_025001922.1:29;XM_025001915.1:28;XM_025001913.1:29;XM_025001911.1:28;XM_025001910.1:29;XM_025001914.1:28;XM_025001912.1:29	CGI.chr14.97
chr13	53834575	0.2408	0.4154	-0.1747	0.03454	-5.057	0.1295	0.06776	4.265e-07	4.439e-05	C13H20orf204	C13H20orf204	XM_002692397.5:4
chr2	79562002	0.394	0.2228	0.1712	0.03386	5.055	0.04728	0.0446	4.297e-07	4.466e-05	PTMA;LOC104971266			XR_003031046.1:1;XR_003031044.1:1;XR_804943.3:1;XR_003031045.1:1
chr18	11634913	0.4395	0.2578	0.1816	0.03594	5.054	0.04224	0.04088	4.337e-07	4.498e-05	GSE1			XM_024978901.1:9
chr23	47830998	0.2313	0.3851	-0.1539	0.03046	-5.052	0.05345	0.05069	4.379e-07	4.537e-05	DSP		NM_001192368.2:2;XM_005223866.4:2		CGI.chr23.758
chr18	63261990	0.4758	0.3261	0.1496	0.02962	5.051	0.05958	0.06122	4.385e-07	4.54e-05	PRPF31		NM_001206285.1:3;XM_024978184.1:3		CGI.chr18.1977
chr5	107420246	0.1799	0.3655	-0.1856	0.03674	-5.051	0.05281	0.06246	4.399e-07	4.552e-05	B4GALNT3			XM_024991825.1:6;NM_001206695.1:6
chr23	47831017	0.2313	0.3851	-0.1539	0.03048	-5.047	0.05325	0.03863	4.484e-07	4.623e-05	DSP		NM_001192368.2:2;XM_005223866.4:2		CGI.chr23.758
chr2	79562023	0.394	0.2228	0.1712	0.03393	5.046	0.04417	0.04334	4.509e-07	4.64e-05	PTMA;LOC104971266			XR_003031046.1:1;XR_003031044.1:1;XR_804943.3:1;XR_003031045.1:1
chr14	884682	0.5084	0.3475	0.1609	0.03188	5.045	0.0764	0.04647	4.528e-07	4.656e-05	PLEC			XM_025001907.1:30;XM_025001909.1:29;XM_025001908.1:30;XM_025001917.1:28;XM_025001916.1:29;XM_025001920.1:28;XM_025001918.1:29;XM_025001906.1:28;XM_025001905.1:29;XM_025001921.1:28;XM_025001919.1:29;XM_025001923.1:28;XM_025001922.1:29;XM_025001915.1:28;XM_025001913.1:29;XM_025001911.1:28;XM_025001910.1:29;XM_025001914.1:28;XM_025001912.1:29	CGI.chr14.97
chr18	63262044	0.4758	0.3261	0.1496	0.02968	5.042	0.04096	0.07516	4.618e-07	4.729e-05	PRPF31		NM_001206285.1:3;XM_024978184.1:3
chr18	52667616	0.4483	0.2982	0.15	0.02981	5.034	0.05878	0.04031	4.808e-07	4.889e-05	CLPTM1			NM_001046613.1:1
chr21	642527	0.3519	0.1939	0.158	0.0314	5.032	0.1093	0.07768	4.854e-07	4.924e-05					CGI.chr21.12
chr14	884639	0.5084	0.3475	0.1609	0.03198	5.031	0.0687	0.04741	4.884e-07	4.949e-05	PLEC			XM_025001907.1:30;XM_025001909.1:29;XM_025001908.1:30;XM_025001917.1:28;XM_025001916.1:29;XM_025001920.1:28;XM_025001918.1:29;XM_025001906.1:28;XM_025001905.1:29;XM_025001921.1:28;XM_025001919.1:29;XM_025001923.1:28;XM_025001922.1:29;XM_025001915.1:28;XM_025001913.1:29;XM_025001911.1:28;XM_025001910.1:29;XM_025001914.1:28;XM_025001912.1:29	CGI.chr14.97
chr27	38219880	0.6031	0.388	0.2151	0.04277	5.03	0.07713	0.06189	4.91e-07	4.968e-05	CSGALNACT1			XM_005226156.4:5;XM_005226158.4:5;XM_024986275.1:6;NM_001102116.2:5;XM_024986276.1:4
chr2	79561991	0.394	0.2228	0.1712	0.03406	5.026	0.03742	0.03681	5.021e-07	5.052e-05	PTMA;LOC104971266			XR_003031046.1:1;XR_003031044.1:1;XR_804943.3:1;XR_003031045.1:1
chr22	54998461	0.05823	0.2106	-0.1523	0.03033	-5.022	0.05472	0.06985	5.114e-07	5.129e-05
chr2	133301804	0.4349	0.2814	0.1535	0.03058	5.021	0.05219	0.03642	5.154e-07	5.156e-05	CAPZB			XM_024999272.1:3;XM_024999269.1:3;NM_176648.4:3;XM_005203083.3:3
chr14	884650	0.5084	0.3475	0.1609	0.03205	5.02	0.06423	0.04616	5.177e-07	5.173e-05	PLEC			XM_025001907.1:30;XM_025001909.1:29;XM_025001908.1:30;XM_025001917.1:28;XM_025001916.1:29;XM_025001920.1:28;XM_025001918.1:29;XM_025001906.1:28;XM_025001905.1:29;XM_025001921.1:28;XM_025001919.1:29;XM_025001923.1:28;XM_025001922.1:29;XM_025001915.1:28;XM_025001913.1:29;XM_025001911.1:28;XM_025001910.1:29;XM_025001914.1:28;XM_025001912.1:29	CGI.chr14.97
chr19	18015343	0.5158	0.3633	0.1525	0.03039	5.017	0.07036	0.0721	5.242e-07	5.227e-05	ADAP2			NM_001354175.1:1
chr3	118900716	0.5866	0.4019	0.1847	0.03683	5.015	0.04501	0.05946	5.296e-07	5.271e-05	NDUFA10			NM_176655.2:1;XM_024985110.1:1;XM_024985105.1:2
chr11	99162749	0.3025	0.4651	-0.1625	0.03242	-5.014	0.0889	0.2339	5.324e-07	5.296e-05	WDR34			NM_001206205.1:7;XM_010810435.3:7
chr27	38219895	0.6031	0.388	0.2151	0.0429	5.014	0.07555	0.05242	5.325e-07	5.297e-05	CSGALNACT1			XM_005226156.4:5;XM_005226158.4:5;XM_024986275.1:6;NM_001102116.2:5;XM_024986276.1:4
chr9	103578761	0.3537	0.2006	0.153	0.03057	5.007	0.06556	0.03682	5.527e-07	5.461e-05
chr23	9142266	0.4178	0.585	-0.1672	0.03341	-5.004	0.163	0.2372	5.625e-07	5.544e-05	H2B;TCP11			XM_024983612.1:8;XM_024983611.1:10
chr27	38219893	0.6031	0.388	0.2151	0.043	5.002	0.04825	0.09075	5.66e-07	5.569e-05	CSGALNACT1			XM_005226156.4:5;XM_005226158.4:5;XM_024986275.1:6;NM_001102116.2:5;XM_024986276.1:4
chr18	52667632	0.4483	0.2982	0.15	0.03002	4.997	0.05845	0.03221	5.814e-07	5.683e-05	CLPTM1			NM_001046613.1:1
chr14	21494464	0.3643	0.2069	0.1573	0.03149	4.996	0.09808	0.06666	5.839e-07	5.699e-05	RB1CC1			XM_005215415.4:1;NM_001114155.1:1;XM_010812002.3:1
chr21	642530	0.3519	0.1939	0.158	0.03165	4.992	0.08422	0.0971	5.979e-07	5.814e-05					CGI.chr21.12
chr3	116067115	0.3203	0.1335	0.1868	0.03745	4.988	0.0565	0.03972	6.097e-07	5.903e-05
chr18	63261963	0.4758	0.3261	0.1496	0.03002	4.985	0.05032	0.04606	6.191e-07	5.978e-05	PRPF31		NM_001206285.1:3;XM_024978184.1:3		CGI.chr18.1977
chr2	135787993	0.4607	0.3019	0.1589	0.03187	4.985	0.07891	0.03993	6.204e-07	5.986e-05	FBXO42			XM_005203374.4:1;XM_003585804.5:1
chr18	11634850	0.4395	0.2578	0.1816	0.03645	4.983	0.05755	0.03236	6.252e-07	6.017e-05	GSE1			XM_024978901.1:9
chr22	54998464	0.05823	0.2106	-0.1523	0.03057	-4.983	0.05532	0.05632	6.266e-07	6.026e-05
chr14	81462093	0.2411	0.3954	-0.1543	0.03097	-4.981	0.08448	0.1223	6.335e-07	6.068e-05
chr25	13424583	0.3572	0.2063	0.1509	0.0303	4.98	0.06521	0.05757	6.36e-07	6.086e-05	PARN			XM_024984914.1:3;NM_001101118.2:3;XM_024984916.1:3;XM_010819308.3:3;XM_024984915.1:3;XM_010819309.3:3;XM_024984912.1:3;XM_010819306.3:3;XM_010819307.3:3
chr16	2073064	0.3268	0.4874	-0.1606	0.03225	-4.979	0.03812	0.07479	6.376e-07	6.096e-05
chr9	103578773	0.3537	0.2006	0.153	0.03075	4.977	0.05557	0.04035	6.465e-07	6.166e-05
chr22	54998441	0.05823	0.2106	-0.1523	0.03066	-4.969	0.0603	0.04678	6.736e-07	6.362e-05
chr19	18015349	0.5158	0.3633	0.1525	0.03069	4.968	0.08458	0.04891	6.773e-07	6.389e-05	ADAP2			NM_001354175.1:1
chr9	103578804	0.3537	0.2006	0.153	0.03082	4.966	0.05333	0.04503	6.842e-07	6.44e-05
chr18	52667596	0.4483	0.2982	0.15	0.03024	4.961	0.04993	0.03532	7.013e-07	6.566e-05	CLPTM1			NM_001046613.1:1
chr9	103578770	0.3537	0.2006	0.153	0.03085	4.961	0.04751	0.04892	7.022e-07	6.573e-05
chr19	18015295	0.5158	0.3633	0.1525	0.03075	4.959	0.07396	0.05693	7.091e-07	6.621e-05	ADAP2			NM_001354175.1:1
chr20	71687243	0.1583	0.3159	-0.1575	0.0318	-4.955	0.06731	0.0548	7.247e-07	6.734e-05
chr26	34134238	0.2056	0.05251	0.1531	0.03089	4.954	0.04853	0.03693	7.262e-07	6.744e-05	NRAP			NM_001098072.1:39;XM_005225745.3:39;XM_010820038.3:38;XM_005225746.3:38;XM_024985666.1:38;XM_024985667.1:37;XM_005225747.3:38
chr27	38219849	0.6031	0.388	0.2151	0.04343	4.952	0.05527	0.04264	7.327e-07	6.784e-05	CSGALNACT1			XM_005226156.4:5;XM_005226158.4:5;XM_024986275.1:6;NM_001102116.2:5;XM_024986276.1:4
chr22	58508454	0.3191	0.4904	-0.1712	0.0346	-4.949	0.05399	0.04481	7.465e-07	6.883e-05	NUP210			NM_001191461.1:5;XM_024982365.1:5
chr11	100662783	0.4591	0.2507	0.2084	0.04215	4.943	0.1322	0.06303	7.697e-07	7.044e-05	HMCN2		XM_010810511.3:23;XM_010810510.3:23
chr13	53834528	0.2408	0.4154	-0.1747	0.03542	-4.931	0.05698	0.08035	8.177e-07	7.404e-05	C13H20orf204	C13H20orf204	XM_002692397.5:4
chr16	50432004	0.1674	0.3672	-0.1998	0.04055	-4.926	0.0565	0.04386	8.396e-07	7.551e-05
chr13	53834541	0.2408	0.4154	-0.1747	0.03546	-4.926	0.04185	0.0866	8.409e-07	7.558e-05	C13H20orf204	C13H20orf204	XM_002692397.5:4
chr17	72217097	0.3379	0.4964	-0.1585	0.03223	-4.918	0.06524	0.07883	8.743e-07	7.776e-05	PI4KA			XM_010814204.3:16;NM_174577.2:16	CGI.chr17.1116
chr9	103578794	0.3537	0.2006	0.153	0.03112	4.918	0.04485	0.04279	8.758e-07	7.788e-05
chr5	94816939	0.396	0.1845	0.2115	0.04305	4.914	0.04914	0.04465	8.924e-07	7.91e-05
chr18	35740096	0.4308	0.2718	0.159	0.03239	4.91	0.08658	0.0595	9.091e-07	8.03e-05	SMPD3			XM_024978197.1:7;XM_024978198.1:7;XM_024978196.1:7;XM_024978195.1:7;NM_001192363.1:7
chr19	18015321	0.5158	0.3633	0.1525	0.03107	4.908	0.06612	0.05415	9.221e-07	8.119e-05	ADAP2			NM_001354175.1:1
chr19	18015394	0.5158	0.3633	0.1525	0.03109	4.905	0.06894	0.05093	9.358e-07	8.218e-05	ADAP2			NM_001354175.1:1
chr22	58508543	0.3191	0.4904	-0.1712	0.03493	-4.902	0.05026	0.03998	9.503e-07	8.315e-05	NUP210			NM_001191461.1:5;XM_024982365.1:5
chr13	77938398	0.406	0.2052	0.2008	0.04098	4.899	0.1611	0.1547	9.62e-07	8.392e-05	SLC9A8			XM_003586823.5:7;XM_005215060.4:7;XM_005215061.4:7;XM_010811761.3:7
chr26	44151104	0.4095	0.2526	0.1569	0.03204	4.898	0.05687	0.06588	9.68e-07	8.437e-05	LHPP			XM_024985714.1:5;XR_003032731.1:6;NM_001080912.1:6
chr16	2073093	0.3268	0.4874	-0.1606	0.03279	-4.896	0.03555	0.06347	9.767e-07	8.494e-05
chr16	2072972	0.3268	0.4874	-0.1606	0.03281	-4.894	0.04044	0.05876	9.886e-07	8.577e-05
chr21	642518	0.3519	0.1939	0.158	0.03231	4.891	0.06089	0.07071	1.005e-06	8.682e-05					CGI.chr21.12
chr17	72217079	0.3379	0.4964	-0.1585	0.03242	-4.89	0.07171	0.06353	1.006e-06	8.689e-05	PI4KA			XM_010814204.3:16;NM_174577.2:16	CGI.chr17.1116
chr25	1511437	0.3164	0.4906	-0.1742	0.03563	-4.89	0.05883	0.0511	1.01e-06	8.716e-05	RPL3L;LOC112444341	LOC112444341		NM_001035501.1:7;XR_003032671.1:1
chr21	642490	0.3519	0.1939	0.158	0.03232	4.889	0.0576	0.07516	1.012e-06	8.73e-05					CGI.chr21.12
chr26	44151076	0.4095	0.2526	0.1569	0.0321	4.888	0.05753	0.05658	1.018e-06	8.774e-05	LHPP			XM_024985714.1:5;XR_003032731.1:6;NM_001080912.1:6
chr25	1511481	0.3164	0.4906	-0.1742	0.03568	-4.883	0.05897	0.04681	1.047e-06	8.955e-05	RPL3L;LOC112444341	LOC112444341	XR_003032671.1:2	NM_001035501.1:7
chr21	642488	0.3519	0.1939	0.158	0.03236	4.882	0.04483	0.08627	1.048e-06	8.964e-05					CGI.chr21.12
chr21	642478	0.3519	0.1939	0.158	0.03238	4.88	0.04937	0.07993	1.061e-06	9.054e-05					CGI.chr21.12
chr25	1511420	0.3164	0.4906	-0.1742	0.03571	-4.879	0.04687	0.05688	1.067e-06	9.095e-05	RPL3L;LOC112444341	LOC112444341		NM_001035501.1:7;XR_003032671.1:1
chr22	58508414	0.3191	0.4904	-0.1712	0.0351	-4.878	0.04308	0.0437	1.071e-06	9.123e-05	NUP210			NM_001191461.1:5;XM_024982365.1:5
chr25	1511499	0.3164	0.4906	-0.1742	0.03574	-4.875	0.05836	0.04186	1.089e-06	9.257e-05	RPL3L;LOC112444341	LOC112444341	XR_003032671.1:2	NM_001035501.1:7
chr17	72217085	0.3379	0.4964	-0.1585	0.03253	-4.873	0.08559	0.04435	1.097e-06	9.308e-05	PI4KA			XM_010814204.3:16;NM_174577.2:16	CGI.chr17.1116
chr19	18015336	0.5158	0.3633	0.1525	0.03133	4.866	0.06622	0.04575	1.136e-06	9.573e-05	ADAP2			NM_001354175.1:1
chr22	58508527	0.3191	0.4904	-0.1712	0.03522	-4.862	0.04401	0.03949	1.16e-06	9.732e-05	NUP210			NM_001191461.1:5;XM_024982365.1:5
chr21	642486	0.3519	0.1939	0.158	0.03251	4.861	0.05115	0.06172	1.167e-06	9.78e-05					CGI.chr21.12
chr2	130034384	0.2426	0.3978	-0.1553	0.03195	-4.86	0.05807	0.0579	1.172e-06	9.807e-05	EPHB2		NM_001191498.1:15;XM_024975895.1:14;XM_024975897.1:14		CGI.chr2.919
chr1	146233300	0.5127	0.3329	0.1798	0.03706	4.853	0.04586	0.06155	1.218e-06	0.0001012	DIP2A			XM_024996955.1:32;XM_024996954.1:31;XM_005202121.4:31;XM_002685146.6:32;XM_010801729.3:32
chr18	12261763	0.1978	0.04493	0.1529	0.0315	4.852	0.118	0.07459	1.22e-06	0.0001013
chr18	35740229	0.4308	0.2718	0.159	0.03279	4.85	0.06555	0.06928	1.236e-06	0.0001024	SMPD3			XM_024978197.1:7;XM_024978198.1:7;XM_024978196.1:7;XM_024978195.1:7;NM_001192363.1:7
chr15	29290971	0.4415	0.2619	0.1796	0.03705	4.848	0.03619	0.0503	1.244e-06	0.0001029	PHLDB1			XM_010812482.3:13;XM_010812485.3:13;XM_005215999.4:14;XM_024975344.1:14;XM_010812484.3:14;XM_010812483.3:14;XM_005215996.4:14;XM_010812486.2:10;XM_015474658.2:14;XM_005216004.4:13;XM_005216003.4:14;XM_005216002.4:14;XM_010812487.3:13;NM_001206042.1:13;XM_024975347.1:9;XM_005216006.4:14;XM_005216005.4:14;XM_005216008.4:13;XM_005216007.3:13
chr3	25646028	0.4902	0.2673	0.2228	0.04602	4.842	0.06882	0.06183	1.284e-06	0.0001054
chr5	116956050	0.4065	0.5635	-0.1569	0.03246	-4.835	0.05698	0.05309	1.332e-06	0.0001084
chr20	71687254	0.1583	0.3159	-0.1575	0.03261	-4.831	0.04296	0.05104	1.36e-06	0.0001101
chr10	84121167	0.2585	0.103	0.1555	0.03219	4.829	0.0619	0.08567	1.372e-06	0.0001108	DPF3		XM_024998127.1:1;XM_024998123.1:1;XM_024998125.1:1;XM_002691052.5:1
chr18	11847832	0.5179	0.2895	0.2284	0.04732	4.826	0.1121	0.05653	1.393e-06	0.0001121	IRF8			XM_005218725.4:2;NM_001083769.2:2;XM_005218724.3:2
chr13	53834475	0.2408	0.4154	-0.1747	0.03623	-4.821	0.04832	0.05423	1.429e-06	0.0001141	C13H20orf204	C13H20orf204		XM_002692397.5:3
chr22	56372187	0.4822	0.2944	0.1878	0.03898	4.818	0.05603	0.1009	1.453e-06	0.0001157	CAND2		NM_001206543.1:14;XM_024982844.1:14
chr2	135788022	0.4607	0.3019	0.1589	0.03298	4.816	0.05303	0.03994	1.461e-06	0.0001163	FBXO42			XM_005203374.4:1;XM_003585804.5:1
chr26	44151095	0.4095	0.2526	0.1569	0.03258	4.816	0.04223	0.0558	1.462e-06	0.0001163	LHPP			XM_024985714.1:5;XR_003032731.1:6;NM_001080912.1:6
chr2	135788009	0.4607	0.3019	0.1589	0.03299	4.816	0.04717	0.04963	1.465e-06	0.0001165	FBXO42			XM_005203374.4:1;XM_003585804.5:1
chr5	113104658	0.4606	0.3025	0.1581	0.03292	4.803	0.04426	0.06431	1.563e-06	0.0001225	TCF20			XM_005207396.3:1;NM_001192574.2:1;XM_024991790.1:1;XM_015471399.2:1;XM_015471400.2:1;XM_024991791.1:1;XM_015471401.2:1;XM_005207398.3:1;XM_015471402.2:1
chr16	2073081	0.3268	0.4874	-0.1606	0.03345	-4.801	0.0352	0.0482	1.582e-06	0.0001238
chr5	113104549	0.4606	0.3025	0.1581	0.03294	4.799	0.03822	0.06941	1.591e-06	0.0001243	TCF20			XM_005207396.3:1;NM_001192574.2:1;XM_024991790.1:1;XM_015471399.2:1;XM_015471400.2:1;XM_024991791.1:1;XM_015471401.2:1;XM_005207398.3:1;XM_015471402.2:1
chr7	21363297	0.3973	0.5995	-0.2022	0.04217	-4.795	0.04526	0.08007	1.627e-06	0.0001265	DOT1L			XM_010807068.3:6;XM_010807073.3:3;XM_010807072.3:7;XM_024995042.1:7;XM_010807067.3:7;XM_003586273.5:7;XM_005209068.4:7;XM_010807066.3:7;XM_010807071.3:6;XM_024995041.1:7
chr16	2073099	0.3268	0.4874	-0.1606	0.03349	-4.794	0.04107	0.04292	1.634e-06	0.0001269
chr2	135787985	0.4607	0.3019	0.1589	0.03314	4.794	0.04623	0.04595	1.635e-06	0.0001269	FBXO42			XM_005203374.4:1;XM_003585804.5:1
chr23	48191136	0.3503	0.1866	0.1637	0.03416	4.793	0.05461	0.06759	1.646e-06	0.0001275	RREB1			XM_024983871.1:13;XM_024983867.1:13
chr18	64347126	0.4288	0.237	0.1918	0.04001	4.792	0.05703	0.05243	1.648e-06	0.0001276
chr13	23667778	0.2834	0.4452	-0.1618	0.03378	-4.79	0.04921	0.06978	1.665e-06	0.0001287	PIP4K2A			XM_025000704.1:6;XM_025000703.1:6;NM_001192769.1:6
chr22	56372231	0.4822	0.2944	0.1878	0.0392	4.79	0.0539	0.092	1.667e-06	0.0001288	CAND2		NM_001206543.1:14;XM_024982844.1:14
chr18	11847802	0.5179	0.2895	0.2284	0.04768	4.789	0.07611	0.1046	1.676e-06	0.0001293	IRF8			XM_005218725.4:2;NM_001083769.2:2;XM_005218724.3:2
chr18	35740035	0.4308	0.2718	0.159	0.03322	4.788	0.05567	0.0685	1.684e-06	0.0001298	SMPD3			XM_024978197.1:7;XM_024978198.1:7;XM_024978196.1:7;XM_024978195.1:7;NM_001192363.1:7
chr15	29290866	0.4415	0.2619	0.1796	0.03754	4.785	0.03636	0.03962	1.712e-06	0.0001315	PHLDB1			XM_010812482.3:13;XM_010812485.3:13;XM_005215999.4:14;XM_024975344.1:14;XM_010812484.3:14;XM_010812483.3:14;XM_005215996.4:14;XM_010812486.2:10;XM_015474658.2:14;XM_005216004.4:13;XM_005216003.4:14;XM_005216002.4:14;XM_010812487.3:13;NM_001206042.1:13;XM_024975347.1:9;XM_005216006.4:14;XM_005216005.4:14;XM_005216008.4:13;XM_005216007.3:13
chr1	146233223	0.5127	0.3329	0.1798	0.0376	4.782	0.0418	0.0429	1.735e-06	0.000133	DIP2A			XM_024996955.1:32;XM_024996954.1:31;XM_005202121.4:31;XM_002685146.6:32;XM_010801729.3:32
chr22	56372273	0.4822	0.2944	0.1878	0.03927	4.782	0.05727	0.08618	1.736e-06	0.0001331	CAND2			NM_001206543.1:14;XM_024982844.1:14
chr13	23667815	0.2834	0.4452	-0.1618	0.0339	-4.773	0.06797	0.05192	1.812e-06	0.0001377	PIP4K2A			XM_025000704.1:6;XM_025000703.1:6;NM_001192769.1:6
chr2	135788012	0.4607	0.3019	0.1589	0.03329	4.773	0.04273	0.04674	1.818e-06	0.000138	FBXO42			XM_005203374.4:1;XM_003585804.5:1
chr9	96969696	0.4624	0.3014	0.1609	0.03373	4.772	0.06402	0.04747	1.827e-06	0.0001386	PRKN			XM_024996689.1:2;XM_024996690.1:2;XM_024996693.1:2;XM_024996692.1:2;XM_024996694.1:1;XM_024996685.1:1;XM_024996684.1:1;XM_024996687.1:1;XM_024996686.1:1;XM_024996688.1:1;NM_001199065.1:1
chr18	35740193	0.4308	0.2718	0.159	0.03334	4.77	0.0631	0.05785	1.84e-06	0.0001394	SMPD3			XM_024978197.1:7;XM_024978198.1:7;XM_024978196.1:7;XM_024978195.1:7;NM_001192363.1:7
chr5	116956020	0.4065	0.5635	-0.1569	0.0329	-4.77	0.04008	0.05283	1.841e-06	0.0001394
chr23	48191142	0.3503	0.1866	0.1637	0.03433	4.768	0.05555	0.04706	1.857e-06	0.0001403	RREB1			XM_024983871.1:13;XM_024983867.1:13
chr25	2566855	0.5361	0.3583	0.1778	0.03731	4.766	0.03879	0.07815	1.875e-06	0.0001413	ZNF205			XM_005224444.4:5;XM_015460185.2:5;XM_005224443.4:5;XM_005224441.3:5;XM_005224445.4:5;NM_001034473.2:5;XM_015460186.2:6;XM_024984830.1:5
chr11	100662775	0.4591	0.2507	0.2084	0.04374	4.763	0.04538	0.1106	1.904e-06	0.0001429	HMCN2		XM_010810511.3:23;XM_010810510.3:23
chr18	2422300	0.4841	0.2906	0.1936	0.04065	4.761	0.04575	0.06363	1.924e-06	0.0001441	ZNRF1			XM_005218336.4:1;XM_005218335.4:1;XM_005218334.4:1;XM_005218337.3:1;NM_001192210.1:1
chr22	56372287	0.4822	0.2944	0.1878	0.03948	4.757	0.04344	0.08538	1.967e-06	0.0001465	CAND2			NM_001206543.1:14;XM_024982844.1:14
chr22	56372200	0.4822	0.2944	0.1878	0.03948	4.756	0.04159	0.08604	1.974e-06	0.0001469	CAND2		NM_001206543.1:14;XM_024982844.1:14
chr18	64347100	0.4288	0.237	0.1918	0.04034	4.754	0.04844	0.05571	1.993e-06	0.0001481
chr25	2566813	0.5361	0.3583	0.1778	0.03741	4.752	0.05882	0.05837	2.009e-06	0.0001489	ZNF205		XM_005224444.4:5;XM_005224445.4:5;XM_015460185.2:5;XM_005224443.4:5;XM_024984830.1:5;NM_001034473.2:5;XM_005224441.3:5;XM_015460186.2:6
chr9	94930416	0.5396	0.3589	0.1808	0.03804	4.751	0.06918	0.05031	2.02e-06	0.0001494	TULP4			XM_024997119.1:5;XM_024997117.1:5;XM_024997118.1:5;XM_024997116.1:6;XM_024997115.1:6;XM_024997120.1:4;XM_024997121.1:3
chr20	71687267	0.1583	0.3159	-0.1575	0.03316	-4.751	0.0524	0.03791	2.025e-06	0.0001497
chr5	112390937	0.2702	0.4464	-0.1762	0.03708	-4.751	0.1447	0.071	2.026e-06	0.0001497	CHADL		XM_024992797.1:5
chr13	23667819	0.2834	0.4452	-0.1618	0.03406	-4.75	0.05501	0.05768	2.03e-06	0.00015	PIP4K2A			XM_025000704.1:6;XM_025000703.1:6;NM_001192769.1:6
chr25	627109	0.5243	0.3161	0.2082	0.04382	4.75	0.0517	0.04905	2.033e-06	0.00015	HAGHL		XM_005224428.4:6;XM_024984798.1:6;XM_005224429.4:6;XM_005224430.4:6;NM_001075540.2:5
chr23	49216056	0.5221	0.3203	0.2018	0.04248	4.75	0.05465	0.05463	2.033e-06	0.00015	FARS2			XM_024983443.1:1;NM_001076805.1:1;XM_024983449.1:1;XM_024983442.1:1;XM_024983447.1:1;XM_024983448.1:1;XM_024983444.1:2;XM_024983445.1:2;XM_024983446.1:1
chr18	11847838	0.5179	0.2895	0.2284	0.04812	4.746	0.09098	0.0601	2.077e-06	0.0001524	IRF8			XM_005218725.4:2;NM_001083769.2:2;XM_005218724.3:2
chr5	113104528	0.4606	0.3025	0.1581	0.03331	4.746	0.04967	0.05131	2.077e-06	0.0001524	TCF20			XM_005207396.3:1;NM_001192574.2:1;XM_024991790.1:1;XM_015471399.2:1;XM_015471400.2:1;XM_024991791.1:1;XM_015471401.2:1;XM_005207398.3:1;XM_015471402.2:1
chr9	96969615	0.4624	0.3014	0.1609	0.03392	4.745	0.06618	0.06613	2.087e-06	0.000153	PRKN			XM_024996689.1:2;XM_024996690.1:2;XM_024996693.1:2;XM_024996692.1:2;XM_024996694.1:1;XM_024996685.1:1;XM_024996684.1:1;XM_024996687.1:1;XM_024996686.1:1;XM_024996688.1:1;NM_001199065.1:1
chr23	48191166	0.3503	0.1866	0.1637	0.03451	4.743	0.05179	0.04202	2.101e-06	0.0001539	RREB1			XM_024983871.1:13;XM_024983867.1:13
chr20	71687300	0.1583	0.3159	-0.1575	0.03321	-4.743	0.04281	0.04178	2.101e-06	0.0001539
chr25	627116	0.5243	0.3161	0.2082	0.04391	4.741	0.05172	0.04576	2.127e-06	0.0001553	HAGHL		XM_005224428.4:6;XM_024984798.1:6;XM_005224429.4:6;XM_005224430.4:6;NM_001075540.2:5
chr9	94930315	0.5396	0.3589	0.1808	0.03813	4.74	0.06833	0.05097	2.133e-06	0.0001557	TULP4			XM_024997119.1:5;XM_024997117.1:5;XM_024997118.1:5;XM_024997116.1:6;XM_024997115.1:6;XM_024997120.1:4;XM_024997121.1:3
chr6	114721235	0.3994	0.2054	0.194	0.04099	4.733	0.0775	0.04525	2.21e-06	0.0001601	TRMT44			XM_024993711.1:1;XM_002688423.4:1
chr14	21494482	0.3643	0.2069	0.1573	0.03326	4.73	0.07962	0.04812	2.241e-06	0.000162	RB1CC1			XM_005215415.4:1;NM_001114155.1:1;XM_010812002.3:1
chr18	35740133	0.4308	0.2718	0.159	0.03365	4.727	0.07135	0.04369	2.28e-06	0.0001643	SMPD3			XM_024978197.1:7;XM_024978198.1:7;XM_024978196.1:7;XM_024978195.1:7;NM_001192363.1:7
chr5	116956040	0.4065	0.5635	-0.1569	0.03321	-4.726	0.041	0.04413	2.286e-06	0.0001647
chr5	113104579	0.4606	0.3025	0.1581	0.03347	4.723	0.05338	0.04376	2.32e-06	0.0001665	TCF20			XM_005207396.3:1;NM_001192574.2:1;XM_024991790.1:1;XM_015471399.2:1;XM_015471400.2:1;XM_024991791.1:1;XM_015471401.2:1;XM_005207398.3:1;XM_015471402.2:1
chr3	120958395	0.3459	0.1601	0.1858	0.03935	4.721	0.06943	0.06422	2.343e-06	0.0001678
chr5	116956027	0.4065	0.5635	-0.1569	0.03324	-4.721	0.04673	0.04133	2.348e-06	0.0001681
chr5	116881788	0.329	0.5083	-0.1794	0.038	-4.72	0.05995	0.04404	2.358e-06	0.0001687	GRAMD4			XM_005207529.4:3;XM_024992109.1:3;XM_005207531.4:3;XM_005207530.4:3
chr5	116881804	0.329	0.5083	-0.1794	0.03801	-4.718	0.06954	0.06149	2.377e-06	0.0001699	GRAMD4			XM_005207529.4:3;XM_024992109.1:3;XM_005207531.4:3;XM_005207530.4:3
chr25	2566760	0.5361	0.3583	0.1778	0.03774	4.712	0.0436	0.06412	2.458e-06	0.0001745	ZNF205		XM_005224444.4:5;XM_005224445.4:5;XM_015460185.2:5;XM_005224443.4:5;XM_024984830.1:5;NM_001034473.2:5;XM_005224441.3:5;XM_015460186.2:6
chr24	35262736	0.1402	0.303	-0.1629	0.03457	-4.711	0.05032	0.05527	2.464e-06	0.0001747	COLEC12		NM_001101843.1:5
chr9	96969654	0.4624	0.3014	0.1609	0.03418	4.709	0.05818	0.06792	2.486e-06	0.0001759	PRKN			XM_024996689.1:2;XM_024996690.1:2;XM_024996693.1:2;XM_024996692.1:2;XM_024996694.1:1;XM_024996685.1:1;XM_024996684.1:1;XM_024996687.1:1;XM_024996686.1:1;XM_024996688.1:1;NM_001199065.1:1
chr7	21363312	0.3973	0.5995	-0.2022	0.04295	-4.708	0.045	0.05494	2.498e-06	0.0001766	DOT1L			XM_010807068.3:6;XM_010807073.3:3;XM_010807072.3:7;XM_024995042.1:7;XM_010807067.3:7;XM_003586273.5:7;XM_005209068.4:7;XM_010807066.3:7;XM_010807071.3:6;XM_024995041.1:7
chr19	44639204	0.3928	0.5777	-0.1849	0.03931	-4.704	0.05058	0.05826	2.547e-06	0.0001794	KIF18B		NM_001192283.1:12
chr5	116956198	0.4065	0.5635	-0.1569	0.03339	-4.7	0.04423	0.03931	2.603e-06	0.0001827
chr25	38229751	0.269	0.4944	-0.2255	0.04798	-4.699	0.07164	0.1129	2.614e-06	0.0001833
chr18	11847841	0.5179	0.2895	0.2284	0.0486	4.699	0.08292	0.05429	2.621e-06	0.0001836	IRF8			XM_005218725.4:2;NM_001083769.2:2;XM_005218724.3:2
chr5	116881793	0.329	0.5083	-0.1794	0.03819	-4.696	0.043	0.07928	2.652e-06	0.0001853	GRAMD4			XM_005207529.4:3;XM_024992109.1:3;XM_005207531.4:3;XM_005207530.4:3
chr3	120958402	0.3459	0.1601	0.1858	0.03962	4.69	0.05997	0.06011	2.737e-06	0.0001901
chr13	23667768	0.2834	0.4452	-0.1618	0.03451	-4.689	0.06418	0.0389	2.751e-06	0.0001909	PIP4K2A			XM_025000704.1:6;XM_025000703.1:6;NM_001192769.1:6
chr9	96969683	0.4624	0.3014	0.1609	0.03433	4.688	0.05576	0.06656	2.761e-06	0.0001914	PRKN			XM_024996689.1:2;XM_024996690.1:2;XM_024996693.1:2;XM_024996692.1:2;XM_024996694.1:1;XM_024996685.1:1;XM_024996684.1:1;XM_024996687.1:1;XM_024996686.1:1;XM_024996688.1:1;NM_001199065.1:1
chr19	44639217	0.3928	0.5777	-0.1849	0.03945	-4.687	0.04381	0.06043	2.767e-06	0.0001917	KIF18B		NM_001192283.1:12
chr9	94930451	0.5396	0.3589	0.1808	0.03856	4.687	0.06114	0.04537	2.768e-06	0.0001918	TULP4			XM_024997119.1:5;XM_024997117.1:5;XM_024997118.1:5;XM_024997116.1:6;XM_024997115.1:6;XM_024997120.1:4;XM_024997121.1:3
chr14	81462159	0.2411	0.3954	-0.1543	0.03291	-4.687	0.09033	0.06705	2.775e-06	0.0001922
chr5	116881763	0.329	0.5083	-0.1794	0.03828	-4.685	0.05411	0.04279	2.801e-06	0.0001935	GRAMD4			XM_005207529.4:3;XM_024992109.1:3;XM_005207531.4:3;XM_005207530.4:3
chr19	44639249	0.3928	0.5777	-0.1849	0.03949	-4.683	0.04522	0.05748	2.833e-06	0.0001954	KIF18B		NM_001192283.1:12
chr23	48191149	0.3503	0.1866	0.1637	0.03497	4.682	0.03908	0.05061	2.841e-06	0.0001959	RREB1			XM_024983871.1:13;XM_024983867.1:13
chr22	59424825	0.4538	0.2992	0.1546	0.03303	4.681	0.04407	0.04359	2.858e-06	0.0001966	EEFSEC			NM_001083464.2:3;XM_024982838.1:2	CGI.chr22.1073
chr22	59424814	0.4538	0.2992	0.1546	0.03303	4.681	0.0418	0.04985	2.861e-06	0.0001967	EEFSEC			NM_001083464.2:3;XM_024982838.1:2	CGI.chr22.1073
chr19	44639243	0.3928	0.5777	-0.1849	0.03951	-4.68	0.04751	0.05446	2.871e-06	0.0001973	KIF18B		NM_001192283.1:12
chr24	35262758	0.1402	0.303	-0.1629	0.03481	-4.68	0.0542	0.04076	2.874e-06	0.0001974	COLEC12		NM_001101843.1:5
chr13	23667899	0.2834	0.4452	-0.1618	0.0346	-4.677	0.06419	0.03659	2.908e-06	0.0001993	PIP4K2A			XM_025000704.1:6;XM_025000703.1:6;NM_001192769.1:6
chr7	21363316	0.3973	0.5995	-0.2022	0.04325	-4.676	0.04244	0.04363	2.931e-06	0.0002005	DOT1L			XM_010807068.3:6;XM_010807073.3:3;XM_010807072.3:7;XM_024995042.1:7;XM_010807067.3:7;XM_003586273.5:7;XM_005209068.4:7;XM_010807066.3:7;XM_010807071.3:6;XM_024995041.1:7
chr5	116881802	0.329	0.5083	-0.1794	0.03837	-4.674	0.04597	0.056	2.947e-06	0.0002012	GRAMD4			XM_005207529.4:3;XM_024992109.1:3;XM_005207531.4:3;XM_005207530.4:3
chr23	49216022	0.5221	0.3203	0.2018	0.0432	4.67	0.04969	0.03979	3.005e-06	0.0002043	FARS2			XM_024983443.1:1;NM_001076805.1:1;XM_024983449.1:1;XM_024983442.1:1;XM_024983447.1:1;XM_024983448.1:1;XM_024983444.1:2;XM_024983445.1:2;XM_024983446.1:1
chr5	109470032	0.3916	0.206	0.1856	0.03978	4.666	0.2151	0.06277	3.075e-06	0.0002082	GGA1			NM_001035408.1:9
chr3	120958399	0.3459	0.1601	0.1858	0.03985	4.662	0.04497	0.06177	3.137e-06	0.0002115
chr22	50409936	0.3356	0.493	-0.1574	0.03379	-4.66	0.09084	0.2127	3.168e-06	0.000213	TRAIP			XM_015459587.2:5;NM_001102124.2:5
chr25	2566848	0.5361	0.3583	0.1778	0.03819	4.655	0.0434	0.05439	3.232e-06	0.0002164	ZNF205			XM_005224444.4:5;XM_015460185.2:5;XM_005224443.4:5;XM_005224441.3:5;XM_005224445.4:5;NM_001034473.2:5;XM_015460186.2:6;XM_024984830.1:5
chr11	100662766	0.4591	0.2507	0.2084	0.04483	4.648	0.04771	0.06556	3.359e-06	0.0002233	HMCN2		XM_010810511.3:23;XM_010810510.3:23
chr9	94930457	0.5396	0.3589	0.1808	0.0389	4.646	0.05642	0.03851	3.377e-06	0.0002243	TULP4			XM_024997119.1:5;XM_024997117.1:5;XM_024997118.1:5;XM_024997116.1:6;XM_024997115.1:6;XM_024997120.1:4;XM_024997121.1:3
chr6	114721229	0.3994	0.2054	0.194	0.0419	4.63	0.05227	0.04785	3.661e-06	0.0002389	TRMT44			XM_024993711.1:1;XM_002688423.4:1
chr9	96969673	0.4624	0.3014	0.1609	0.03477	4.629	0.04305	0.06905	3.674e-06	0.0002396	PRKN			XM_024996689.1:2;XM_024996690.1:2;XM_024996693.1:2;XM_024996692.1:2;XM_024996694.1:1;XM_024996685.1:1;XM_024996684.1:1;XM_024996687.1:1;XM_024996686.1:1;XM_024996688.1:1;NM_001199065.1:1
chr18	2422272	0.4841	0.2906	0.1936	0.04184	4.626	0.04207	0.04093	3.719e-06	0.0002419	ZNRF1			XM_005218336.4:1;XM_005218335.4:1;XM_005218334.4:1;XM_005218337.3:1;NM_001192210.1:1
chr19	27095019	0.4058	0.2444	0.1614	0.03489	4.624	0.07205	0.1049	3.766e-06	0.0002443	NLGN2		XM_024980537.1:7;XM_024980536.1:5;NM_001191242.1:6		CGI.chr19.500
chr11	1216322	0.3066	0.02141	0.2852	0.06191	4.607	0.04347	0.05258	4.088e-06	0.00026	BCL2L11			XM_015473331.2:1;XM_024998420.1:1;XM_015473330.2:2;XM_010809717.3:2;XM_010809716.3:2;XM_015473334.2:2;XM_015473329.2:2;XM_010809718.3:2;NM_001075310.1:2;XM_024998421.1:2;XM_015473332.2:2;XM_015473335.2:1
chr18	49823070	0.43	0.2463	0.1837	0.03988	4.606	0.05784	0.05662	4.101e-06	0.0002607	SPTBN4		XM_010814781.3:12;XR_003030188.1:12;XM_005218990.4:12;NM_001192910.2:11
chr12	77256930	0.442	0.2848	0.1572	0.03412	4.606	0.0783	0.06923	4.108e-06	0.000261	TMTC4			XM_024999944.1:10;NM_001105629.1:10
chr16	80880883	0.3293	0.5261	-0.1968	0.04275	-4.605	0.04224	0.04811	4.125e-06	0.0002619
chr5	107420270	0.1799	0.3655	-0.1856	0.0403	-4.605	0.0446	0.04024	4.129e-06	0.0002622	B4GALNT3			XM_024991825.1:6;NM_001206695.1:6
chr14	21494521	0.3643	0.2069	0.1573	0.03422	4.598	0.07259	0.03304	4.266e-06	0.0002689	RB1CC1			XM_005215415.4:1;NM_001114155.1:1;XM_010812002.3:1
chr3	18717760	0.3978	0.2091	0.1886	0.04106	4.594	0.07838	0.05473	4.346e-06	0.0002725
chr19	55794270	0.4869	0.3105	0.1765	0.03846	4.588	0.05865	0.03901	4.465e-06	0.0002783	UNK			XM_024979892.1:6;NM_001080253.1:7
chr15	29661175	0.5192	0.3592	0.16	0.03488	4.588	0.0413	0.08081	4.478e-06	0.0002788	VPS11		XM_010812509.3:13;XM_024975463.1:13;NM_001076216.2:13
chr21	64524414	0.2292	0.3924	-0.1631	0.03556	-4.588	0.04826	0.05114	4.483e-06	0.000279	CCDC85C		XM_015459366.2:1;XM_024982152.1:1;XM_024982151.1:1
chr15	34678982	0.3644	0.1744	0.19	0.04144	4.585	0.07258	0.04477	4.53e-06	0.000281	SERGEF			NM_001076021.1:10
chr7	17764681	0.4443	0.2776	0.1667	0.03636	4.585	0.05549	0.0881	4.544e-06	0.0002816	GPR108		XM_024993994.1:10;XM_024993993.1:10;XM_024993995.1:11;NM_001075333.1:11
chr3	18717869	0.3978	0.2091	0.1886	0.04117	4.581	0.07357	0.05597	4.623e-06	0.0002855
chr18	55980247	0.5498	0.3606	0.1892	0.04129	4.581	0.08603	0.04568	4.624e-06	0.0002855	RCN3			XM_024978276.1:5
chr18	49823010	0.43	0.2463	0.1837	0.04017	4.573	0.04538	0.05488	4.812e-06	0.0002944	SPTBN4		XM_010814781.3:12;XR_003030188.1:12;XM_005218990.4:12;NM_001192910.2:11
chr15	29661238	0.5192	0.3592	0.16	0.03504	4.567	0.04982	0.07272	4.953e-06	0.0003012	VPS11			XM_010812509.3:13;XM_024975463.1:13;NM_001076216.2:13
chr15	29661195	0.5192	0.3592	0.16	0.03509	4.559	0.04351	0.07252	5.129e-06	0.0003094	VPS11			XM_010812509.3:13;XM_024975463.1:13;NM_001076216.2:13
chr18	49823021	0.43	0.2463	0.1837	0.04031	4.557	0.04249	0.04894	5.189e-06	0.0003121	SPTBN4		XM_010814781.3:12;XR_003030188.1:12;XM_005218990.4:12;NM_001192910.2:11
chr3	18717755	0.3978	0.2091	0.1886	0.04149	4.546	0.0585	0.06053	5.466e-06	0.0003245
chr13	78509667	0.3595	0.1851	0.1744	0.03847	4.534	0.05723	0.05566	5.796e-06	0.0003395
chr19	22637030	0.4245	0.2258	0.1987	0.04391	4.525	0.1467	0.08921	6.035e-06	0.0003502	INPP5K			NM_001101986.2:9;XM_005220098.4:9;XM_005220099.4:9
chr19	27094993	0.4058	0.2444	0.1614	0.03571	4.518	0.069	0.06574	6.228e-06	0.0003587	NLGN2		XM_024980537.1:7;XM_024980536.1:5;NM_001191242.1:6		CGI.chr19.500
chr7	17764779	0.4443	0.2776	0.1667	0.03692	4.514	0.0489	0.0753	6.347e-06	0.000364	GPR108			XM_024993994.1:10;XM_024993993.1:10;XM_024993995.1:11;NM_001075333.1:11
chr19	55794263	0.4869	0.3105	0.1765	0.03913	4.51	0.03853	0.04259	6.468e-06	0.0003694	UNK			XM_024979892.1:6;NM_001080253.1:7
chr12	34253601	0.4712	0.3054	0.1658	0.03675	4.51	0.1443	0.1245	6.469e-06	0.0003694	SPATA13			XM_002691861.6:4;XM_025000086.1:4;XM_025000085.1:4;XM_025000087.1:3;XM_025000088.1:1;XM_010810812.3:1
chr17	71447357	0.302	0.4603	-0.1583	0.03511	-4.509	0.07107	0.0657	6.522e-06	0.0003715	GGT5			XM_024977506.1:6;XM_024977503.1:6;XM_024977504.1:6;XM_024977505.1:6;XM_024977502.1:6;XM_005218274.4:6;NM_001191219.2:6	CGI.chr17.943
chr13	78509791	0.3595	0.1851	0.1744	0.03878	4.498	0.05801	0.04269	6.855e-06	0.0003855
chr15	29661341	0.5192	0.3592	0.16	0.03558	4.497	0.06909	0.04353	6.896e-06	0.0003873	VPS11		XM_010812509.3:14;XM_024975463.1:14;NM_001076216.2:14
chr17	71258792	0.4194	0.2413	0.1782	0.03963	4.496	0.0831	0.09353	6.93e-06	0.0003887	SMARCB1		XM_005218239.1:9;NM_001040557.2:9
chr21	64524429	0.2292	0.3924	-0.1631	0.0363	-4.494	0.0421	0.05932	6.978e-06	0.0003908	CCDC85C		XM_015459366.2:1;XM_024982152.1:1;XM_024982151.1:1
chr23	49004630	0.2145	0.38	-0.1655	0.03688	-4.488	0.08959	0.09857	7.199e-06	0.0004007
chr21	64524435	0.2292	0.3924	-0.1631	0.03637	-4.486	0.05437	0.05182	7.265e-06	0.0004037	CCDC85C		XM_015459366.2:1;XM_024982152.1:1;XM_024982151.1:1
chr19	27094990	0.4058	0.2444	0.1614	0.03598	4.484	0.04546	0.0829	7.323e-06	0.0004062	NLGN2		XM_024980537.1:7;XM_024980536.1:5;NM_001191242.1:6		CGI.chr19.500
chr11	106592493	0.2435	0.4045	-0.1609	0.03593	-4.479	0.07286	0.09425	7.495e-06	0.0004133	EHMT1			XM_024998812.1:1;XM_024998810.1:1;XM_024998808.1:1;XM_024998807.1:1;NM_001099041.1:1;XM_024998811.1:1	CGI.chr11.1804
chr26	14816577	0.4955	0.3367	0.1589	0.03548	4.477	0.05442	0.062	7.566e-06	0.0004161
chr25	38229854	0.269	0.4944	-0.2255	0.05042	-4.472	0.05561	0.0523	7.758e-06	0.0004242
chr21	64524426	0.2292	0.3924	-0.1631	0.03663	-4.454	0.03913	0.04756	8.433e-06	0.0004523	CCDC85C		XM_015459366.2:1;XM_024982152.1:1;XM_024982151.1:1
chr19	27094983	0.4058	0.2444	0.1614	0.03635	4.439	0.03915	0.06945	9.041e-06	0.0004772	NLGN2		XM_024980537.1:7;XM_024980536.1:5;NM_001191242.1:6		CGI.chr19.500
chr19	27094980	0.4058	0.2444	0.1614	0.03646	4.425	0.04107	0.06005	9.625e-06	0.0004999	NLGN2		XM_024980537.1:7;XM_024980536.1:5;NM_001191242.1:6		CGI.chr19.500
chr23	49004659	0.2145	0.38	-0.1655	0.0375	-4.414	0.08114	0.08754	1.014e-05	0.0005209
chr3	115593460	0.3469	0.5252	-0.1783	0.04039	-4.413	0.07715	0.1445	1.017e-05	0.0005221	AGAP1			XM_024990255.1:18;XM_024990259.1:14;XM_024990256.1:17;XM_024990258.1:15;XM_024990257.1:16;XM_024990260.1:18;XM_024990249.1:17;XM_024990251.1:17;XM_024990254.1:15;XM_024990252.1:17;XM_024990253.1:16;XM_024990250.1:17;XM_024990248.1:18
chr15	34678889	0.3644	0.1744	0.19	0.0431	4.409	0.0438	0.04673	1.038e-05	0.0005303	SERGEF			NM_001076021.1:10
chr18	55980241	0.5498	0.3606	0.1892	0.04292	4.407	0.05642	0.05221	1.046e-05	0.0005332	RCN3			XM_024978276.1:5
chr15	29661234	0.5192	0.3592	0.16	0.03631	4.407	0.04221	0.03978	1.05e-05	0.0005351	VPS11			XM_010812509.3:13;XM_024975463.1:13;NM_001076216.2:13
chr17	71258758	0.4194	0.2413	0.1782	0.04048	4.401	0.06306	0.07565	1.075e-05	0.0005453	SMARCB1		XM_005218239.1:9;NM_001040557.2:9
chr27	26704851	0.472	0.3017	0.1702	0.03871	4.398	0.04749	0.03795	1.094e-05	0.000552	GTF2E2			NM_001046065.2:1
chr17	71258763	0.4194	0.2413	0.1782	0.04055	4.393	0.06408	0.06898	1.115e-05	0.0005603	SMARCB1		XM_005218239.1:9;NM_001040557.2:9
chr5	112390910	0.2702	0.4464	-0.1762	0.04011	-4.392	0.07543	0.0407	1.122e-05	0.0005628	CHADL		XM_024992797.1:5
chr7	17764824	0.4443	0.2776	0.1667	0.03797	4.39	0.03909	0.04899	1.135e-05	0.0005681	GPR108		XM_024993994.1:11;XM_024993993.1:11;XM_024993995.1:12;NM_001075333.1:12
chr5	109470081	0.3916	0.206	0.1856	0.04231	4.387	0.07009	0.1079	1.147e-05	0.0005729	GGA1			NM_001035408.1:9
chr11	99162622	0.3025	0.4651	-0.1625	0.03707	-4.385	0.0575	0.1144	1.161e-05	0.0005781	WDR34		NM_001206205.1:7;XM_010810435.3:7
chr7	17764661	0.4443	0.2776	0.1667	0.03802	4.384	0.04825	0.04165	1.165e-05	0.0005796	GPR108		XM_024993994.1:10;XM_024993993.1:10;XM_024993995.1:11;NM_001075333.1:11
chr25	1511396	0.3164	0.4906	-0.1742	0.03975	-4.383	0.04126	0.1088	1.171e-05	0.0005817	RPL3L;LOC112444341	LOC112444341		NM_001035501.1:7;XR_003032671.1:1
chr3	21309574	0.3163	0.4806	-0.1643	0.03759	-4.371	0.03998	0.06667	1.234e-05	0.0006061
chr18	55980301	0.5498	0.3606	0.1892	0.04337	4.362	0.04702	0.05463	1.289e-05	0.0006266	RCN3			XM_024978276.1:5
chr19	37696857	0.4312	0.2532	0.178	0.04086	4.355	0.04971	0.1005	1.33e-05	0.0006419	CALCOCO2			XM_024979611.1:12;XM_005220485.4:12
chr19	37696801	0.4312	0.2532	0.178	0.04087	4.355	0.05603	0.09825	1.332e-05	0.0006426	CALCOCO2			XM_024979611.1:12;XM_005220485.4:12
chr17	71258820	0.4194	0.2413	0.1782	0.04096	4.349	0.05091	0.06181	1.366e-05	0.0006543	SMARCB1		XM_005218239.1:9;NM_001040557.2:9
chr5	109470013	0.3916	0.206	0.1856	0.04284	4.333	0.05136	0.09457	1.472e-05	0.0006932	GGA1			NM_001035408.1:9
chr19	37696810	0.4312	0.2532	0.178	0.04111	4.329	0.04098	0.08941	1.5e-05	0.0007027	CALCOCO2			XM_024979611.1:12;XM_005220485.4:12
chr9	102307752	0.3331	0.1692	0.1638	0.03792	4.32	0.05713	0.05947	1.559e-05	0.0007244	AFDN			XM_024997150.1:1;XM_024997154.1:1;XM_024997142.1:1;XM_024997140.1:1;XM_024997137.1:1;XM_024997138.1:1;XM_024997153.1:1;XM_024997146.1:1;XM_024997141.1:1;XM_024997144.1:1;XM_024997143.1:1;XM_024997139.1:1;XM_024997136.1:1;XM_024997149.1:1;XM_024997148.1:1;XM_024997147.1:1;XM_024997145.1:1;XM_024997151.1:1
chr5	112390954	0.2702	0.4464	-0.1762	0.04078	-4.319	0.0484	0.05395	1.567e-05	0.0007268	CHADL		XM_024992797.1:5
chr5	112390967	0.2702	0.4464	-0.1762	0.0408	-4.317	0.05384	0.04565	1.582e-05	0.0007322	CHADL		XM_024992797.1:5
chr23	49004666	0.2145	0.38	-0.1655	0.03836	-4.315	0.06802	0.07339	1.598e-05	0.0007375
chr6	115547348	0.3212	0.49	-0.1688	0.03918	-4.309	0.04633	0.05681	1.637e-05	0.0007515	RGS12			XM_024993716.1:17;XM_024993717.1:17
chr5	109470076	0.3916	0.206	0.1856	0.04311	4.306	0.06741	0.06488	1.665e-05	0.0007604	GGA1			NM_001035408.1:9
chr27	26704892	0.472	0.3017	0.1702	0.03958	4.301	0.04582	0.03865	1.699e-05	0.0007725	GTF2E2			NM_001046065.2:1
chr12	34249180	0.5903	0.4221	0.1683	0.03923	4.29	0.05174	0.04765	1.79e-05	0.0008032	SPATA13		XM_010810812.3:1;XM_025000088.1:1	XM_002691861.6:4;XM_025000086.1:4;XM_025000085.1:4;XM_025000087.1:3
chr19	37696816	0.4312	0.2532	0.178	0.04152	4.286	0.04581	0.07369	1.815e-05	0.0008122	CALCOCO2			XM_024979611.1:12;XM_005220485.4:12
chr12	34249197	0.5903	0.4221	0.1683	0.03926	4.286	0.04905	0.04784	1.817e-05	0.0008127	SPATA13		XM_010810812.3:1	XM_002691861.6:4;XM_025000086.1:4;XM_025000085.1:4;XM_025000087.1:3;XM_025000088.1:1;XM_010810812.3:1
chr19	22636972	0.4245	0.2258	0.1987	0.04636	4.285	0.07939	0.04569	1.825e-05	0.0008156	INPP5K			NM_001101986.2:9;XM_005220098.4:9;XM_005220099.4:9
chr12	34249243	0.5903	0.4221	0.1683	0.03927	4.285	0.04027	0.0548	1.829e-05	0.0008167	SPATA13			XM_002691861.6:4;XM_025000086.1:4;XM_025000085.1:4;XM_025000087.1:3;XM_025000088.1:1;XM_010810812.3:1
chr18	21672855	0.5999	0.4263	0.1736	0.04053	4.284	0.0598	0.0704	1.838e-05	0.0008195	CHD9			NM_001205650.1:2;XM_005218689.4:2;XM_015475766.2:2;XM_024978434.1:2;XM_024978432.1:2;XM_024978436.1:2;XM_024978433.1:2;XM_024978435.1:2;XM_024978430.1:2;XM_024978431.1:2;XM_010814540.3:2
chr12	34249191	0.5903	0.4221	0.1683	0.03929	4.283	0.04572	0.04784	1.847e-05	0.0008228	SPATA13		XM_010810812.3:1;XM_025000088.1:1	XM_002691861.6:4;XM_025000086.1:4;XM_025000085.1:4;XM_025000087.1:3;XM_025000088.1:1
chr23	49004636	0.2145	0.38	-0.1655	0.03868	-4.28	0.1048	0.05206	1.871e-05	0.0008299
chr2	26506509	0.5221	0.33	0.192	0.0449	4.277	0.1012	0.1471	1.896e-05	0.0008379	UBR3			XM_010801932.3:39;XM_024980246.1:38;XM_005202390.4:39;XM_010801934.3:38;XM_010801933.3:38;XM_024980234.1:39;XM_010801935.3:32
chr7	39330908	0.3199	0.4921	-0.1723	0.04039	-4.266	0.04829	0.04916	1.989e-05	0.0008677	COL23A1			XM_002689036.4:14
chr19	22636986	0.4245	0.2258	0.1987	0.04657	4.266	0.07205	0.08106	1.99e-05	0.000868	INPP5K			NM_001101986.2:9;XM_005220098.4:9;XM_005220099.4:9
chr24	41568507	0.336	0.5114	-0.1755	0.04119	-4.26	0.04551	0.04314	2.042e-05	0.0008853
chr6	115547318	0.3212	0.49	-0.1688	0.03967	-4.256	0.04312	0.0387	2.083e-05	0.000899	RGS12			XM_024993716.1:17;XM_024993717.1:17
chr24	41568557	0.336	0.5114	-0.1755	0.04127	-4.252	0.04534	0.03974	2.122e-05	0.0009126
chr6	115547322	0.3212	0.49	-0.1688	0.03973	-4.249	0.03917	0.04174	2.146e-05	0.0009213	RGS12			XM_024993716.1:17;XM_024993717.1:17
chr3	120752819	0.4795	0.3003	0.1792	0.04227	4.239	0.05608	0.06906	2.247e-05	0.0009553	ING5		NM_001040580.1:4
chr7	39330825	0.3199	0.4921	-0.1723	0.0407	-4.233	0.05003	0.03996	2.304e-05	0.0009733	COL23A1			XM_002689036.4:14
chr18	21672875	0.5999	0.4263	0.1736	0.04115	4.219	0.06677	0.04955	2.451e-05	0.00102	CHD9			NM_001205650.1:2;XM_005218689.4:2;XM_015475766.2:2;XM_024978434.1:2;XM_024978432.1:2;XM_024978436.1:2;XM_024978433.1:2;XM_024978435.1:2;XM_024978430.1:2;XM_024978431.1:2;XM_010814540.3:2
chr23	51594127	0.2968	0.4715	-0.1747	0.0414	-4.219	0.04954	0.03999	2.459e-05	0.001022	GMDS			NM_001080331.1:9;XM_024983738.1:10
chr3	120752884	0.4795	0.3003	0.1792	0.04249	4.216	0.06847	0.05214	2.486e-05	0.00103	ING5			NM_001040580.1:4
chr23	51594120	0.2968	0.4715	-0.1747	0.04146	-4.212	0.04792	0.03891	2.529e-05	0.001044	GMDS			NM_001080331.1:9;XM_024983738.1:10
chr23	49004715	0.2145	0.38	-0.1655	0.03935	-4.207	0.05529	0.05692	2.593e-05	0.001065
chr21	22833856	0.5421	0.3707	0.1714	0.04088	4.193	0.05139	0.06756	2.752e-05	0.001114
chr5	25701568	0.4209	0.2413	0.1797	0.04291	4.187	0.05639	0.05827	2.829e-05	0.001138	ZNF385A			NM_001206001.1:3;XM_005206116.4:3;XM_005206115.4:3;XM_015470929.2:3;XM_024992032.1:3
chr26	44124795	0.3883	0.2186	0.1697	0.04055	4.185	0.05221	0.05613	2.854e-05	0.001146	LHPP			XM_024985715.1:3;XM_024985716.1:3;XR_003032731.1:3;XM_024985714.1:3;NM_001080912.1:3
chr3	120752851	0.4795	0.3003	0.1792	0.04293	4.174	0.06822	0.04475	2.999e-05	0.00119	ING5			NM_001040580.1:4
chr21	22833886	0.5421	0.3707	0.1714	0.04111	4.17	0.04763	0.0656	3.048e-05	0.001205
chr5	25701578	0.4209	0.2413	0.1797	0.04318	4.161	0.05199	0.04589	3.173e-05	0.001242	ZNF385A			NM_001206001.1:3;XM_005206116.4:3;XM_005206115.4:3;XM_015470929.2:3;XM_024992032.1:3
chr16	1919656	0.412	0.5877	-0.1758	0.04225	-4.16	0.04846	0.04178	3.176e-05	0.001243	ETNK2			XM_024976619.1:2;XM_024976618.1:2
chr16	1919708	0.412	0.5877	-0.1758	0.04249	-4.137	0.04252	0.03922	3.522e-05	0.001342	ETNK2			XM_024976619.1:2;XM_024976618.1:2
chr26	44124767	0.3883	0.2186	0.1697	0.04112	4.126	0.04258	0.04374	3.686e-05	0.00139	LHPP			XM_024985715.1:3;XM_024985716.1:3;XR_003032731.1:3;XM_024985714.1:3;NM_001080912.1:3
chr21	22833854	0.5421	0.3707	0.1714	0.0417	4.111	0.04795	0.05653	3.94e-05	0.001461
chr22	59896342	0.4489	0.266	0.1829	0.04452	4.107	0.04893	0.07631	4.003e-05	0.001479	MCM2		XM_024983123.1:1;XM_024983124.1:1;XM_024983126.1:1;XM_024983125.1:1
chr5	116658066	0.4271	0.2595	0.1676	0.0409	4.096	0.04191	0.05272	4.195e-05	0.001531	CELSR1			XM_024992922.1:1
chr19	29085449	0.4064	0.237	0.1694	0.04145	4.088	0.05833	0.06427	4.35e-05	0.001575	GAS7			XM_005220393.4:10;XM_010816046.3:10;XM_005220392.4:10;XM_005220394.4:10;XM_005220391.4:10;XM_010816047.3:10;NM_001102280.2:10
chr3	115593360	0.3469	0.5252	-0.1783	0.04361	-4.088	0.05824	0.0946	4.354e-05	0.001576	AGAP1			XM_024990255.1:18;XM_024990259.1:14;XM_024990256.1:17;XM_024990258.1:15;XM_024990257.1:16;XM_024990260.1:18;XM_024990249.1:17;XM_024990251.1:17;XM_024990254.1:15;XM_024990252.1:17;XM_024990253.1:16;XM_024990250.1:17;XM_024990248.1:18
chr18	21672913	0.5999	0.4263	0.1736	0.04252	4.084	0.04307	0.04022	4.426e-05	0.001595	CHD9			NM_001205650.1:2;XM_005218689.4:2;XM_015475766.2:2;XM_024978434.1:2;XM_024978432.1:2;XM_024978436.1:2;XM_024978433.1:2;XM_024978435.1:2;XM_024978430.1:2;XM_024978431.1:2;XM_010814540.3:2
chr18	50387801	0.4424	0.257	0.1854	0.04557	4.069	0.07351	0.0466	4.721e-05	0.001675	CYP2S1			XM_024978205.1:5;NM_001100366.1:6
chr19	29085485	0.4064	0.237	0.1694	0.04166	4.067	0.05777	0.05498	4.764e-05	0.001687	GAS7			XM_005220393.4:10;XM_010816046.3:10;XM_005220392.4:10;XM_005220394.4:10;XM_005220391.4:10;XM_010816047.3:10;NM_001102280.2:10
chr19	29085441	0.4064	0.237	0.1694	0.04178	4.055	0.05278	0.05264	5.013e-05	0.001755	GAS7			XM_005220393.4:10;XM_010816046.3:10;XM_005220392.4:10;XM_005220394.4:10;XM_005220391.4:10;XM_010816047.3:10;NM_001102280.2:10
chr3	115593337	0.3469	0.5252	-0.1783	0.04403	-4.049	0.07434	0.07775	5.146e-05	0.001787	AGAP1			XM_024990255.1:18;XM_024990259.1:14;XM_024990256.1:17;XM_024990258.1:15;XM_024990257.1:16;XM_024990260.1:18;XM_024990249.1:17;XM_024990251.1:17;XM_024990254.1:15;XM_024990252.1:17;XM_024990253.1:16;XM_024990250.1:17;XM_024990248.1:18
chr18	50387811	0.4424	0.257	0.1854	0.04593	4.037	0.05205	0.06233	5.407e-05	0.001858	CYP2S1			XM_024978205.1:5;NM_001100366.1:6
chr3	115593427	0.3469	0.5252	-0.1783	0.04422	-4.032	0.06614	0.07949	5.534e-05	0.001892	AGAP1			XM_024990255.1:18;XM_024990259.1:14;XM_024990256.1:17;XM_024990258.1:15;XM_024990257.1:16;XM_024990260.1:18;XM_024990249.1:17;XM_024990251.1:17;XM_024990254.1:15;XM_024990252.1:17;XM_024990253.1:16;XM_024990250.1:17;XM_024990248.1:18
chr18	50387782	0.4424	0.257	0.1854	0.04601	4.03	0.06223	0.04049	5.584e-05	0.001906	CYP2S1			XM_024978205.1:5;NM_001100366.1:6
chr18	13774023	0.4071	0.2176	0.1896	0.04707	4.027	0.0793	0.04522	5.645e-05	0.001922	ZFPM1			XM_024978916.1:5;XM_024978915.1:5
chr13	65655399	0.3398	0.5096	-0.1698	0.04218	-4.025	0.04674	0.07173	5.708e-05	0.001939	MYL9		NM_001075234.1:4
chr21	69223612	0.455	0.2729	0.1821	0.04601	3.957	0.05086	0.04631	7.584e-05	0.00241	SIVA1			NM_001193178.1:1
chr2	26506433	0.5221	0.33	0.192	0.04975	3.86	0.06515	0.08188	0.0001136	0.003252	UBR3			XM_010801932.3:39;XM_024980246.1:38;XM_005202390.4:39;XM_010801934.3:38;XM_010801933.3:38;XM_024980234.1:39;XM_010801935.3:32
chr3	108187153	0.3667	0.1894	0.1773	0.04607	3.848	0.1189	0.04261	0.000119	0.003367	EPHA10			NM_001205822.1:10
chr15	51849655	0.3024	0.48	-0.1776	0.0462	-3.844	0.04504	0.07616	0.0001211	0.003407	LOC112441638		XR_003029485.1:2
chr3	15419283	0.357	0.5343	-0.1773	0.04614	-3.842	0.0951	0.06483	0.000122	0.003426	THBS3		NM_001101839.2:8
chr3	108187240	0.3667	0.1894	0.1773	0.04622	3.836	0.1156	0.04717	0.0001253	0.003493	EPHA10			NM_001205822.1:10
chr15	51849615	0.3024	0.48	-0.1776	0.04659	-3.811	0.04474	0.08013	0.0001381	0.003757	LOC112441638		XR_003029485.1:2
chr29	29673895	0.6222	0.4389	0.1832	0.04874	3.76	0.06911	0.05621	0.00017	0.004379	DCPS			NM_174695.3:2
chr29	29673938	0.6222	0.4389	0.1832	0.0489	3.747	0.05693	0.04411	0.000179	0.004551	DCPS			NM_174695.3:2
chr21	69753875	0.4625	0.2773	0.1852	0.05017	3.692	0.1014	0.07558	0.0002228	0.005337
chr2	26506426	0.5221	0.33	0.192	0.05225	3.675	0.05016	0.05227	0.0002377	0.005589	UBR3			XM_010801932.3:39;XM_024980246.1:38;XM_005202390.4:39;XM_010801934.3:38;XM_010801933.3:38;XM_024980234.1:39;XM_010801935.3:32
chr21	69753829	0.4625	0.2773	0.1852	0.05125	3.614	0.0698	0.07076	0.0003018	0.006658
chr14	7177172	0.5601	0.2754	0.2846	0.08129	3.501	0.04012	0.04207	0.000463	0.009041	ZFAT		XM_010811924.3:7;XM_002692602.6:7;XM_005215319.4:7
chr21	2846893	0.349	0.1175	0.2314	0.06759	3.424	0.04569	0.03644	0.0006164	0.01114	ATP10A			XM_015459143.2:19;XM_015459144.2:19;XM_010816883.3:19
chr17	65289359	0.3844	0.1275	0.2569	0.07704	3.335	0.0566	0.04791	0.0008541	0.01407	CRYBB3	CRYBB3	XM_005218024.4:1
chr23	47474603	0.2587	0.5124	-0.2537	0.07654	-3.315	0.03792	0.0434	0.0009171	0.0148
chr9	86848735	0.4887	0.2582	0.2304	0.06973	3.304	0.03224	0.04086	0.0009515	0.01521	KATNA1			NM_001192103.1:10;XM_005211032.4:10
chr25	26043738	0.3765	0.1361	0.2403	0.07419	3.24	0.04831	0.03857	0.001197	0.01793	CLN3			NM_001075174.2:1;XM_005224851.4:1;XM_010819398.3:1;XM_024984686.1:1;XM_005224846.4:1;XM_024984687.1:1;XM_005224845.4:1;XM_024984688.1:1
chr4	118163560	0.1939	0.4792	-0.2853	0.08849	-3.224	0.04898	0.06459	0.001262	0.01862
chr21	26198218	0.1159	0.3262	-0.2104	0.06637	-3.17	0.03986	0.0399	0.001525	0.02131	CTXND1			XR_001494557.2:2;XR_003031404.1:2;XR_001494556.2:2;XR_003031405.1:2;XM_024981999.1:2
chr14	3133091	0.5973	0.3485	0.2488	0.07945	3.132	0.05539	0.03741	0.001739	0.02344	AGO2			NM_205794.1:15
chr25	41690270	0.4956	0.2434	0.2522	0.08077	3.122	0.0416	0.04279	0.001794	0.02398	C25H7orf50			XM_024984907.1:2;XM_005225120.4:2;XM_024984908.1:2;NM_001110078.2:2;XM_015460466.2:2;XM_024984909.1:2;XM_024984910.1:2;XM_024984911.1:2
chr23	274306	0.3106	0.09277	0.2178	0.06996	3.114	0.05413	0.04447	0.001847	0.02447	KHDRBS2			XM_024983848.1:1;XM_010818075.3:1;XR_003032119.1:4;XR_003032120.1:3;XM_024983847.1:3;XM_005223283.4:2	CGI.chr23.6
chr12	84623716	0.3629	0.1363	0.2266	0.07466	3.035	0.05796	0.04796	0.002403	0.02957					CGI.chr12.499
chr16	71170696	0.4377	0.1879	0.2498	0.08409	2.971	0.05934	0.05208	0.002967	0.03428	TMEM206			NM_001046580.1:4
chr13	22539595	0.1962	0.4219	-0.2257	0.07617	-2.963	0.03973	0.05097	0.003044	0.0349
chr11	104096037	0.1324	0.3631	-0.2307	0.07823	-2.949	0.04894	0.05401	0.003192	0.03605	AGPAT2			NM_001080264.1:5
chr22	50617140	0.4977	0.2595	0.2382	0.08111	2.936	0.04719	0.04408	0.003321	0.03704	DAG1		XM_005222707.4:1;XM_005222706.4:1;XM_024982387.1:1;XM_005222705.4:1;XM_015459535.2:1;NM_174162.1:1		CGI.chr22.486
chr29	44532115	0.4934	0.2518	0.2416	0.08251	2.928	0.04401	0.04612	0.003412	0.03772	DPP3		XM_005227045.4:4;XM_005227044.4:4;XM_015461260.2:4;NM_001024513.2:4
chr10	46766809	0.6182	0.3541	0.2641	0.09031	2.924	0.04794	0.05991	0.003456	0.03805	APH1B			XM_010809264.3:5;XM_010809266.3:5;XM_015473148.2:5;NM_001191403.1:3;XM_024997603.1:4;XM_010809267.3:4
chr16	80873670	0.6037	0.3637	0.24	0.08415	2.852	0.04582	0.03931	0.00435	0.04456
chr22	60563505	0.7755	0.4934	0.2822	0.09944	2.837	0.0487	0.101	0.004549	0.04597	ALDH1L1			XM_024982475.1:11;XR_003031715.1:11;NM_001103087.2:11
chr18	8131349	0.522	0.2596	0.2625	0.09258	2.835	0.06506	0.05108	0.004584	0.0462	CMIP	MIR2883		XM_024978891.1:1
