# Supplementary material for: Maternal Melatonin Supplementation Modulates Placental DNA Methylation and Gene Expression in Nutrient-Restricted Cattle
Source: Int J Mol Sci. 2025 Nov 25;26(23):11387. doi: 10.3390/ijms262311387 (PMC12691978; doi:10.3390/ijms262311387)
Supplement: Supplementary file 1 [file ijms-26-11387-s001.zip › Table S6.xlsx]

## Sheet: MALE vs FEMALE Cotyledons
chr	start	end	length	nCG	group1Mean	group2Mean	methDiff	gene	promoter	exon	intron	cgi
chr1	89966108	89966273	166	13	0.5375	0.3676	0.1698	LOC112447662		XR_003035845.1:2		CGI.chr1.441
chr11	103404126	103404304	179	13	0.4022	0.2666	0.1356	CAMSAP1		NM_001192096.1:7;XM_024998404.1:7;XM_010810395.3:7;XM_010810399.3:7;XM_024998405.1:7;XM_024998406.1:7;XM_024998407.1:7		CGI.chr11.1187
chr11	99583294	99583439	146	8	0.4679	0.3146	0.1533	PTPA			XM_024998570.1:2;XR_003037051.1:2;NM_001046173.1:2
chr11	99283098	99283210	113	8	0.3719	0.2394	0.1325	TBC1D13		XM_024998481.1:6;XM_024998480.1:6;NM_001206715.1:7	XM_024998481.1:6;XM_024998480.1:6;NM_001206715.1:7
chr13	79331079	79331225	147	8	0.4259	0.274	0.1519	NFATC2			XM_005215067.4:7;XM_002692357.5:7;XM_005215064.4:8;XM_005215066.4:7
chr13	54345106	54345290	185	5	0.4524	0.2979	0.1546	YTHDF1		XM_005214814.4:4;XM_005214813.4:5;NM_001191416.1:6
chr13	10162053	10162166	114	4	0.4661	0.3044	0.1617	KIF16B		XM_025000909.1:1;XM_025000911.1:1;XM_025000910.1:1	XM_025000912.1:4;XM_025000913.1:4
chr15	83534459	83534564	106	6	0.2323	0.3763	-0.144	ACAD8			NM_001075551.1:6	CGI.chr15.852
chr16	1995907	1996062	156	7	0.5015	0.3448	0.1567	PLEKHA6		XM_024976629.1:4;XM_024976631.1:3;XM_024976630.1:4;XM_024976632.1:3	XM_024976629.1:3;XM_024976631.1:2;XM_024976630.1:3;XM_024976632.1:2	CGI.chr16.27
chr16	47069650	47069777	128	5	0.536	0.3855	0.1505	ACOT7			XR_003029598.1:7;NM_001075682.2:7;XM_005217082.3:7;XM_005217080.3:7;XM_005217081.4:7;XM_024976202.1:7
chr16	79676473	79676532	60	5	0.5201	0.3727	0.1474	TMEM9		XM_024975965.1:1;NM_001105491.1:1		CGI.chr16.967
chr17	72966646	72966784	139	8	0.4703	0.3078	0.1626	TANGO2		NM_001035328.2:8;XM_024977258.1:9	XM_024977258.1:8;NM_001035328.2:7
chr17	72447881	72448057	177	9	0.414	0.2821	0.1319	MED15		XM_010814251.3:13;XM_010814252.3:12;NM_001099175.2:13	XM_010814253.3:12;XM_010814251.3:13;XM_010814252.3:12;NM_001099175.2:13
chr17	64148237	64148302	66	4	0.4102	0.2634	0.1469	SSH1			XM_024977794.1:2;XM_024977793.1:2;XM_024977792.1:2;XM_024977795.1:2;XM_024977791.1:2
chr18	1441620	1441770	151	14	0.5292	0.3818	0.1474	VAC14			NM_001082444.1:12	CGI.chr18.14
chr18	35124784	35124951	168	6	0.4661	0.3243	0.1419	RIPOR1		XM_024978981.1:6;XM_024978980.1:6;XR_003030358.1:6;XM_024978979.1:6;XM_024978978.1:6;XM_010814668.3:4;XM_024978983.1:7;XM_024978985.1:6;XM_024978982.1:7;XM_024978984.1:5;XM_024978983.1:8;XM_024978981.1:7;XM_024978980.1:7;XR_003030358.1:7;XM_024978979.1:7;XM_024978978.1:7;XM_024978985.1:7;XM_024978982.1:8;XM_024978984.1:6;XM_010814668.3:5	XM_024978983.1:7;XM_024978981.1:6;XM_024978980.1:6;XR_003030358.1:6;XM_024978979.1:6;XM_024978978.1:6;XM_024978985.1:6;XM_024978982.1:7;XM_024978984.1:5;XM_010814668.3:4
chr19	30724408	30724605	198	17	0.4905	0.3469	0.1436	MAP2K4		XM_005220369.4:11;XM_005220370.2:10;NM_001099038.1:12		CGI.chr19.602
chr19	55260924	55260975	52	5	0.4328	0.2688	0.164	RHBDF2			XM_024981047.1:2;XM_010816616.3:2;XR_003030986.1:2;XM_005221303.4:2;XM_010816618.3:2;XM_010816617.3:2
chr19	42755966	42756071	106	5	0.5135	0.35	0.1635	EZH1		XM_015458835.2:1;XM_024980248.1:1;XM_005220736.4:1;NM_001102151.2:1
chr22	52584627	52584788	162	14	0.4526	0.3078	0.1448	CCDC12		NM_001076466.1:7	NM_001076466.1:6	CGI.chr22.575
chr22	58488519	58488619	101	10	0.4191	0.287	0.1321	NUP210			NM_001191461.1:1;XM_024982365.1:1
chr23	50341879	50342057	179	9	0.3964	0.245	0.1514	SLC22A23			XM_005223883.4:1;XM_005223884.3:1
chr24	57986245	57986305	61	6	0.3724	0.5312	-0.1588	ZNF532		XM_024984576.1:4;XM_024984574.1:4;XM_024984572.1:5;XM_015460161.2:4;XM_024984573.1:5;XM_024984575.1:3;XM_024984570.1:1;XM_024984571.1:1		CGI.chr24.631
chr25	7765929	7766232	304	9	0.4462	0.2927	0.1535	USP7			XM_024985414.1:30	CGI.chr25.529
chr25	37818659	37818814	156	8	0.5304	0.3862	0.1442	LMTK2			XM_024985225.1:5;XM_024985226.1:5;XM_005225275.4:5;XM_003587856.5:5
chr25	41709747	41709857	111	4	0.5013	0.3572	0.1441	C25H7orf50			XM_005225120.4:2;XM_024984908.1:2;NM_001110078.2:2;XM_015460466.2:2;XM_024984909.1:2;XM_024984910.1:2;XM_024984911.1:2;XM_024984907.1:3	CGI.chr25.1655
chr3	120363306	120363510	205	14	0.4559	0.3074	0.1485	PASK		XM_010803946.3:16;XM_024990353.1:16;XM_024990354.1:16;XM_024990355.1:16;XR_003034132.1:14;XM_015467460.2:13	XM_010803946.3:16;XM_024990353.1:16;XM_024990354.1:16;XM_024990355.1:16;XR_003034132.1:14;XM_015467460.2:13	CGI.chr3.1528
chr3	19514561	19514643	83	5	0.5373	0.3803	0.1571	ZNF687		XM_005203954.4:8;NM_001205457.1:8;XM_024989816.1:7
chr5	119288903	119289066	164	16	0.4782	0.338	0.1402	ZBED4		XM_024992854.1:3;XM_024992849.1:5;XM_024992842.1:5;XM_024992856.1:4;XM_024992846.1:6;XM_024992841.1:6;XM_024992855.1:5;XM_024992845.1:7;XM_024992851.1:9;XM_024992843.1:8;XM_024992853.1:6;XM_024992852.1:7;XM_024992847.1:8;XM_024992840.1:8;XM_024992844.1:6;XM_024992857.1:4;XM_024992850.1:5;XM_024992858.1:3;XM_024992848.1:5;XM_024992859.1:2		CGI.chr5.1612
chr5	9159011	9159135	125	7	0.5586	0.3948	0.1638	PAWR	LOC112446863		XM_024992389.1:3
chr7	95153396	95153505	110	7	0.3187	0.1756	0.1431
chr7	21149917	21150002	86	6	0.4871	0.34	0.1471	LMNB2		NM_001276353.2:8		CGI.chr7.926
chr7	106195019	106195082	64	4	0.3146	0.1725	0.1421
chr8	106336854	106336995	142	7	0.386	0.218	0.1679	ASTN2			XM_024996355.1:18;XM_024996357.1:17;XM_024996356.1:18;XM_024996359.1:18
chrX	90698315	90698492	178	8	0.4797	0.3309	0.1488	IQSEC2		XM_024988851.1:10;XM_010822009.3:11;XM_010822007.3:11;XM_010822011.3:11;XM_024988850.1:10;XM_024988849.1:11;XM_010822013.2:11
