# Supplementary material for: Maternal Melatonin Supplementation Modulates Placental DNA Methylation and Gene Expression in Nutrient-Restricted Cattle
Source: Int J Mol Sci. 2025 Nov 25;26(23):11387. doi: 10.3390/ijms262311387 (PMC12691978; doi:10.3390/ijms262311387)
Supplement: Supplementary file 1 [file ijms-26-11387-s001.zip › Table S7.xlsx]

## Sheet: MEL-MALE vs CON-MALE
chr	start	end	length	nCG	group1Mean	group2Mean	methDiff	gene	promoter	exon	intron	cgi
chr17	72582059	72582393	335	24	0.3728	0.2306	0.1422	DGCR2		NM_001077036.1:10	NM_001077036.1:9;NM_001077036.1:10	CGI.chr17.1187
chr2	47228744	47228981	238	22	0.4754	0.303	0.1724	KIF5C		XM_005202465.4:3;NM_001076127.2:3;XM_010802009.3:3	XM_005202465.4:2;NM_001076127.2:2;XM_010802009.3:2
chr10	16928229	16928527	299	23	0.4455	0.3117	0.1338	TLE3		NM_001193206.2:5;XM_010808915.3:5;XM_010808917.3:5;XM_005211316.4:5;XM_010808918.3:5;XM_010808914.3:5;XM_010808916.3:5;XM_005211317.4:5	NM_001193206.2:4;XM_010808915.3:4;XM_010808917.3:4;XM_005211316.4:4;XM_010808918.3:4;XM_010808914.3:4;XM_010808916.3:4;XM_005211317.4:4	CGI.chr10.167
chr18	46705338	46705451	114	20	0.416	0.2623	0.1537	THAP8		NM_001102200.1:2;XM_010814777.3:2;XM_010814775.2:2;XM_010814776.3:2;XM_024978412.1:2		CGI.chr18.956
chr18	51317349	51317513	165	20	0.4464	0.2842	0.1622					CGI.chr18.1230
chr22	57269721	57269895	175	20	0.3409	0.4768	-0.1359	NR2C2			XM_024982469.1:7;XM_024982467.1:7;XM_005223130.4:7;XM_010817972.3:7;XM_024982466.1:7;XR_003031713.1:8;XR_003031714.1:7;XM_024982465.1:7;XM_024982470.1:7;NM_001192061.1:7	CGI.chr22.749
chr5	119596340	119596526	187	15	0.3353	0.1382	0.1971	TUBGCP6		XM_002688001.5:17	XM_002688001.5:16;XM_002688001.5:17
chr5	116845696	116846037	342	16	0.4956	0.2923	0.2032	GRAMD4;LOC112446785		XR_003034896.1:1;XR_003034897.1:1	XM_005207529.4:1
chr29	26251074	26251259	186	20	0.4171	0.2799	0.1372		LOC112444931			CGI.chr29.165
chr17	72431554	72431752	199	15	0.4164	0.2226	0.1938	MED15		XM_010814251.3:1;XM_010814252.3:1;XM_010814253.3:1;NM_001099175.2:1	XM_010814251.3:1;XM_010814252.3:1;XM_010814253.3:1;NM_001099175.2:1
chr12	86734622	86734866	245	18	0.5166	0.368	0.1486	TFDP1		XM_024999909.1:7;NM_001076029.1:9;XM_024999908.1:9;XM_024999906.1:9;XM_024999912.1:7;XM_024999910.1:7;XM_024999905.1:9;XM_024999911.1:7;XM_024999907.1:9	XM_024999909.1:6;NM_001076029.1:8;XM_024999908.1:8;XM_024999906.1:8;XM_024999912.1:6;XM_024999910.1:6;XM_024999905.1:8;XM_024999911.1:6;XM_024999907.1:8	CGI.chr12.887
chr3	102417614	102417824	211	18	0.408	0.2687	0.1393	PTPRF		XM_024987581.1:7;NM_001101079.1:7;XM_024987577.1:7;XM_024987591.1:7;XM_024987579.1:7;XM_024987593.1:7;XM_024987574.1:7;XM_024987584.1:7		CGI.chr3.893
chr29	45839662	45839833	172	17	0.4339	0.2952	0.1387	LRP5		XM_024987586.1:2;XM_024987589.1:2;XM_024987587.1:2;XM_024987585.1:2;XM_024987588.1:2;XM_024987583.1:2		CGI.chr29.698
chr17	6107616	6107818	203	12	0.4717	0.2312	0.2405	FAM160A1		XM_010813681.3:3;XM_002694315.6:3;XM_005217478.4:3	XM_010813681.3:2;XM_002694315.6:2;XM_005217478.4:2;XM_010813681.3:3;XM_002694315.6:3;XM_005217478.4:3
chr18	54237873	54238229	357	16	0.4669	0.307	0.1599	BBC3		XM_024979181.1:1;XM_024979180.1:1;XM_024979179.1:1;XM_024979178.1:1
chr16	79460991	79461140	150	17	0.4489	0.3093	0.1396	CAMSAP2		XM_024976918.1:11;XM_024976917.1:12		CGI.chr16.923
chr11	103890042	103890276	235	13	0.4816	0.3011	0.1805	SEC16A		XR_003037310.1:2;XR_003037311.1:2;XR_003037312.1:2;XM_002691659.6:4;XM_005213464.4:3;XM_024999641.1:3;XM_024999639.1:2;XM_024999640.1:2	XM_005213464.4:2;XM_024999641.1:2;XM_005213465.4:2;XM_002691659.6:3;XM_024999639.1:1;XM_024999640.1:1	CGI.chr11.1284
chr25	38469170	38469245	76	13	0.4924	0.3551	0.1373	ZNF316		XM_024985143.1:6		CGI.chr25.1226
chr14	647689	647785	97	17	0.2185	0.3685	-0.15	BOP1;SCX		XR_003038146.1:2;XM_002692545.4:2	XM_002692583.5:3;XM_025001938.1:2	CGI.chr14.66
chr25	1183794	1183922	129	13	0.3865	0.2082	0.1783	TELO2		XM_024985377.1:21;XM_010819185.3:20;XM_005224613.4:21;XM_010819183.3:21	XM_024985377.1:20;XM_010819185.3:19;XM_005224613.4:20;XM_010819183.3:20
chr2	125927611	125927816	206	18	0.4338	0.298	0.1358	MAP3K6		XM_005203237.4:14;XM_010802602.3:14;NM_001193236.2:14;XM_005203237.4:15;XM_010802602.3:15;NM_001193236.2:15	XM_005203237.4:14;XM_010802602.3:14;NM_001193236.2:14	CGI.chr2.796
chr29	42291938	42292123	186	16	0.4892	0.3415	0.1478	NAA40		NM_001099004.2:4;NM_001099004.2:5	NM_001099004.2:4	CGI.chr29.381
chr3	118321514	118326176	4663	17	0.5167	0.3277	0.1891	HDAC4			XM_024990280.1:23;XM_024990279.1:23;XM_024990277.1:24;XM_024990278.1:24;XM_024990285.1:24;XM_024990284.1:24;XM_024990282.1:24;XM_024990283.1:24;XM_024990281.1:24	CGI.chr3.1321
chr5	119819102	119819342	241	14	0.469	0.2917	0.1773	NCAPH2		NM_001077043.1:9	NM_001077043.1:8
chr29	49718524	49718702	179	15	0.4556	0.3098	0.1457	CTSD		XM_005227296.3:5;NM_001166521.1:5;XM_024986989.1:5;XM_005227295.4:5	XM_005227296.3:4;NM_001166521.1:4;XM_024986989.1:4;XM_005227295.4:4	CGI.chr29.1131
chr23	16805572	16805831	260	16	0.4285	0.2927	0.1358	H2B;CUL9		XM_010818264.3:22;XR_814799.3:22;XM_010818263.3:22;XM_010818261.3:22;XM_024983911.1:22;XM_010818260.3:22;XM_010818264.3:23;XR_814799.3:23;XM_010818263.3:23;XM_010818261.3:23;XM_010818260.3:23	XM_010818264.3:22;XR_814799.3:22;XM_010818263.3:22;XM_010818261.3:22;XM_010818260.3:22;XM_024983911.1:22	CGI.chr23.339
chr4	112018668	112018790	123	16	0.4354	0.2907	0.1447	CUL1		XM_024990518.1:22;XM_024990517.1:22;NM_001193233.1:22;XM_024990516.1:22		CGI.chr4.606
chr16	49222822	49222955	134	12	0.5003	0.3137	0.1866	DFFB		XM_024976185.1:6;NM_001035109.1:5;XM_005217070.4:6;XM_024976190.1:6;XR_003029595.1:6;XM_015475140.2:5;XR_003029593.1:6;XR_003029594.1:6;XR_003029596.1:6;XM_024976186.1:6;XM_024976188.1:6;XM_024976189.1:6;XM_024976187.1:6;XM_015475141.2:6	XM_024976185.1:5;NM_001035109.1:4;XM_005217070.4:5;XM_024976190.1:5;XR_003029595.1:5;XM_015475140.2:4;XR_003029593.1:5;XR_003029594.1:5;XR_003029596.1:5;XM_024976186.1:5;XM_024976188.1:5;XM_024976189.1:5;XM_024976187.1:5;XM_015475141.2:5
chr13	43045155	43045339	185	15	0.4488	0.2942	0.1546	ASB13		NM_001192781.1:5	NM_001192781.1:5	CGI.chr13.348
chr11	88040117	88040292	176	13	0.5325	0.3293	0.2032	ASAP2		XM_024999540.1:6;XM_024999541.1:6	XM_024999540.1:5;XM_024999541.1:5;XM_024999543.1:5;XM_024999542.1:5
chr14	775541	775714	174	14	0.3703	0.2119	0.1584	SMPD5			XM_002692586.6:5	CGI.chr14.78
chr17	63727006	63727175	170	14	0.4081	0.2691	0.139	MYO1H		XM_024977511.1:1	XM_024977511.1:1	CGI.chr17.584
chr29	50649857	50650004	148	14	0.5128	0.3601	0.1527	DEAF1		XM_024987619.1:7	XM_024987619.1:7
chr17	7239654	7239819	166	13	0.4291	0.28	0.1491	LRBA;MAB21L2		XM_002694319.5:1	XM_024977540.1:40;XM_024977539.1:40;XM_024977541.1:40;XM_024977544.1:40;XM_024977538.1:40;XM_024977545.1:39;XM_024977543.1:39;XM_024977542.1:39;XM_024977546.1:7;XM_024977547.1:3	CGI.chr17.56
chr10	69179351	69179449	99	15	0.3717	0.2187	0.153
chr21	65236799	65236986	188	13	0.3886	0.24	0.1485
chr11	95787941	95788113	173	12	0.2823	0.1366	0.1457	OLFML2A		XM_002691603.5:2	XM_002691603.5:2	CGI.chr11.835
chr5	117099847	117099968	122	11	0.4691	0.2696	0.1995	TBC1D22A			XM_005207532.4:8;XM_015471464.2:8;NM_001076520.1:8
chr24	41655808	41655930	123	14	0.4497	0.3122	0.1374	PPP4R1			XM_024984599.1:4;XM_024984601.1:4;XM_024984602.1:4;XM_024984603.1:4;XM_024984600.1:4	CGI.chr24.421
chr17	72461053	72461201	149	11	0.411	0.2402	0.1708	MED15			XM_010814251.3:16;XM_010814252.3:15;XM_010814253.3:15;NM_001099175.2:16
chr29	48829795	48830063	269	12	0.4241	0.2606	0.1635	KCNQ1			NM_001205441.1:2	CGI.chr29.1000
chr2	136001121	136001324	204	12	0.3595	0.2134	0.1461		LOC107131929
chr19	62909691	62909861	171	11	0.4291	0.2664	0.1627	PRKCA			XM_024979613.1:5;NM_174435.1:5;XM_024979614.1:5;XM_024979615.1:4
chr17	72978708	72978784	77	12	0.5049	0.3723	0.1326	DGCR8		NM_001101204.1:3	NM_001101204.1:2	CGI.chr17.1267
chr3	31577894	31578080	187	11	0.4358	0.2557	0.1801	FAM212B		NM_001101261.1:2
chr24	56061750	56061876	127	13	0.6062	0.4649	0.1413	WDR7			XM_024984362.1:12;XM_010818911.3:12;XM_010818910.3:12;XM_005224234.4:12;NM_001206098.2:12	CGI.chr24.577
chr23	50710207	50710337	131	10	0.1403	0.3238	-0.1834	LOC617396			XM_010818632.3:4
chr29	43065983	43066068	86	11	0.4961	0.3295	0.1666	CDC42BPG		XM_010821086.3:12;XM_010821088.3:10;XM_005227090.4:11;XM_005227093.4:12;XM_010821084.3:11;XM_010821087.3:11;XM_010821085.3:11;XM_005227092.4:11;NM_001102502.1:10
chr19	36321148	36321312	165	12	0.4802	0.3327	0.1475	XYLT2		NM_001008667.1:5		CGI.chr19.784
chr29	45581530	45581620	91	10	0.4174	0.2183	0.1992	CHKA			XM_024987538.1:1;XM_024987540.1:1;XM_024987542.1:1;XM_024987543.1:1;XM_024987537.1:1;XM_024987539.1:1;XM_024987541.1:1	CGI.chr29.682
chr25	40967403	40967598	196	12	0.4983	0.3455	0.1528	SNX8		XM_024985024.1:12;NM_001046533.2:10	XM_024985024.1:11;NM_001046533.2:9;XM_024985024.1:12;NM_001046533.2:10	CGI.chr25.1499
chr12	86557860	86558067	208	12	0.5356	0.3837	0.1518	CUL4A			XM_025000183.1:5	CGI.chr12.842
chr6	113498650	113498765	116	10	0.4488	0.2579	0.1909	TBC1D14		XM_005208346.4:13;XM_024993439.1:13;XM_024993441.1:13;XM_024993440.1:13;XR_003035043.1:12;NM_001099176.1:12;XM_024993442.1:12;XM_005208350.4:12;XM_015471785.2:12;XM_005208351.4:11
chr29	45669074	45669200	127	12	0.4091	0.2532	0.1559	KMT5B		XM_024987359.1:1;XM_005227194.4:1;XM_005227193.4:1;XM_024987356.1:1;XM_024987357.1:1;XM_024987358.1:1;XM_005227196.4:1		CGI.chr29.690
chr26	44329902	44330061	160	12	0.4102	0.2663	0.1439	FAM53B;EEF1AKMT2			XM_024986040.1:4;XR_003032838.1:1;XM_024986041.1:1;XR_815824.2:1;XM_024986043.1:1
chr8	110323641	110323840	200	11	0.4321	0.2618	0.1702
chr2	130925664	130925846	183	11	0.3929	0.2341	0.1588	HSPG2		XM_015460862.2:23;XM_010802656.3:22;XM_015460855.2:22;XM_015460858.2:23;XM_024982825.1:23;XM_015460850.2:23;XM_015460856.2:23;XM_010802652.3:23;XM_010802651.3:23;XM_005203324.4:23;XM_015460860.2:22;XM_010802655.3:22;XM_015460859.2:22	XM_015460862.2:23;XM_010802656.3:22;XM_015460855.2:22;XM_015460858.2:23;XM_024982825.1:23;XM_015460850.2:23;XM_015460856.2:23;XM_010802652.3:23;XM_010802651.3:23;XM_005203324.4:23;XM_015460860.2:22;XM_010802655.3:22;XM_015460859.2:22
chr29	50802604	50802722	119	10	0.4245	0.2627	0.1618	RNH1		XM_024987152.1:5;NM_001035319.1:5;XM_024987153.1:5	XM_024987152.1:4;NM_001035319.1:4;XM_024987153.1:4
chr16	45716639	45716760	122	11	0.5537	0.4096	0.1441	CAMTA1		XM_024976751.1:15;XM_024976750.1:14		CGI.chr16.402
chr18	13952807	13952992	186	11	0.4493	0.2963	0.153	PIEZO1		XM_015475784.2:34;XM_015475783.2:32;XM_015475782.2:33;XM_015475781.2:33;XM_015475785.2:33;XR_001502312.2:33	XM_015475784.2:33;XM_015475783.2:31;XM_015475782.2:32;XM_015475781.2:32;XM_015475785.2:32;XR_001502312.2:32
chr5	119562388	119562537	150	11	0.4629	0.3059	0.157	TRABD		XM_024991660.1:5;NM_001034452.1:5;XM_005207516.4:5;XM_010805824.2:5;XM_010805825.3:5	XM_024991660.1:5;NM_001034452.1:5;XM_005207516.4:5;XM_010805824.2:5;XM_010805825.3:5	CGI.chr5.1651
chr28	16591245	16591388	144	9	0.1426	0.3027	-0.1601
chr1	154871246	154871318	73	12	0.5311	0.3824	0.1487
chr22	58545752	58545815	64	10	0.3047	0.1404	0.1644	NUP210			NM_001191461.1:23;XM_024982365.1:23	CGI.chr22.884
chr21	16566674	16566795	122	12	0.4769	0.3376	0.1393	KLHL25		XM_005221750.4:1;XM_010816894.3:1;XM_005221747.4:1;XM_005221748.4:1;XM_005221751.4:1;XM_005221749.4:1;XM_024981836.1:1;XM_005221754.4:1;NM_001192686.2:1	XM_005221750.4:1;XM_010816894.3:1;XM_005221747.4:1;XM_005221748.4:1;XM_005221751.4:1;XM_005221749.4:1;XM_024981836.1:1;XM_005221754.4:1;NM_001192686.2:1
chr10	14648864	14649029	166	11	0.4212	0.2637	0.1575	MAP2K5			XM_024997213.1:20;XM_024997212.1:20;NM_001206770.1:21	CGI.chr10.143
chr5	119581745	119581847	103	10	0.3972	0.2661	0.1311	SELENOO			NM_001163193.2:3
chr18	63248293	63248451	159	10	0.5213	0.3624	0.1589	CNOT3			XM_010815558.2:8;XM_010815559.2:8;XM_010815557.2:8;XM_010815560.3:8;XM_005219773.4:8;XM_010815561.3:8
chr4	118680628	118680780	153	10	0.4692	0.3203	0.1488	DNAJB6		XM_024990473.1:10;XM_024990471.1:10;XM_024990472.1:11		CGI.chr4.1033
chr16	80434453	80434624	172	10	0.4612	0.3072	0.154	ARL8A			XM_005217422.3:3	CGI.chr16.1112
chr13	66464066	66464196	131	9	0.4991	0.3182	0.1809	BLCAP	NNAT		XM_005214490.4:1;NM_174250.3:1
chr29	47468835	47469007	173	10	0.508	0.3543	0.1537	PPFIA1			XM_024986955.1:14;XM_024986956.1:14;XM_024986954.1:14;XM_024986952.1:14;XM_024986953.1:14;XM_005227265.4:14;XM_024986959.1:15;NM_001191377.2:13;XM_024986958.1:13;XM_024986957.1:13
chr6	116750832	116750974	143	10	0.4692	0.3208	0.1484	LETM1			XM_005208296.4:6;XM_005208294.4:6;NM_001075614.2:6	CGI.chr6.940
chr17	72217039	72217188	150	9	0.4466	0.2574	0.1892	PI4KA			XM_010814204.3:16;NM_174577.2:16	CGI.chr17.1116
chr4	118211587	118211669	83	7	0.6327	0.3806	0.2521	LMBR1			XM_024990681.1:7;XM_024990684.1:8;XM_024990685.1:8;XM_024990682.1:7;XM_024990683.1:8;NM_001075786.2:8;XM_024990680.1:8	CGI.chr4.981
chr22	59928920	59929031	112	9	0.3305	0.5216	-0.1911	TPRA1			NM_001102314.1:9;XM_024983048.1:10	CGI.chr22.1182
chr25	1643141	1643200	60	8	0.2994	0.5323	-0.2329	PKD1		XM_003587798.5:32;XM_024985432.1:31		CGI.chr25.267
chr5	106847788	106848006	219	10	0.3465	0.2065	0.14	TULP3		NM_001098992.1:2;XM_005207248.4:2	NM_001098992.1:1;XM_005207248.4:1
chr6	113408057	113408251	195	9	0.4323	0.2612	0.1711	TBC1D14			XM_005208346.4:2;XM_024993439.1:2;XM_024993441.1:2;XM_024993440.1:2;XR_003035043.1:1;NM_001099176.1:1	CGI.chr6.499
chr29	48755240	48755325	86	10	0.2412	0.3954	-0.1543
chr29	48317155	48317310	156	8	0.3638	0.5541	-0.1903	NADSYN1		XM_005227336.4:5;XM_024987077.1:5;XM_024987078.1:5;XM_024987079.1:4;XM_005227338.4:6;XM_024987082.1:4;XM_024987081.1:5;NM_001034443.2:5	XM_005227336.4:4;XM_024987077.1:4;XM_024987078.1:4;XM_024987079.1:3;XM_005227338.4:5;XM_024987082.1:3;XM_024987081.1:4;NM_001034443.2:4
chr18	64543074	64543300	227	8	0.4079	0.2086	0.1993		LOC789715			CGI.chr18.2055
chr17	71737336	71737466	131	10	0.4219	0.2667	0.1552	BCR			XM_024977858.1:16;XM_024977857.1:16
chr6	114188560	114188719	160	10	0.562	0.4046	0.1574	AFAP1			XM_024993298.1:11;NM_001206044.1:12;XM_024993297.1:11;XM_024993299.1:12
chr1	154042357	154042556	200	10	0.5033	0.3578	0.1455	PLCL2			NM_001192255.1:4
chr18	10476251	10481271	5021	9	0.4694	0.311	0.1584	TAF1C;ADAD2	TAF1C;ADAD2	NM_001077888.1:14;NM_001077888.1:15;XM_015475682.2:14;XM_024978894.1:1;XM_024978893.1:1;XM_024978895.1:1	XM_015475682.2:13;NM_001077888.1:14	CGI.chr18.254;CGI.chr18.255
chr19	20470067	20470165	99	9	0.5873	0.387	0.2003	MYO18A		XM_024980684.1:24;XM_024980682.1:24;XM_024980676.1:25;XM_024980666.1:25;XM_024980679.1:24;XM_024980669.1:24;XM_024980686.1:24;XM_024980674.1:25;XM_024980689.1:25;XM_024980677.1:25;XM_024980667.1:25;XM_024980668.1:25;XM_024980670.1:25;XM_024980671.1:25;XM_024980672.1:25;XM_024980673.1:25;XM_024980690.1:23;XM_024980683.1:23;XM_024980685.1:23;XR_003030794.1:23;XM_024980678.1:24;XM_024980680.1:23;XM_…	XM_024980684.1:24;XM_024980682.1:24;XM_024980676.1:25;XM_024980666.1:25;XM_024980679.1:24;XM_024980669.1:24;XM_024980686.1:24;XM_024980674.1:25;XM_024980689.1:25;XM_024980677.1:25;XM_024980667.1:25;XM_024980668.1:25;XM_024980670.1:25;XM_024980671.1:25;XM_024980672.1:25;XM_024980673.1:25;XM_024980690.1:23;XM_024980683.1:23;XM_024980685.1:23;XR_003030794.1:23;XM_024980678.1:24;XM_024980680.1:23;XM_…	CGI.chr19.287
chr21	69517158	69517225	68	7	0.5126	0.2904	0.2222	JAG2			XM_024982220.1:21;XM_024982221.1:20
chr26	39410279	39410469	191	9	0.4354	0.2736	0.1618	GRK5			XM_010820077.3:1;NM_174331.2:1
chr3	119795771	119795914	144	8	0.4228	0.2353	0.1876
chr25	37265617	37265764	148	9	0.3691	0.2052	0.1639					CGI.chr25.1103
chr14	884620	884783	164	9	0.4893	0.3207	0.1686	PLEC		XM_025001907.1:31;XM_025001909.1:30;XM_025001908.1:31;XM_025001917.1:29;XM_025001916.1:30;XM_025001920.1:29;XM_025001918.1:30;XM_025001906.1:29;XM_025001905.1:30;XM_025001921.1:29;XM_025001919.1:30;XM_025001923.1:29;XM_025001922.1:30;XM_025001915.1:29;XM_025001913.1:30;XM_025001911.1:29;XM_025001910.1:30;XM_025001914.1:29;XM_025001912.1:30	XM_025001907.1:30;XM_025001909.1:29;XM_025001908.1:30;XM_025001917.1:28;XM_025001916.1:29;XM_025001920.1:28;XM_025001918.1:29;XM_025001906.1:28;XM_025001905.1:29;XM_025001921.1:28;XM_025001919.1:29;XM_025001923.1:28;XM_025001922.1:29;XM_025001915.1:28;XM_025001913.1:29;XM_025001911.1:28;XM_025001910.1:29;XM_025001914.1:28;XM_025001912.1:29	CGI.chr14.97
chr1	88374088	88374197	110	8	0.5821	0.3825	0.1997	KCNMB2;PPP2R3B			XM_010801350.3:4;XM_010801353.3:4;NM_001080300.1:4;XM_005201658.4:4;XM_024990375.1:4;XM_024995405.1:6;XM_024995403.1:6;XM_024995404.1:6	CGI.chr1.410
chr16	51521810	51521929	120	9	0.4493	0.2707	0.1786	NOC2L			XM_005217051.4:12;XM_005217050.4:12;XM_005217049.4:12;NM_001034326.1:12
chr15	28059223	28059389	167	8	0.472	0.2867	0.1852	CEP164		XM_024975764.1:14;XM_024975763.1:14;XM_010812402.2:15;XM_015474629.2:16;XM_024975767.1:11;XM_024975765.1:11	XM_024975764.1:13;XM_024975763.1:13;XM_010812402.2:14;XM_015474629.2:15;XM_024975767.1:10;XM_024975765.1:10	CGI.chr15.142
chr19	61322106	61322237	132	7	0.4591	0.2248	0.2343	ABCA5		XM_024981098.1:19;XM_024981099.1:18;XR_003031026.1:19	XM_024981099.1:17;XM_024981098.1:18;XR_003031026.1:18
chr27	43267848	43267945	98	9	0.4103	0.2494	0.1609
chr23	17765990	17766209	220	9	0.4737	0.3233	0.1504	H2B;NFKBIE		NM_001130746.2:2;NM_001130746.2:3	NM_001130746.2:2
chr11	97304089	97304274	186	9	0.3948	0.2518	0.1431	MVB12B		XM_024999576.1:10;XM_024999578.1:9
chr17	62471111	62471182	72	8	0.3236	0.1639	0.1598	BICDL1		XM_024977774.1:9;XM_024977771.1:10;XM_024977772.1:10;XM_024977770.1:11		CGI.chr17.514
chr12	32712368	32712449	82	9	0.4733	0.6343	-0.161	USP12		XM_024999886.1:8;XM_010810799.3:9
chr11	106084818	106084934	117	9	0.4077	0.2521	0.1556	ENTPD2		NM_001105648.1:8	NM_001105648.1:7
chr18	24268002	24268059	58	8	0.1464	0.3144	-0.168	GNAO1			NM_174325.1:3	CGI.chr18.626
chr22	12475221	12475347	127	9	0.5895	0.4476	0.142	TTC21A		XM_024983148.1:26;XM_024983147.1:26;XM_024983146.1:27;XM_024983145.1:27;XM_024983144.1:27;XM_024983141.1:27;XM_024983143.1:27;XM_024983149.1:26	XM_024983148.1:26;XM_024983147.1:26;XM_024983146.1:27;XM_024983145.1:27;XM_024983144.1:27;XM_024983141.1:27;XM_024983143.1:27;XM_024983149.1:26
chr4	79060303	79060379	77	7	0.346	0.199	0.147	GLI3		XM_005205659.4:15;XM_005205661.4:14		CGI.chr4.399
chr11	19793232	19793430	199	9	0.3693	0.2235	0.1458	QPCT			NM_177506.2:1
chr19	49786278	49786466	189	7	0.4794	0.3053	0.174	B3GNTL1;TBCD			XR_003030937.1:13;XR_003030936.1:13;XM_010816446.3:13;NM_174194.2:13;XM_024979599.1:12;XM_010816444.3:12;XM_024979598.1:12;XM_010816445.3:12
chr19	33424650	33424825	176	8	0.4215	0.2595	0.162	NCOR1		XM_024979840.1:39;XM_024979841.1:37;XM_024979819.1:38;XM_024979813.1:39;XM_024979818.1:38;NM_001193059.2:37;XM_024979822.1:38;XM_024979812.1:39;XM_024979843.1:39;XM_024979842.1:39;XM_024979839.1:39;XM_024979825.1:39;XM_024979835.1:38;XM_024979831.1:38;XM_024979833.1:38;XM_024979829.1:38;XM_024979828.1:38;XM_024979823.1:39;XM_024979826.1:38;XM_024979816.1:39;XM_024979827.1:38;XM_024979837.1:39;XM_…	XM_024979840.1:39;XM_024979841.1:37
chr29	17790677	17790843	167	8	0.476	0.3019	0.1742	GAB2			XM_024987410.1:9;XM_015461138.2:9
chr20	4701817	4701992	176	7	0.4605	0.2557	0.2049	ERGIC1			NM_001076417.1:9;XM_005221420.2:9
chr18	13225930	13226110	181	8	0.4449	0.2998	0.1451	KLHDC4			XM_024978910.1:1;XM_024978912.1:1;XM_024978907.1:1;XM_024978911.1:1;XM_024978908.1:1;XM_024978909.1:1;XM_002694759.5:1;XM_010814589.3:1	CGI.chr18.403
chr18	52786684	52786775	92	8	0.4699	0.2828	0.1871	PPP1R37			NM_001105379.1:1
chr9	94657706	94657880	175	8	0.4893	0.3153	0.1741
chr7	17047906	17048028	123	6	0.5207	0.2873	0.2334	2002-03-01		XM_024994053.1:4;XM_005208861.4:3;XM_024994052.1:4;NM_001037589.1:4	XM_024994053.1:4;XM_005208861.4:3;XM_024994052.1:4;NM_001037589.1:4
chr7	19158958	19159089	132	6	0.5206	0.2823	0.2384	KDM4B			XM_024994995.1:18
chr8	111106188	111106304	117	9	0.365	0.5157	-0.1507	EIPR1			XM_024995923.1:2;NM_001191328.1:2;XM_024995927.1:2	CGI.chr8.851
chr25	1637087	1637231	145	7	0.43	0.265	0.1649	PKD1		XM_003587798.5:24;XM_024985432.1:23		CGI.chr25.267
chr10	97241934	97242062	129	6	0.0403	0.212	-0.1717	FLRT2			XM_003586603.5:1
chr23	51478709	51478953	245	6	0.4404	0.2528	0.1877	GMDS			XM_024983737.1:7;XM_024983738.1:7;NM_001080331.1:7;XM_024983739.1:6
chr25	41844543	41844597	55	8	0.4846	0.3384	0.1462	SUN1		XM_024985167.1:18;XM_024985171.1:14;XM_024985154.1:18;XM_024985155.1:18;XM_024985156.1:18;XM_024985153.1:18;XM_024985166.1:16;XM_024985168.1:15;XM_024985169.1:14;XM_024985152.1:18;XM_024985158.1:18;XM_024985160.1:17;XM_024985161.1:17;XM_024985165.1:16;XM_024985157.1:18;XM_024985159.1:18;XM_024985163.1:17;XM_024985164.1:17;XM_024985162.1:18;XM_024985170.1:14
chr3	120503969	120504151	183	7	0.3794	0.5636	-0.1842	2002-09-01			NM_001046092.2:8
chr11	82114785	82114855	71	7	0.4284	0.2644	0.164
chr8	9622846	9623016	171	8	0.458	0.3121	0.1459	KIF13B		XM_002689472.5:38;XM_015472409.2:29	XM_002689472.5:37;XM_015472409.2:28;XM_010807728.3:37
chr25	37335153	37335248	96	7	0.542	0.3772	0.1648	TRRAP		NM_001192137.2:54	NM_001192137.2:53
chr7	22148902	22149006	105	8	0.3994	0.2513	0.1481	P4HA2;PDLIM4			XM_024993986.1:1;XM_024993988.1:1;XM_024993983.1:1;XM_005209045.4:1;NM_001034491.2:2	CGI.chr7.968
chr12	78762947	78763140	194	6	0.1747	0.3567	-0.182	FGF14			NM_001206832.1:4
chr16	4283686	4283782	97	7	0.4031	0.2599	0.1431	IKBKE			XM_024976318.1:21;XM_005216681.4:21;XM_005216682.4:21;NM_001046345.1:21
chr25	33118511	33118664	154	6	0.3785	0.2097	0.1689	CLIP2			XM_005225047.4:15;XM_005225046.4:16
chr14	892910	892972	63	7	0.4633	0.2967	0.1666	PLEC		XM_025001907.1:34;XM_025001909.1:33;XM_025001908.1:34;XM_025001917.1:32;XM_025001916.1:33;XM_025001920.1:32;XM_025001918.1:33;XM_025001906.1:32;XM_025001905.1:33;XM_025001921.1:32;XM_025001919.1:33;XM_025001923.1:32;XM_025001922.1:33;XM_025001915.1:32;XM_025001913.1:33;XM_025001911.1:32;XM_025001910.1:33;XM_025001914.1:32;XM_025001912.1:33		CGI.chr14.97
chr17	72331814	72332005	192	7	0.4692	0.3105	0.1588	LZTR1		XM_024977097.1:4;XM_024977096.1:4;XM_024977095.1:4;NM_001192111.1:4	XM_024977097.1:3;XM_024977096.1:3;XM_024977095.1:3;NM_001192111.1:3
chr11	105988993	105989143	151	7	0.4821	0.3379	0.1441
chr29	47760900	47761039	140	7	0.4963	0.3466	0.1497	SHANK2			XM_024987497.1:10;XM_005227382.4:10;XM_015461387.2:9;XM_015461388.2:11
chr25	32971726	32971819	94	6	0.4217	0.5934	-0.1717	GTF2IRD1			NM_001191468.2:21;XM_010819509.3:21;XM_015460419.2:21;XM_015460418.2:21;XM_024984739.1:21;XM_024984738.1:21;XM_024984740.1:20;XM_024984741.1:20;XM_024984743.1:19;XM_024984742.1:20
chr25	38136824	38136911	88	7	0.4664	0.3082	0.1581	CYTH3			XM_024985345.1:4;XM_024985346.1:4;XM_024985348.1:4;XM_024985347.1:4
chr19	36174192	36174252	61	6	0.547	0.3582	0.1888	SPATA20		NM_001083407.1:4;XM_024979934.1:4
chr21	65095986	65096078	93	7	0.3532	0.5062	-0.153	DEGS2;LOC104975442		XR_814259.3:3	NM_001076251.2:2
chr18	47953016	47953075	60	5	0.561	0.3351	0.2259	SIPA1L3			XM_024979039.1:12;XM_024979040.1:10;XM_024979038.1:11;XM_024979044.1:10;XM_024979043.1:11;XM_024979041.1:10;XM_024979042.1:9
chr18	13279063	13279156	94	6	0.4611	0.2888	0.1722
chr15	76804196	76804322	127	6	0.5115	0.3308	0.1806	LRP4		XM_024975052.1:9;NM_001077843.1:9;XM_024975053.1:9;XM_024975054.1:9	XM_024975052.1:8;NM_001077843.1:8;XM_024975053.1:8;XM_024975054.1:8
chr14	2688547	2688673	127	6	0.4077	0.2642	0.1435	SLC45A4			XM_010811909.3:1;XM_015474403.2:1;XM_015474402.2:1;XM_025002003.1:2;XR_003038187.1:3;XM_025002006.1:3;XM_025002002.1:3;XM_010811908.3:2;XM_025002004.1:2;XR_001501795.2:1;XM_015474401.1:1
chr8	112699156	112699216	61	6	0.08182	0.2264	-0.1445
chr24	791050	791140	91	6	0.4553	0.2534	0.2019	NFATC1			XM_024984232.1:1;NM_001166615.1:1;XM_005223925.4:1;XM_024984233.1:1
chr21	69679108	69679244	137	5	0.3414	0.1853	0.1561	PACS2			XM_024982233.1:19;XM_024982232.1:19;XR_003031499.1:19;XR_003031498.1:20;XM_024982231.1:20;XM_024982230.1:20;XM_024982229.1:20;XM_024982228.1:20	CGI.chr21.1156
chr7	52742860	52743015	156	6	0.4787	0.3042	0.1745	FCHSD1		XM_005209459.4:16;XM_024994310.1:15;NM_001206249.1:16	XM_024994310.1:14;XM_005209459.4:15;NM_001206249.1:15
chr11	98868856	98869036	181	6	0.4099	0.2489	0.161	DNM1;GOLGA2		NM_001192195.1:6;XM_010810410.3:6;XM_005213237.4:6;XM_005213240.4:6;XM_005213238.4:6;XM_024998470.1:6;XM_024998471.1:6;XM_010810411.3:6	XM_024998463.1:20;XM_024998460.1:21;XM_024998462.1:20;XM_024998461.1:20;XM_024998459.1:21;XM_024998464.1:21;XM_024998465.1:21;NM_001192195.1:6;XM_010810410.3:6;XM_005213237.4:6;XM_005213240.4:6;XM_005213238.4:6;XM_024998470.1:6;XM_024998471.1:6;XM_010810411.3:6
chr11	1671888	1671966	79	6	0.5312	0.3647	0.1665	TPC3			XM_024998256.1:18;NM_001161651.1:18
chr29	44578128	44578203	76	6	0.3761	0.2315	0.1446	ZDHHC24		XM_005227111.4:1;NM_001205979.1:1		CGI.chr29.587
chr18	62227617	62227713	97	5	0.5275	0.3059	0.2215	PPP6R1			NM_001114507.1:2
chr24	48364109	48364224	116	6	0.3765	0.2252	0.1513	CTIF			XM_010819001.3:6;XM_015460146.2:6;XM_005224342.4:6;XM_005224340.4:6;XM_010818999.3:6
chr5	109130629	109130692	64	5	0.5295	0.2971	0.2324	BCL2L13			XM_005207348.4:4;XR_003034610.1:4;XR_003034609.1:4;XM_024992220.1:5;XM_024992221.1:6;XM_024992222.1:5;XM_024992223.1:5;XM_005207346.4:6;XR_234748.2:5;XR_234747.3:7;NM_001078082.2:6;XM_005207347.4:6;XM_024992225.1:3;XM_024992224.1:3;XM_024992226.1:2
chr6	114680885	114680994	110	6	0.3805	0.2208	0.1598	ACOX3			XR_003035011.1:11;XM_024993139.1:12;NM_001103236.1:12;XR_003035010.1:12;XM_024993141.1:8;XM_024993140.1:8
chr9	102358003	102358092	90	6	0.5195	0.348	0.1716	AFDN			XM_024997150.1:20;XM_024997154.1:20;XM_024997142.1:19;XM_024997140.1:20;XM_024997137.1:20;XM_024997138.1:20;XM_024997153.1:19;XM_024997146.1:19;XM_024997141.1:19;XM_024997144.1:20;XM_024997143.1:20;XM_024997139.1:20;XM_024997136.1:20;XM_024997149.1:19;XM_024997148.1:19;XM_024997147.1:20;XM_024997145.1:20;XM_024997151.1:20;XM_024997152.1:13	CGI.chr9.782
chr3	118305150	118305299	150	5	0.5528	0.3453	0.2075	HDAC4			XM_024990280.1:22;XM_024990279.1:22;XM_024990277.1:23;XM_024990278.1:23;XM_024990285.1:23;XM_024990284.1:23;XM_024990282.1:23;XM_024990283.1:23;XM_024990281.1:23
chr14	26475289	26475340	52	5	0.6179	0.3843	0.2336	CHD7			XM_025001824.1:30;XM_025001825.1:30;XM_025001823.1:30	CGI.chr14.570
chr26	46353630	46353730	101	6	0.5429	0.3896	0.1533
chr27	33433158	33433215	58	5	0.446	0.2352	0.2108	NSD3			NM_001075595.2:5
chr3	15668017	15668145	129	6	0.3646	0.2169	0.1476	PMVK		XM_024988234.1:3;NM_001046151.2:4;XM_024988238.1:4;XM_024988243.1:3	XM_024988234.1:2;NM_001046151.2:3;XM_024988238.1:3;XM_024988243.1:2
chr22	49999660	49999718	59	6	0.5465	0.3941	0.1524	NPRL2		NM_001015547.1:6
chr25	38172633	38172757	125	6	0.5004	0.3198	0.1806	CYTH3			XM_024985345.1:12;XM_024985346.1:12;XM_024985348.1:12;XM_024985347.1:12	CGI.chr25.1192
chr22	59395001	59395067	67	5	0.3851	0.2188	0.1663	EEFSEC			NM_001083464.2:1;XM_024982838.1:1	CGI.chr22.1069
chr22	59475956	59476017	62	5	0.5067	0.3	0.2067	EEFSEC			NM_001083464.2:6;XM_024982838.1:5	CGI.chr22.1094
chr8	69443426	69443498	73	5	0.4229	0.2819	0.141	HR		NM_001102535.1:18;XM_024996001.1:18;XM_024996002.1:18
chr27	24462869	24462929	61	5	0.5238	0.3465	0.1773	PRAG1		XM_015460864.2:4;XM_005226036.4:4;XM_005226034.4:4;XM_024986466.1:4
chr3	117421312	117421368	57	5	0.4647	0.3264	0.1382	SCLY			XM_005205028.4:3;NM_001083804.1:3
chr17	68600255	68600310	56	6	0.3381	0.5075	-0.1694	AP1B1			XM_005218043.2:1;XM_024977087.1:1;XM_010814088.3:1;XR_003029910.1:1;XM_005218042.4:1;XR_003029911.1:1;XM_005218044.4:1;NM_001045938.2:1;XM_005218045.4:1
chr1	149041777	149041905	129	6	0.3451	0.1914	0.1538	HLCS			XM_005202127.4:5;XM_024997049.1:5;XM_024997047.1:5
chr25	38117826	38117901	76	5	0.2276	0.0827	0.1449	USP42			XM_024984977.1:9;NM_001206639.1:8;XM_024984978.1:7;XM_024984979.1:7
chr13	77819990	77820083	94	5	0.4734	0.3016	0.1718
chr19	34798493	34798663	171	5	0.4818	0.3063	0.1754	PEMT			XM_024979673.1:1;XM_024979670.1:1;XM_024979671.1:1;XM_024979674.1:1;XM_024979679.1:2;XM_024979684.1:2;XM_024979685.1:2;XM_024979669.1:3;XM_024979676.1:3;XM_024979678.1:3;XM_024979672.1:3;XM_024979677.1:2;XM_024979680.1:2;NM_182989.3:4;XM_024979683.1:3;XM_024979681.1:4;XM_024979682.1:3;XM_015458685.2:2;XM_015458679.2:3;XM_015458683.2:2;XM_015458692.2:2;XM_015458688.2:2
chr13	64786011	64786100	90	5	0.4684	0.2637	0.2047	ERGIC3			XM_025000470.1:7;NM_001034353.2:7
chr25	25033175	25033325	151	5	0.5188	0.3323	0.1865	GTF3C1			NM_001193241.1:14
chr20	3260467	3260598	132	6	0.1859	0.3492	-0.1633	FGF18			NM_001076007.2:4
chr6	102034066	102034238	173	6	0.3979	0.2351	0.1628	AFF1			XM_024993466.1:15;XM_010806300.3:14;XM_005208211.4:14;XM_010806299.3:14;XM_024993467.1:11;XM_010806302.3:13;XM_005208213.4:13;NM_001191525.2:14
chr21	67786172	67786287	116	5	0.3621	0.1968	0.1653	LOC112443175			XM_024982177.1:10
chr9	43840817	43841020	204	5	0.4831	0.2965	0.1866
chr7	38004946	38005107	162	5	0.4291	0.2642	0.1649	RNF44		NM_001192713.1:9;XM_015472147.2:9;XM_024994328.1:9;XM_024994329.1:9;XM_005209143.4:9;XM_005209141.4:9;XM_005209142.4:9	NM_001192713.1:9;XM_015472147.2:9;XM_024994328.1:9;XM_024994329.1:9;XM_005209143.4:9;XM_005209141.4:9;XM_005209142.4:9
chr22	21202088	21202213	126	5	0.4258	0.2602	0.1655	EDEM1			XR_003031732.1:1;NM_001103092.2:1
chr12	86600275	86600437	163	5	0.5213	0.359	0.1623	LAMP1		NM_001075124.2:4	NM_001075124.2:4
chr19	56587736	56587875	140	5	0.4501	0.2905	0.1595	TMEM104			XM_005221220.4:1
chr9	11731342	11731435	94	4	0.08489	0.2459	-0.161
chr11	103411962	103412048	87	5	0.474	0.3062	0.1679	CAMSAP1			NM_001192096.1:12;XM_024998404.1:12;XM_010810395.3:12;XM_010810399.3:12;XM_024998405.1:12;XM_024998406.1:12;XM_024998407.1:12
chr1	150753631	150753691	61	4	0.1424	0.3591	-0.2167	ERG			XM_024990447.1:8;XM_024990446.1:9;XM_024990442.1:9;XM_024990437.1:9;NM_001102183.1:8;XM_024990426.1:9
chr7	61639978	61640028	51	5	0.4302	0.2606	0.1696	CAMK2A	CAMK2A	NM_001075938.1:18;XM_015472301.1:17;XM_005209593.3:19
chr2	125767328	125767384	57	4	0.3498	0.5834	-0.2335	AHDC1		XM_025001979.1:6;XM_025001960.1:6;XM_025001957.1:6;XM_025001962.1:6;XM_025001969.1:6;XM_025001976.1:5;NM_001206409.1:4		CGI.chr2.788
chr24	888868	889047	180	5	0.3842	0.227	0.1572	ATP9B			NM_001080255.1:10;XR_003032348.1:10;XM_024984221.1:7;XM_024984222.1:7
chr18	57407978	57408114	137	5	0.4375	0.283	0.1545	VSIG10L		XM_024979266.1:1;XM_015458264.2:1
chr19	62216956	62217126	171	5	0.4963	0.3257	0.1706	AXIN2			NM_001192299.2:1;XM_010816655.3:1;XM_024979962.1:1;XM_024979961.1:1;XM_024979963.1:1
chr25	40995798	40995909	112	5	0.2581	0.4295	-0.1714	MAD1L1		XM_024984866.1:1	NM_001102044.1:6;XM_024984863.1:6;XM_024984865.1:6;XM_024984862.1:6	CGI.chr25.1506
chr18	53599665	53599772	108	4	0.4503	0.2749	0.1753	PPP5C			NM_001192249.2:2
chr19	58524926	58525051	126	4	0.5104	0.3099	0.2005
chr22	51182146	51182218	73	5	0.4673	0.3049	0.1624	IP6K2			NM_001034317.2:1
chr23	27583340	27583393	54	5	0.4406	0.2797	0.1609	H2B;DDAH2		NM_001034704.1:4;XM_005223679.4:4		CGI.chr23.471
chr2	128788868	128788921	54	4	0.501	0.3079	0.1931	MYOM3	MYOM3		XM_024982647.1:1;XM_024982648.1:1
chr22	47135002	47135093	92	4	0.5674	0.3875	0.18	CHDH			XM_005222729.4:2;XM_015459543.2:2;XR_003031712.1:2;XM_024982457.1:2;XM_024982458.1:2;NM_001205564.1:1
chr12	34249180	34249243	64	4	0.5109	0.3174	0.1935	SPATA13		XM_010810812.3:1;XM_025000088.1:1	XM_002691861.6:4;XM_025000086.1:4;XM_025000085.1:4;XM_025000087.1:3;XM_025000088.1:1;XM_010810812.3:1
chr4	81894868	81894918	51	4	0.1786	0.334	-0.1555
chr8	88362986	88363087	102	4	0.4603	0.2815	0.1788
chr25	33261274	33261421	148	4	0.4519	0.2964	0.1555	LIMK1;LOC104970387		XR_003032559.1:2;XR_003032561.1:2;XR_003032560.1:2	NM_001206904.1:14
chr5	109192453	109192613	161	4	0.5529	0.3944	0.1585	MICAL3			XM_024992773.1:15;XM_024992775.1:14;XM_024992776.1:14;XM_024992774.1:14;XM_024992778.1:14;XM_024992781.1:13;XM_024992780.1:13;XM_024992772.1:15;XM_024992777.1:15;XM_024992779.1:15;XM_024992782.1:15;XM_024992783.1:15;XM_010805720.3:15;XM_010805721.3:15;XM_024992784.1:13
chr5	112373853	112373969	117	4	0.4815	0.3098	0.1717	L3MBTL2			XM_005207391.4:5;XM_024991650.1:5;NM_001075610.1:5
chr1	146055510	146055575	66	4	0.3202	0.4944	-0.1742	PCNT			XM_015474090.2:24;XM_015474080.2:24;XM_024996911.1:26;XM_015474068.2:26
chr23	15532010	15532127	118	4	0.5625	0.3952	0.1673	H2B;TFEB			XM_024983504.1:8;XM_024983503.1:8
chr21	67524910	67524966	57	4	0.4851	0.3147	0.1705	TRAF3			XM_024981638.1:1;XM_024981640.1:1;XM_024981639.1:1

## Sheet: MEL-FEMALE vs. CON-FEMALE
chr	start	end	length	nCG	group1Mean	group2Mean	methDiff	gene	promoter	exon	intron	cgi
chr23	48052828	48053314	487	41	0.2527	0.4295	-0.1769	RREB1		XM_024983872.1:2;XM_024983868.1:2;XM_024983870.1:2;XM_015460015.2:2;XM_024983866.1:2;XM_010818623.3:2;XM_024983869.1:2;XM_024983871.1:2;XM_024983867.1:2		CGI.chr23.770
chr16	79315913	79316252	340	32	0.2377	0.3952	-0.1575	DDX59		NM_001192389.1:7;XM_005217346.4:7;XM_005217345.4:7;XM_005217344.4:7		CGI.chr16.914
chr17	61173059	61173253	195	28	0.3279	0.1744	0.1535	CFAP73		XM_024977219.1:5;XM_010813921.3:5;XM_024977221.1:5;XM_005217829.4:5;XM_024977220.1:5;NM_001144873.1:5	XM_024977219.1:5	CGI.chr17.488
chr17	72235029	72235217	189	24	0.2593	0.4219	-0.1626	PI4KA;SERPIND1		XM_005218199.4:2;NM_001105046.2:2	XM_010814204.3:36;NM_174577.2:36	CGI.chr17.1121
chr18	54927836	54928022	187	24	0.2444	0.4082	-0.1639	LOC510613		XM_005219475.3:4;XM_024979202.1:4;XM_005219476.4:4;XM_024979201.1:5;XM_024979206.1:5;XM_024979210.1:4;XM_024979199.1:5;XM_024979198.1:5;XM_005219477.3:4;XM_024979208.1:4;XM_024979209.1:5;XM_024979205.1:5;XM_024979207.1:5;XM_024979204.1:5;XM_024979200.1:5;XM_024979203.1:4		CGI.chr18.1502
chr22	59406061	59406400	340	23	0.2819	0.4653	-0.1834	EEFSEC			NM_001083464.2:1;XM_024982838.1:1	CGI.chr22.1069
chr18	53152160	53152358	199	24	0.2607	0.4541	-0.1934	OPA3		NM_001245934.1:1	NM_001079605.1:1	CGI.chr18.1354
chr12	27988052	27988552	501	25	0.2978	0.4623	-0.1645	STARD13		XM_024999931.1:8;XM_024999929.1:9;XM_024999930.1:10;XM_024999932.1:8;XM_024999933.1:9;XM_024999934.1:8;XM_010810729.3:5;XM_005213668.4:5;XM_005213667.4:5;NM_001192070.2:5;XM_024999935.1:5;XM_024999937.1:5;XM_024999936.1:5;XM_024999938.1:5		CGI.chr12.161
chr11	104785354	104785542	189	16	0.2365	0.5003	-0.2638
chr25	41703913	41704259	347	24	0.3049	0.443	-0.1382	C25H7orf50;GPER1		XM_024985174.1:1	XM_005225120.4:2;XM_024984908.1:2;NM_001110078.2:2;XM_015460466.2:2;XM_024984909.1:2;XM_024984910.1:2;XM_024984911.1:2;XM_024984907.1:3	CGI.chr25.1654
chr13	54340667	54340991	325	23	0.2816	0.4304	-0.1488	YTHDF1		XM_005214814.4:3;XM_005214813.4:4;NM_001191416.1:5		CGI.chr13.518
chr23	49787079	49787277	199	19	0.3319	0.1784	0.1535					CGI.chr23.895
chr5	119277163	119277358	196	17	0.1655	0.3327	-0.1672	ZBED4			XM_024992842.1:1;XM_024992849.1:1;XM_024992854.1:1;XM_024992841.1:2;XM_024992846.1:2;XM_024992856.1:2;XM_024992851.1:3;XM_024992843.1:3;XM_024992853.1:3;XM_024992852.1:3;XM_024992847.1:3;XM_024992840.1:3;XM_024992844.1:3;XM_024992845.1:3;XM_024992855.1:3;XM_024992857.1:2;XM_024992850.1:1;XM_024992848.1:1;XM_024992858.1:1	CGI.chr5.1610
chr24	34693056	34693137	82	17	0.307	0.1471	0.1599	GREB1L		XM_024984511.1:12;XM_024984512.1:12;XM_024984510.1:12;XM_024984508.1:12;XM_024984509.1:12;XM_024984516.1:12;XM_024984507.1:12;XM_024984513.1:12;XM_024984517.1:12;XM_024984514.1:12;XM_024984515.1:12;XM_024984518.1:8;XM_024984519.1:8		CGI.chr24.353
chr3	119850108	119850394	287	19	0.2887	0.4527	-0.164					CGI.chr3.1434
chr6	117403320	117403481	162	20	0.3	0.4548	-0.1548	DGKQ		XM_024993213.1:6;XM_024993212.1:6;NM_001206305.1:6	XM_024993213.1:5;XM_024993212.1:5;NM_001206305.1:5	CGI.chr6.1076
chr3	119582463	119582648	186	20	0.4882	0.342	0.1463	AKAP17A		XM_024990316.1:4	XM_024990316.1:3	CGI.chr3.1413
chr19	9443521	9443709	189	16	0.1737	0.3554	-0.1817	HSF5	HSF5		XM_003587377.4:5	CGI.chr19.93
chr18	56160231	56160410	180	19	0.3105	0.4478	-0.1373	AP2A1		XM_024978635.1:11;NM_001191440.1:11;XM_024978636.1:8	XM_024978635.1:10;NM_001191440.1:10;XM_024978636.1:7	CGI.chr18.1625
chr20	41432538	41432825	288	20	0.2638	0.404	-0.1402					CGI.chr20.275
chr22	59051287	59051455	169	15	0.2095	0.3828	-0.1732	ISY1			NM_001191173.2:4	CGI.chr22.1002
chr3	117021039	117021345	307	16	0.2196	0.4065	-0.1868	RAB17		XM_024990270.1:1;XM_024990269.1:1;XM_024990274.1:1	XM_024990272.1:1;XM_024990273.1:1;XM_024990271.1:1;XM_024990270.1:1;XM_024990269.1:1;XM_024990274.1:1	CGI.chr3.1222
chr11	104307216	104307383	168	16	0.2037	0.3591	-0.1554	REXO4		XM_010810557.3:5;XR_003037322.1:6;XM_002691623.5:5;XR_003037321.1:5;XM_024999653.1:3	XM_015473707.2:4;XM_010810557.3:5;XR_003037322.1:6;XM_002691623.5:5;XR_003037321.1:5;XM_024999653.1:3	CGI.chr11.1350
chr14	888832	888961	130	10	0.2575	0.5743	-0.3169	PLEC		XM_025001907.1:33;XM_025001909.1:32;XM_025001908.1:33;XM_025001917.1:31;XM_025001916.1:32;XM_025001920.1:31;XM_025001918.1:32;XM_025001906.1:31;XM_025001905.1:32;XM_025001921.1:31;XM_025001919.1:32;XM_025001923.1:31;XM_025001922.1:32;XM_025001915.1:31;XM_025001913.1:32;XM_025001911.1:31;XM_025001910.1:32;XM_025001914.1:31;XM_025001912.1:32		CGI.chr14.97
chr1	145016433	145016590	158	14	0.1689	0.3558	-0.1868	ADARB1		XM_015473820.2:4;XR_233448.4:6;XM_010801659.3:5;XM_024996862.1:5;XM_005202042.4:5;XM_005202041.4:6;XM_002685126.6:6;XM_005202040.4:6		CGI.chr1.778
chr25	508351	508738	388	16	0.2362	0.4214	-0.1852	PIGQ			XM_024985390.1:9;XM_024985391.1:10;XM_024985386.1:9;XM_024985392.1:8;XM_024985387.1:9;XM_024985389.1:9;XM_024985388.1:9;XR_003032672.1:8;XR_003032673.1:8;XM_015460233.2:8
chr17	63727006	63727175	170	14	0.2491	0.4369	-0.1878	MYO1H		XM_024977511.1:1	XM_024977511.1:1	CGI.chr17.584
chr20	58689012	58689130	119	15	0.3413	0.4737	-0.1324	TRIO		XM_024981342.1:23;XM_024981343.1:23;XM_024981340.1:23;XM_024981341.1:23;NM_001102212.1:23;XR_003031175.1:18		CGI.chr20.313
chr24	20477855	20478022	168	15	0.2654	0.4399	-0.1745	FHOD3		XM_010818735.3:18;XM_005224042.3:18;XM_010818733.3:17;XM_010818734.3:17;XM_005224045.3:18	XM_005224047.3:16;XM_010818738.3:14;NM_001191215.1:15;XM_010818735.3:18;XM_005224042.3:18;XM_010818733.3:17;XM_010818734.3:17;XM_005224045.3:18	CGI.chr24.269
chr11	99414110	99414261	152	14	0.2098	0.3858	-0.1759	LRRC8A		XM_024998392.1:2;XM_024998390.1:3;NM_001076807.1:3;XM_005213203.4:3;XM_024998391.1:2		CGI.chr11.978
chr5	119307827	119307998	172	16	0.2502	0.3895	-0.1393	ALG12		XM_005207498.4:7;NM_001103346.1:8	XM_005207498.4:6;NM_001103346.1:7	CGI.chr5.1614
chr17	71639139	71639309	171	15	0.3283	0.5052	-0.1769	SPECC1L			XR_238212.4:4;XM_015475619.2:1;XM_005218229.4:5;XM_015475617.2:5;XM_005218227.3:5;XM_005218226.4:5;XM_005218228.4:5;NM_001205864.1:5;XM_015475618.2:3	CGI.chr17.980
chr23	50448231	50448384	154	16	0.3032	0.4459	-0.1427	SLC22A23			XM_005223884.3:8;NM_001076341.1:6;XM_005223883.4:9	CGI.chr23.968
chr3	119734837	119735120	284	16	0.2681	0.4227	-0.1546					CGI.chr3.1422;CGI.chr3.1423
chr29	32317421	32317588	168	15	0.233	0.3892	-0.1562					CGI.chr29.230
chr5	103864303	103864476	174	15	0.2811	0.4335	-0.1524	IFFO1		NM_001083380.1:1;XM_005207117.4:6;XM_010805572.3:6;XM_005207116.4:6;XM_005207123.4:5;XM_005207121.4:6;XM_005207120.4:6;XM_005207122.4:5;XM_005207119.4:6	XM_005207123.4:4;XM_005207122.4:4;XM_005207117.4:5;XM_010805572.3:5;XM_005207116.4:5;XM_005207121.4:5;XM_005207120.4:5;XM_005207119.4:5	CGI.chr5.744
chr25	1104672	1104772	101	13	0.1463	0.2915	-0.1451	UNKL		XM_005224600.4:13;XM_005224602.4:13;XM_010819174.3:13;XM_005224601.4:13;XM_005224598.4:13		CGI.chr25.191
chr25	41117808	41117961	154	14	0.3127	0.4784	-0.1657	MAD1L1			NM_001102044.1:11;XM_024984863.1:11;XM_024984865.1:10;XM_024984862.1:11;XM_024984866.1:6;XM_015460465.2:3;XM_024984867.1:3
chr25	586201	586419	219	14	0.2993	0.4646	-0.1653	STUB1;JMJD8		XM_024985396.1:1;XM_024985398.1:1;NM_001075166.1:6;NM_001075166.1:7	XM_024985397.1:1;NM_001075166.1:6
chr17	72217952	72218118	167	14	0.2556	0.4405	-0.1849	PI4KA		XM_010814204.3:19;NM_174577.2:19	XM_010814204.3:18;NM_174577.2:18	CGI.chr17.1116
chr14	554698	554866	169	14	0.2261	0.3948	-0.1687	CPSF1		NM_174720.3:28;XM_010811819.3:28;XM_010811818.3:28;XM_005215130.4:28;XM_010811817.3:28	NM_174720.3:27;XM_010811819.3:27;XM_010811818.3:27;XM_005215130.4:27;XM_010811817.3:27	CGI.chr14.48
chr22	60241967	60242136	170	14	0.3126	0.4717	-0.1591	PLXNA1			XM_024983122.1:1;XM_024983121.1:1;XM_024983120.1:1	CGI.chr22.1236
chr6	115759303	115759421	119	13	0.2809	0.464	-0.1831	GRK4			XM_024993725.1:10;XM_024993729.1:10;XM_024993742.1:8;XM_024993743.1:7;XM_024993740.1:6;XM_024993726.1:11;XM_024993738.1:10;XM_024993737.1:10;XM_024993731.1:11;XM_024993739.1:10;XM_015471742.2:11;XM_010806348.3:11;XM_024993733.1:11;XM_024993734.1:11;XM_024993735.1:11;XM_024993727.1:11;XM_024993736.1:11;XM_024993728.1:11;XM_024993741.1:11;XM_024993722.1:11;XM_024993730.1:10;XM_024993724.1:10;XM_024…
chr11	106501597	106501770	174	15	0.2765	0.4314	-0.1549	PNPLA7			XM_024999698.1:27;XR_810065.3:26;XM_010810587.3:26;XM_010810588.3:26;XR_003037330.1:21
chr6	115607306	115607572	267	15	0.3544	0.522	-0.1676	HTT			XM_002688430.5:8;XM_024993718.1:8	CGI.chr6.775
chr16	42541750	42541907	158	11	0.2448	0.4604	-0.2156	EXOSC10		XM_005216969.3:21;XM_015475099.2:20;NM_001102186.1:20;XM_024976346.1:21	XM_005216969.3:21;XM_015475099.2:20;NM_001102186.1:20;XM_024976346.1:21
chr17	53761451	53761706	256	12	0.2584	0.4606	-0.2022	KDM2B		XM_010814030.3:20;XM_005217980.4:20;XM_005217983.4:19;XM_024977708.1:20;XM_024977709.1:20;XM_005217985.2:19;XM_005217982.2:20;XM_024977704.1:20;XM_024977707.1:19;XM_024977706.1:19;XM_024977705.1:20;XM_024977711.1:14;XM_024977710.1:15		CGI.chr17.353
chr22	56176028	56176194	167	11	0.2698	0.4978	-0.228	PLXND1		XM_002697122.4:24	XM_002697122.4:24
chr17	66168682	66168831	150	12	0.275	0.4084	-0.1334	SRRD;TFIP11		XM_005218059.4:6;XM_024977136.1:6;XR_003029917.1:7;NM_001046030.2:6	XR_003030064.1:7;XR_003030063.1:7;XM_005218059.4:6;XM_024977136.1:6;XR_003029917.1:7;NM_001046030.2:6	CGI.chr17.675
chr5	116674511	116674702	192	13	0.2851	0.4698	-0.1847	CELSR1			XM_024992922.1:13	CGI.chr5.1298
chr23	49131312	49131473	162	12	0.213	0.4047	-0.1917	FARS2			XM_024983444.1:1;XM_024983443.1:1;NM_001076805.1:1;XM_024983449.1:1;XM_024983442.1:1	CGI.chr23.822
chr11	103410010	103410191	182	12	0.3275	0.5205	-0.193	CAMSAP1			NM_001192096.1:12;XM_024998404.1:12;XM_010810395.3:12;XM_010810399.3:12;XM_024998405.1:12;XM_024998406.1:12;XM_024998407.1:12
chr20	71294753	71294915	163	11	0.2697	0.5007	-0.231	SLC12A7		XM_024981553.1:22;XM_024981552.1:22;XM_024981559.1:22;XM_024981558.1:22;XM_024981557.1:22;XM_024981554.1:22;XM_024981555.1:22;XM_024981560.1:22	XM_024981552.1:22;XM_024981558.1:22;XM_024981554.1:22;XM_024981555.1:22;XM_024981560.1:22;XM_024981553.1:22;XM_024981559.1:22;XM_024981557.1:22
chr17	52676803	52677288	486	15	0.2128	0.3819	-0.1691	HIP1R		XM_002694568.6:21;XM_024977696.1:21;XR_812356.3:21;XM_002694568.6:22;XM_024977696.1:22;XR_812356.3:22	XM_002694568.6:20;XM_024977696.1:20;XR_812356.3:20;XM_002694568.6:21;XM_024977696.1:21;XR_812356.3:21;XM_002694568.6:22;XM_024977696.1:22;XR_812356.3:22	CGI.chr17.310
chr17	68780728	68780903	176	12	0.2855	0.4543	-0.1688	NF2			XM_002694607.6:1;XM_003587173.5:1;XM_005218126.4:1
chr21	16566644	16566795	152	13	0.2936	0.4633	-0.1698	KLHL25		XM_005221750.4:1;XM_010816894.3:1;XM_005221747.4:1;XM_005221748.4:1;XM_005221751.4:1;XM_005221749.4:1;XM_024981836.1:1;XM_005221754.4:1;NM_001192686.2:1	XM_005221750.4:1;XM_010816894.3:1;XM_005221747.4:1;XM_005221748.4:1;XM_005221751.4:1;XM_005221749.4:1;XM_024981836.1:1;XM_005221754.4:1;NM_001192686.2:1
chr19	51691709	51691822	114	12	0.2086	0.4067	-0.198	RPTOR		NM_001192130.2:5	NM_001192130.2:5	CGI.chr19.1376
chr21	69568714	69568901	188	10	0.3147	0.5357	-0.221	BRF1			XM_015459392.2:12;XM_010817382.3:12;XM_024982226.1:12;XM_024982223.1:12;XM_024982222.1:12;XM_024982224.1:12;XM_024982227.1:12;XM_024982225.1:12
chr25	3778511	3778746	236	12	0.2565	0.4462	-0.1896	MGRN1			XM_005224547.4:8;XM_005224550.4:8;XM_005224553.4:8;XM_024985039.1:8;XM_024985038.1:8;XM_005224548.4:8;XM_005224549.4:8;NM_001076942.2:8
chr25	33243621	33243794	174	14	0.368	0.5099	-0.1419	LIMK1		XM_015460485.2:4;XM_005225179.4:4;NM_001206904.1:4	XM_015460485.2:3;XM_005225179.4:3;NM_001206904.1:3
chr8	111160797	111160970	174	13	0.3213	0.4646	-0.1433	EIPR1			XM_024995923.1:8	CGI.chr8.865
chr8	111878226	111878375	150	12	0.09564	0.2459	-0.1503	MYT1L			XM_024995855.1:3	CGI.chr8.959
chr5	111659608	111659785	178	10	0.2336	0.4394	-0.2059
chr17	72237700	72237820	121	11	0.1792	0.3472	-0.168	PI4KA;SERPIND1		XM_005218199.4:4;NM_001105046.2:4	XM_010814204.3:36;NM_174577.2:36;XM_005218199.4:3;NM_001105046.2:3	CGI.chr17.1121
chr21	22287307	22287480	174	10	0.2262	0.4251	-0.1989	ZSCAN2		NM_001101190.2:3;XM_010816976.3:3;XM_024981902.1:3		CGI.chr21.265
chr29	42997104	42997236	133	13	0.2843	0.4322	-0.1479	PYGM	PYGM	NM_175786.2:20	NM_175786.2:19
chr13	75818668	75818789	122	13	0.2937	0.4374	-0.1438	ZMYND8			XM_025000389.1:11;XM_025000396.1:10;XM_025000397.1:10;NM_001191171.2:12;XM_010811398.3:12;XM_010811403.3:12;XM_010811397.3:12;XM_025000391.1:12;XM_010811406.3:11;XM_005214581.4:11;XM_010811393.3:12;XM_010811396.3:12;XM_010811394.3:12;XM_025000392.1:12;XM_025000393.1:12;XM_010811395.3:11;XM_010811399.3:11;XM_025000390.1:12;XM_025000394.1:12;XM_010811405.3:12;XM_025000388.1:12;XM_010811401.3:12;XM_…
chr1	146228784	146229421	638	14	0.3228	0.4995	-0.1767	DIP2A			XM_024996955.1:28;XM_024996954.1:27;XM_005202121.4:27;XM_002685146.6:28;XM_010801729.3:28
chr5	117054688	117054827	140	10	0.2098	0.4437	-0.2339	TBC1D22A			XM_005207532.4:4;XM_015471464.2:4;NM_001076520.1:4
chr18	54605709	54605871	163	10	0.2778	0.4802	-0.2024	BICRA		XM_024979183.1:7;XM_024979185.1:6;XM_024979186.1:6;XM_024979184.1:7
chr6	114338117	114338246	130	13	0.2102	0.3521	-0.1419	ABLIM2		XM_024993706.1:1	XM_024993679.1:3;XM_024993693.1:3;XM_024993691.1:3;XM_024993703.1:3;XM_024993694.1:3;XM_024993700.1:3;XM_024993704.1:3;XM_024993701.1:3;XM_024993705.1:3;XR_003035241.1:4;XM_024993673.1:5;XM_024993674.1:5;XM_024993680.1:5;XM_024993682.1:5;XM_024993684.1:5;XM_024993685.1:5;XM_024993689.1:5;XM_024993690.1:5;XM_024993678.1:5;XM_024993695.1:5;XM_024993696.1:5;XM_024993675.1:5;XM_024993683.1:5;XM_02499…	CGI.chr6.578
chr23	47496450	47496605	156	13	0.3468	0.4877	-0.1409	TXNDC5		NM_001206732.1:7	NM_001206732.1:6	CGI.chr23.750
chr24	7128671	7128859	189	10	0.5199	0.2764	0.2435	RTTN			XM_024984409.1:6;XR_003032362.1:6;XM_005224039.4:6;NM_001206207.1:6;XM_024984408.1:4	CGI.chr24.228
chr29	44066855	44066993	139	10	0.1834	0.3787	-0.1953	SART1		NM_001193086.1:12	NM_001193086.1:11	CGI.chr29.544
chr5	118829487	118829683	197	11	0.1033	0.2759	-0.1726
chr23	51171724	51171848	125	9	0.17	0.4072	-0.2372	GMDS			XM_024983737.1:1;XM_024983738.1:1;NM_001080331.1:1
chr14	23331567	23331698	132	11	0.311	0.4978	-0.1868	PLAG1		XM_005215432.3:1;XM_010812018.2:1;XM_005215434.3:1		CGI.chr14.551
chr7	16659253	16659419	167	12	0.2297	0.3798	-0.1501	LRRC8E		XM_024993992.1:3;XM_005208732.4:3;XM_010806808.3:3;NM_001205622.1:3		CGI.chr7.660
chr29	43805656	43805817	162	12	0.244	0.4111	-0.1671	PCNX3		XM_024987231.1:19;XR_003033197.1:19;XM_024987230.1:19;XM_024987228.1:19;XM_024987227.1:19;XM_024987229.1:19;XM_024987226.1:19;NM_001192893.1:19	XM_024987231.1:18;XR_003033197.1:18;XM_024987230.1:18;XM_024987228.1:18;XM_024987227.1:18;XM_024987229.1:18;XM_024987226.1:18;NM_001192893.1:18;XM_024987231.1:19;XR_003033197.1:19;XM_024987230.1:19;XM_024987228.1:19;XM_024987227.1:19;XM_024987229.1:19;XM_024987226.1:19;NM_001192893.1:19
chr9	102756567	102756774	208	9	0.08858	0.2836	-0.195	SMOC2			XM_024996838.1:7;XM_024996839.1:7;NM_001098134.1:7
chr5	113940225	113940412	188	11	0.2245	0.4169	-0.1924	TSPO		NM_175776.2:4
chr17	71442935	71443115	181	11	0.253	0.3983	-0.1453
chr22	57822601	57822766	166	11	0.2694	0.4588	-0.1894	SLC6A6		XM_024982404.1:13;XM_024982406.1:13;XM_024982402.1:13;XM_024982401.1:13;XM_024982405.1:13;XM_024982403.1:13;XM_010817971.3:13;XM_024982400.1:13;NM_174610.2:13	XM_024982404.1:13;XM_024982406.1:13;XM_024982402.1:13;XM_024982401.1:13;XM_024982403.1:13;NM_174610.2:13;XM_024982405.1:13;XM_010817971.3:13;XM_024982400.1:13	CGI.chr22.793
chr27	42836033	42836183	151	11	0.2823	0.4597	-0.1773					CGI.chr27.554
chr11	98213867	98214070	204	10	0.4731	0.2422	0.2309	LRSAM1			XM_015473614.2:23;XM_024998409.1:22;XM_005213212.4:23;NM_001075296.1:23
chr13	55036527	55036687	161	11	0.3118	0.4885	-0.1767	SS18L1		NM_001078095.1:6;XM_025000850.1:5	NM_001078095.1:6;XM_025000850.1:5
chr18	14011992	14012169	178	12	0.2828	0.4645	-0.1817	CDT1		XM_005218769.4:9	XM_005218769.4:9
chr16	71780463	71780616	154	12	0.3054	0.4453	-0.1399	NEK2			XM_024976258.1:6;XM_005217365.4:6;NM_001046270.2:6	CGI.chr16.767
chr25	41138341	41138522	182	11	0.2164	0.3813	-0.1649	MAD1L1			NM_001102044.1:13;XM_024984863.1:13;XM_024984865.1:12;XM_024984862.1:13;XM_024984866.1:8;XM_015460465.2:5;XM_024984867.1:5
chr16	50438671	50438860	190	12	0.2402	0.3898	-0.1496	PEX10		XM_005217115.3:3;XM_024976457.1:4;XM_024976456.1:4;NM_001076333.1:3	XM_005217115.3:2;NM_001076333.1:2;XM_024976457.1:3;XM_024976456.1:3	CGI.chr16.519
chr9	42924246	42924406	161	12	0.1849	0.3271	-0.1422	BEND3		NM_001192611.1:3;XR_003036239.1:5;XM_024996650.1:6;XM_024996649.1:4;XM_015472811.2:5		CGI.chr9.185
chr12	86686157	86686314	158	11	0.2804	0.418	-0.1376	TMCO3			XM_005213985.4:2;NM_001098003.1:2
chr3	9582117	9582301	185	11	0.27	0.4442	-0.1742	IGSF8		XM_015461396.2:3;NM_001082439.1:3	XM_015461396.2:3;NM_001082439.1:3	CGI.chr3.77
chr14	3220834	3221030	197	11	0.472	0.3002	0.1718	TRAPPC9			XM_025001629.1:3;XM_025001632.1:3;XR_003038034.1:3;XM_025001631.1:3;XM_010811858.2:3;XM_005215216.3:3;XM_010811856.2:3;NM_001037474.3:3;XM_025001630.1:3
chr8	57310065	57310217	153	11	0.1619	0.3142	-0.1523
chr13	79807790	79807874	85	12	0.2037	0.3482	-0.1446	ZFP64		XM_025000759.1:1;XM_010811512.3:1;XM_015474171.2:1;XM_015474172.2:1		CGI.chr13.1092
chr22	59766133	59766285	153	10	0.1443	0.2994	-0.1551	MGLL			XM_024982460.1:2;NM_001206681.1:2;XM_005223161.4:2;XM_024982459.1:2	CGI.chr22.1143
chr10	945428	945550	123	11	0.2542	0.4061	-0.1519	MCC			XM_010808842.3:14;NM_001083523.1:12
chr12	86689243	86689371	129	10	0.2489	0.4519	-0.2031	TMCO3		NM_001098003.1:6;XM_005213985.4:6	NM_001098003.1:5;XM_005213985.4:5
chr10	21796362	21796535	174	9	0.256	0.4747	-0.2187	ACIN1		XM_003586510.5:11;XM_003586509.5:12;XM_024997950.1:11;XM_015473070.2:5;XM_003586513.4:5;XM_003586511.5:12;XM_010809043.3:12	XM_003586510.5:10;XM_003586509.5:11;XM_024997950.1:10;XM_015473070.2:4;XM_003586513.4:4;XM_003586511.5:11;XM_010809043.3:11
chr21	67626995	67627147	153	10	0.4608	0.2657	0.1951	CDC42BPB		XM_024982176.1:3;XR_003031488.1:3;XM_024982175.1:3	XM_024982176.1:2;XR_003031488.1:2;XM_024982175.1:2	CGI.chr21.883
chr23	50625300	50625498	199	12	0.2984	0.4445	-0.1461	NQO2			NM_001034323.2:4;XM_024983483.1:4;XM_015459995.2:4;XM_015459996.2:4;XM_005223857.4:4;XM_005223858.4:4;XM_005223859.4:4;XM_024983485.1:4;XM_024983484.1:4	CGI.chr23.990
chr27	16447060	16447197	138	9	0.2436	0.4634	-0.2198	FAT1		XM_024986218.1:20;XM_024986217.1:20;XR_003032922.1:21;XM_024986216.1:20;XM_010820249.3:19;NM_001192992.2:18;XR_815911.3:20;XM_024986219.1:19
chr7	110544545	110544658	114	11	0.2419	0.4253	-0.1834	CAMK4			XM_005212128.4:7;XM_002691014.6:7;XM_024995352.1:7
chr16	3444630	3444730	101	11	0.2092	0.3561	-0.1469	SLC45A3			XM_010813048.2:4	CGI.chr16.101
chr11	106636286	106636453	168	12	0.3539	0.4999	-0.146	EHMT1			XM_024998808.1:4;XM_024998807.1:4;XM_024998811.1:4;XM_024998813.1:3;XM_024998809.1:3;XM_024998812.1:4;XM_024998810.1:4;NM_001099041.1:4;XM_024998806.1:3	CGI.chr11.1810
chr16	80183277	80183480	204	11	0.2214	0.383	-0.1616	PPP1R12B		XM_024976583.1:1	XR_003029633.1:5;XM_024976592.1:7;XM_024976593.1:6;XM_024976590.1:7;XM_024976591.1:7;XM_024976582.1:6;XM_024976579.1:6;XM_024976581.1:7;XM_024976580.1:7;XM_024976583.1:1
chr23	48099964	48100056	93	9	0.1631	0.02615	0.1369	RREB1		XM_024983868.1:9;XM_024983870.1:9;XM_015460015.2:8;XM_024983866.1:9;XM_010818623.3:7;XM_024983869.1:9;XM_024983871.1:9;XM_024983867.1:9	XM_024983868.1:8;XM_024983870.1:8;XM_015460015.2:7;XM_024983866.1:8;XM_010818623.3:6;XM_024983869.1:8;XM_024983871.1:8;XM_024983867.1:8	CGI.chr23.778
chr16	77162269	77162447	179	11	0.3038	0.4689	-0.1651	NEK7			XM_003587112.5:5;XM_010813622.3:4;XM_024976907.1:5	CGI.chr16.858
chrX	133225398	133225491	94	11	0.3819	0.5312	-0.1493	SHROOM2			XM_024988425.1:9;XM_024988426.1:9;XM_002700461.5:9
chr19	346138	346328	191	9	0.2185	0.05772	0.1608
chr18	54875678	54875833	156	10	0.2832	0.4832	-0.2001	LIG1		XM_010814982.3:14;XM_010814980.3:14;XM_010814981.3:14;XM_005219131.4:14;NM_001102548.1:14	XM_010814982.3:14;XM_010814980.3:14;XM_010814981.3:14;XM_005219131.4:14;NM_001102548.1:14
chr6	113842926	113842984	59	11	0.4957	0.3017	0.194	SORCS2;PSAPL1		NM_001103267.1:1	XM_024993672.1:2;XM_024993671.1:2	CGI.chr6.539
chr29	42447366	42447525	160	11	0.3152	0.4765	-0.1613	MACROD1			NM_001046509.1:8;XM_024987285.1:7;XM_010821141.1:7
chr17	71747510	71747615	106	11	0.2885	0.4547	-0.1662	BCR			XM_024977858.1:20;XM_024977857.1:20	CGI.chr17.1018
chr18	55952112	55952304	193	11	0.2034	0.374	-0.1706	RPS11	LOC112442424	NM_001024568.2:4	NM_001024568.2:3
chr13	46303041	46303227	187	10	0.3436	0.4999	-0.1563	WDR37		XM_005214461.4:9;XM_005214462.4:9;XM_005214459.4:9;XM_025000673.1:9;XM_005214460.4:9;NM_001205968.1:9	XM_005214461.4:8;XM_005214462.4:8;XM_005214459.4:8;XM_025000673.1:8;XM_005214460.4:8;NM_001205968.1:8
chr18	56060684	56060874	191	11	0.3175	0.4727	-0.1553	SCAF1		XM_015458233.2:12	XM_015458233.2:11	CGI.chr18.1610
chr6	116890379	116890505	127	9	0.2583	0.4631	-0.2048	FAM53A			XM_024993753.1:2
chr6	114551884	114551944	61	9	0.4331	0.2256	0.2075	SH3TC1		XM_015471795.2:17;XM_024993708.1:16;XM_015471793.2:16;XM_005208356.4:16;XM_024993709.1:16		CGI.chr6.608
chr5	114522669	114522842	174	9	0.1009	0.2783	-0.1774	SULT4A1		NM_001076518.1:1	NM_001076518.1:1
chr6	116798875	116799070	196	10	0.1871	0.3347	-0.1476
chr29	50702863	50703046	184	10	0.2963	0.4427	-0.1464	PHRF1		NM_001109963.2:5;XM_005227256.4:5;XM_005227257.4:5		CGI.chr29.1289
chr18	25953799	25953993	195	11	0.2899	0.437	-0.1471	MMP15		NM_001191434.1:4;XM_010814421.3:4
chr2	126794166	126794243	78	10	0.2344	0.3925	-0.1581	CRYBG2		XR_003037441.1:14;XM_005203089.4:14;XM_015460083.2:13;NM_001109791.1:12		CGI.chr2.832
chr3	120442504	120442579	76	11	0.3216	0.4764	-0.1548	HDLBP			XM_024990357.1:23;XM_024990356.1:23	CGI.chr3.1549
chr15	35114674	35114754	81	9	0.1289	0.3007	-0.1718	KCNJ11	KCNJ11	NM_001081598.1:1		CGI.chr15.255
chr23	16700539	16700724	186	8	0.217	0.4112	-0.1942	H2B;KLC4		XM_024984016.1:14;XM_024984021.1:14;XM_024984018.1:15;XR_003032237.1:14;XM_024984013.1:13;XM_024984017.1:14;XM_024984014.1:14;XM_024984015.1:14;XM_024984020.1:14;XM_024984019.1:15	XM_024984016.1:13;XM_024984021.1:13;XM_024984018.1:14;XR_003032237.1:13;XM_024984013.1:12;XM_024984017.1:13;XM_024984014.1:13;XM_024984015.1:13;XM_024984020.1:13;XM_024984019.1:14
chr8	111061852	111062054	203	10	0.3095	0.4813	-0.1718	TRAPPC12			XM_024995943.1:6;NM_001102290.1:6	CGI.chr8.836
chr8	103644121	103644269	149	9	0.3037	0.4886	-0.1849	WHRN		XM_005210575.4:9;XM_003586440.5:8;XM_024996349.1:6	XM_005210575.4:9;XM_003586440.5:8;XM_024996349.1:6
chr14	67713484	67713662	179	9	0.297	0.4739	-0.1769
chr12	70341299	70341400	102	11	0.2383	0.387	-0.1487	LOC107133005	LOC107133005	XM_025000201.1:1	XM_025000201.1:1	CGI.chr12.367
chr8	111049241	111049360	120	9	0.2389	0.4187	-0.1798	LOC112447851		XR_003036139.1:2	XR_003036139.1:1	CGI.chr8.833
chr21	65083961	65084103	143	10	0.4783	0.3268	0.1515	EVL			XM_015459322.2:10;XM_024981649.1:10;XM_010817228.1:10;XM_024981650.1:10;XM_024981645.1:11;XM_015459318.2:11;XM_024981641.1:11;XM_024981646.1:11;XM_005222157.1:11;XM_024981647.1:11;XM_024981651.1:11;XM_024981652.1:12;XM_024981644.1:11;NM_001192084.1:11;XM_024981643.1:11;XM_024981648.1:11;XM_024981653.1:11
chr17	71464342	71464469	128	10	0.3904	0.2344	0.156	GGT1		NM_001206214.1:11;XM_024977457.1:11;XM_024977458.1:11;XM_024977456.1:11		CGI.chr17.949
chr8	110850085	110850149	65	8	0.06268	0.2238	-0.1611					CGI.chr8.808
chr2	126836545	126836605	61	9	0.2232	0.3698	-0.1466	UBXN11		XM_025001403.1:14;XM_025001399.1:13;XM_025001402.1:14;XM_025001400.1:14;XM_005203147.4:15;XM_005203146.4:14;NM_001243296.1:14	XM_025001403.1:14;XM_025001399.1:13;XM_025001402.1:14;XM_025001400.1:14;XM_005203147.4:15;XM_005203146.4:14;NM_001243296.1:14	CGI.chr2.834
chr15	46820868	46820997	130	9	0.3222	0.4944	-0.1723	FAM160A2		XM_024975119.1:9;XM_024975118.1:9;XM_024975113.1:9;XM_024975117.1:9;XM_024975115.1:9;NM_001102491.1:9;XM_024975116.1:9	XM_024975119.1:9
chr11	103712005	103712197	193	9	0.2029	0.3908	-0.1879	QSOX2			XM_002691616.4:11
chr3	117439185	117439330	146	10	0.2071	0.3532	-0.1461	SCLY		XM_005205028.4:11;NM_001083804.1:11	XM_005205028.4:10;NM_001083804.1:10	CGI.chr3.1241
chr15	80728995	80729108	114	9	0.1299	0.3101	-0.1802	RTN4RL2			XM_002693714.4:2
chr18	5775177	5775343	167	10	0.2185	0.3752	-0.1567	WWOX			XM_024978606.1:8;XM_024978607.1:8;XR_003030202.1:8;NM_001078092.1:8
chr18	50933274	50933447	174	10	0.2874	0.4444	-0.157	MEGF8		XM_024979100.1:9;XM_024979099.1:9;XM_024979098.1:9	XM_024979100.1:9;XM_024979099.1:9;XM_024979098.1:9	CGI.chr18.1184
chr24	57971807	57971983	177	9	0.2475	0.4203	-0.1728	ZNF532			XM_024984576.1:3;XM_024984574.1:3;XM_024984572.1:4;XM_015460161.2:3;XM_024984573.1:4;XM_024984575.1:2
chr6	117103771	117103959	189	10	0.288	0.4556	-0.1676	UVSSA			XM_005208299.3:6;XM_024993754.1:6;XM_015471760.2:6;XM_002688454.6:6
chr5	119764035	119764163	129	10	0.338	0.5088	-0.1708	SBF1		XM_024992874.1:6;XM_024992876.1:6;XM_024992875.1:6;XM_024992878.1:6;XM_024992879.1:6;XM_024992877.1:6	XM_024992874.1:6;XM_024992876.1:6;XM_024992875.1:6;XM_024992878.1:6;XM_024992879.1:6;XM_024992877.1:6	CGI.chr5.1687
chr14	3566346	3566525	180	9	0.2206	0.3735	-0.1529	TRAPPC9			XM_025001629.1:22;XM_010811858.2:21;XM_005215216.3:21;XM_010811856.2:22;NM_001037474.3:20;XM_025001630.1:22
chr21	21715747	21715917	171	10	0.433	0.2758	0.1572	UNC45A		XM_005221838.4:3;NM_001099072.2:3	XM_005221838.4:3;NM_001099072.2:3
chr18	63804027	63804145	119	7	0.3034	0.5563	-0.2529	LOC100140915		XM_002695473.6:5;XM_024979419.1:6;XM_010815613.3:6;XM_015458491.2:5;XM_024979420.1:6
chr20	71004465	71004638	174	8	0.2108	0.4082	-0.1974
chr10	37311761	37311930	170	9	0.269	0.436	-0.1669	EHD4		NM_001192053.1:3
chr1	154145603	154145751	149	9	0.1567	0.2991	-0.1424	TBC1D5			XM_005202153.4:4;XM_005202150.4:4;XM_024991817.1:4;XM_024991853.1:4;XM_024991834.1:4;XM_024991829.1:4;XM_024991840.1:4;XM_024991823.1:4;XM_024991838.1:4;XM_024991847.1:4;XM_024991866.1:4;NM_001205489.1:4
chr11	106395490	106395663	174	9	0.3062	0.4618	-0.1556	EXD3			XM_024999694.1:21;XM_024999695.1:21;XM_024999697.1:17	CGI.chr11.1769
chr25	38172825	38172919	95	10	0.1921	0.3554	-0.1633	CYTH3			XM_024985345.1:12;XM_024985346.1:12;XM_024985348.1:12;XM_024985347.1:12	CGI.chr25.1192
chr11	24470476	24470594	119	10	0.2711	0.4293	-0.1582	PKDCC		NM_001206721.1:3;XM_024999019.1:3	XM_024999019.1:2
chr18	14734110	14734301	192	9	0.2508	0.4297	-0.1789	DEF8		XM_024978171.1:12;NM_001098957.1:10;XM_024978175.1:10;XM_024978174.1:10;XM_024978173.1:10;XR_003030173.1:10;XM_024978172.1:10;XM_024978171.1:13;NM_001098957.1:11;XM_024978175.1:11;XM_024978174.1:11;XM_024978173.1:11;XR_003030173.1:11;XM_024978172.1:11	XM_024978171.1:12;NM_001098957.1:10;XM_024978175.1:10;XM_024978174.1:10;XM_024978173.1:10;XR_003030173.1:10;XM_024978172.1:10
chrX	37603013	37603170	158	9	0.2606	0.4369	-0.1763	IKBKG		XM_005227728.4:8;XM_005227729.4:8;NM_174354.3:9;XM_024987767.1:8;XM_005227730.4:8;XM_024987766.1:8;XM_005227727.4:8;XM_010821546.3:8;XM_010821544.3:8;XM_010821545.3:8;XM_005227726.4:8;XM_015461503.2:8;XM_010821547.3:8;XR_003033381.1:8	XM_005227728.4:7;XM_005227729.4:7;NM_174354.3:8;XM_024987767.1:7;XM_005227730.4:7;XM_024987766.1:7;XM_005227727.4:7;XM_010821546.3:7;XM_010821544.3:7;XM_010821545.3:7;XM_005227726.4:7;XM_015461503.2:7;XM_010821547.3:7;XR_003033381.1:7
chr13	57697547	57697643	97	10	0.3495	0.5203	-0.1708	STX16		XM_005214946.4:1;XM_010811610.3:1;XM_015474248.2:1;XM_002692416.5:1;XM_025001161.1:1;XM_005214945.4:1;XM_002692418.3:1;XM_005214950.2:1;XM_002692417.3:1;XM_002692419.3:1;XR_810757.3:1
chr11	101643106	101643180	75	8	0.2442	0.4423	-0.1981	UCK1		NM_001075792.1:4;XM_015473624.1:4;XR_003037053.1:4	NM_001075792.1:3;XM_015473624.1:3;XR_003037053.1:3	CGI.chr11.1092
chr5	119289783	119289907	125	9	0.2477	0.4385	-0.1908	ZBED4		XM_024992854.1:3;XM_024992849.1:5;XM_024992842.1:5;XM_024992856.1:4;XM_024992846.1:6;XM_024992841.1:6;XM_024992855.1:5;XM_024992845.1:7;XM_024992851.1:9;XM_024992843.1:8;XM_024992853.1:6;XM_024992852.1:7;XM_024992847.1:8;XM_024992840.1:8;XM_024992844.1:6;XM_024992857.1:4;XM_024992850.1:5;XM_024992858.1:3;XM_024992848.1:5;XM_024992859.1:2		CGI.chr5.1612
chr19	27800358	27800512	155	7	0.2643	0.5133	-0.249
chr12	86569934	86570130	197	8	0.2647	0.4651	-0.2005	CUL4A			XM_025000183.1:17	CGI.chr12.850
chr20	67816275	67816447	173	9	0.2083	0.3663	-0.1579	ADAMTS16		XM_024981542.1:4	XM_024981542.1:3
chr15	31329197	31329348	152	7	0.04482	0.2151	-0.1703	GRIK4			XM_024975299.1:2;XM_024975298.1:2;NM_001192626.1:1
chr14	1979023	1979669	647	11	0.3605	0.5315	-0.171	TSNARE1		XM_025001644.1:13;XR_003038037.1:13;XM_025001645.1:13;XM_025001646.1:12;XM_025001650.1:12;XM_015474355.2:10;NM_001082446.2:12	XM_025001646.1:11;XM_025001650.1:11;XM_015474355.2:9;NM_001082446.2:11;XM_025001651.1:11;XM_025001648.1:11;XM_025001644.1:12;XR_003038037.1:12;XM_025001645.1:12;XM_025001643.1:12;XM_025001642.1:12;XM_025001647.1:10;XM_005215227.4:10;XM_005215221.4:12;XM_025001644.1:13;XM_025001646.1:12;XM_015474355.2:10;XR_003038037.1:13;XM_025001645.1:13;XM_025001650.1:12;NM_001082446.2:12
chr1	143516876	143517073	198	9	0.199	0.3559	-0.1568	SIK1		XM_024996648.1:4	XM_024996648.1:3
chr18	2401371	2401561	191	7	0.02272	0.1648	-0.1421	ZNRF1			XM_005218336.4:1;XM_005218335.4:1;XM_005218334.4:1;XM_005218337.3:1;NM_001192210.1:1
chr2	71940142	71940326	185	8	0.3536	0.5667	-0.2131	PTMA;LOC112442721;TMEM185B	RALB;TMEM185B	NM_001077968.1:1	XR_003031008.1:1
chr26	22015533	22015687	155	9	0.2934	0.4572	-0.1638
chr19	26339774	26339825	52	9	0.1345	0.2883	-0.1539					CGI.chr19.442
chr25	35906129	35906271	143	7	0.2799	0.4782	-0.1983	GIGYF1		XM_024984969.1:24;XM_015460480.2:22;XM_015460478.2:23;XM_015460476.2:23;XM_015460477.2:24;XM_015460475.2:22;XM_024984971.1:22;XM_024984970.1:22;XM_024984968.1:22;XM_024984967.1:22;NM_001205998.1:20	XM_024984969.1:23;XM_015460480.2:21;XM_015460478.2:22;XM_015460476.2:22;XM_015460477.2:23;XM_015460475.2:21;XM_024984971.1:21;XM_024984970.1:21;XM_024984968.1:21;XM_024984967.1:21;NM_001205998.1:19
chr27	37161623	37161778	156	9	0.3345	0.494	-0.1595	IKBKB			XM_005226099.4:7;NM_174353.2:7
chr20	71475169	71475272	104	8	0.3124	0.5374	-0.2251	LOC104975299;TPPP			XR_003031307.1:3;XR_003031309.1:4;XR_003031303.1:3;XR_003031302.1:2;XR_003031308.1:3;XR_003031306.1:1;XM_024981198.1:1;XM_024981197.1:1;XM_024981196.1:1;XM_024981200.1:1;XM_024981199.1:1
chr23	9295357	9295451	95	6	0.209	0.07615	0.1329	H2B;DEF6			NM_001098994.1:7
chr17	60071864	60071932	69	8	0.2287	0.4251	-0.1964	LOC107133302			XR_003030041.1:2	CGI.chr17.437
chr16	50490811	50491021	211	9	0.2601	0.4136	-0.1535	MORN1			XM_015475188.2:11;XM_010813423.3:12;XM_002694124.5:12
chr3	33942335	33942587	253	10	0.3188	0.4717	-0.1529	AMIGO1		NM_001101119.1:2
chr16	51521810	51521929	120	9	0.3408	0.5124	-0.1715	NOC2L			XM_005217051.4:12;XM_005217050.4:12;XM_005217049.4:12;NM_001034326.1:12
chr1	79142868	79142994	127	8	0.3358	0.5363	-0.2005	LPP			XM_005201497.3:11;XM_005201496.3:11;XM_005201494.4:11;XM_015471873.2:12
chr7	4117343	4117452	110	9	0.3716	0.5379	-0.1663	TMEM161A		XM_005208472.3:10;NM_001098144.1:10	XM_005208472.3:9;NM_001098144.1:9	CGI.chr7.132
chr18	13755221	13755386	166	10	0.3485	0.5026	-0.1541	ZFPM1			XM_024978916.1:3;XM_024978915.1:3	CGI.chr18.434
chr18	11630927	11631086	160	8	0.3229	0.4975	-0.1747	GSE1			XM_024978901.1:6	CGI.chr18.333
chr13	80122629	80122813	185	7	0.2637	0.07545	0.1883
chr1	146182377	146182512	136	7	0.2048	0.4336	-0.2289	DIP2A			XM_024996955.1:12;XM_024996954.1:11;XM_005202121.4:11;XM_002685146.6:12;XM_010801729.3:12
chr25	34184207	34184366	160	7	0.545	0.3102	0.2348
chr23	41504794	41504870	77	8	0.2884	0.4802	-0.1918	JARID2			XM_005223837.4:11;XM_005223838.4:11;XM_024984095.1:11;XM_005223839.4:11;XM_002697579.6:11
chr19	17695309	17695406	98	7	0.34	0.5868	-0.2468	CDK5R1		NM_174512.3:1		CGI.chr19.216
chr20	70252698	70252871	174	8	0.2119	0.3847	-0.1728
chr19	53787532	53787665	134	8	0.2184	0.4044	-0.186	DNAH17;PGS1		XR_003030681.1:1;XR_813465.2:1;XR_001494382.1:1;XM_005221240.3:1;XM_005221241.3:1;XR_003030687.1:1;XR_238821.3:1;XR_003030680.1:1;XR_813464.2:1;XM_005221242.3:1;XM_005221239.3:1;XR_003030686.1:1;XR_238820.3:1;XR_003030678.1:1;XR_003030679.1:1;XR_813463.2:1;XR_001494379.1:1;XR_003030675.1:1;XR_003030684.1:1;XR_003030685.1:1;XR_238819.3:1;NM_001046395.2:1;XM_024981011.1:81;XM_024981012.1:79;XM_0249…	XR_003030682.1:2;XR_003030676.1:2;XR_003030677.1:2;XR_003030688.1:2;XR_003030683.1:1;XR_813467.2:1;XM_010816564.3:1;XM_024981011.1:80;XM_024981012.1:78;XM_024981013.1:78;XM_024981010.1:79;XM_024981015.1:39;XM_024981016.1:27;XM_015458992.2:25;XM_024981017.1:16
chr7	15609455	15609608	154	9	0.3967	0.5636	-0.1669	KANK2		NM_001076531.1:5;XM_024994639.1:5;XM_024994640.1:5;XM_024994641.1:5;XM_024994638.1:5	NM_001076531.1:4;XM_024994639.1:4;XM_024994640.1:4;XM_024994641.1:4;XM_024994638.1:4
chr22	58523203	58523379	177	9	0.3386	0.4945	-0.1559	NUP210			NM_001191461.1:13;XM_024982365.1:13
chr22	57961105	57961296	192	8	0.259	0.4534	-0.1943
chr9	102510389	102510517	129	8	0.3566	0.1863	0.1703					CGI.chr9.822
chr21	66522776	66522844	69	7	0.1057	0.3083	-0.2026					CGI.chr21.789
chr5	117066141	117066301	161	9	0.2928	0.4467	-0.1539	TBC1D22A			XM_005207532.4:5;XM_015471464.2:5;NM_001076520.1:5
chr24	57411765	57411869	105	9	0.3124	0.4643	-0.1518	NEDD4L			XM_024984471.1:5;XM_024984472.1:5;XM_024984473.1:5;XM_015460156.2:5;XM_024984478.1:4;XM_024984483.1:4;XM_024984476.1:4;XM_024984480.1:4;XM_015460154.2:4;XM_010819011.3:4;XM_024984477.1:4;XM_010819012.3:3;XM_024984485.1:3;XM_024984482.1:3;XM_005224355.4:1;XM_005224354.4:1;XM_015460153.2:1;XM_005224356.4:1;XM_005224351.4:1;XM_005224352.4:1;XM_002697776.6:1;XM_005224353.4:1;XM_024984481.1:1;XM_02498…
chr29	47870893	47870980	88	9	0.2841	0.43	-0.1459	SHANK2			XM_005227382.4:13;XM_015461387.2:12;XM_024987497.1:13;XM_015461388.2:14
chr2	26996925	26997030	106	8	0.1441	0.3103	-0.1662	LRP2		XM_024983502.1:57	XM_024983502.1:57	CGI.chr2.187
chr9	102409000	102409120	121	8	0.4211	0.2139	0.2072	KIF25			XM_024997157.1:1;XM_024997158.1:2;XM_024997156.1:2;XM_024997155.1:2
chr17	51415895	51416022	128	8	0.2734	0.4234	-0.15	NCOR2			XM_024977674.1:22;XM_024977671.1:21;XM_024977679.1:22;XM_024977678.1:22;XM_024977677.1:22;XM_024977675.1:22;XM_024977673.1:22;XM_024977670.1:22;XM_024977681.1:23;XM_024977672.1:22;XM_024977680.1:21;XM_024977687.1:22;XM_024977685.1:22;XM_024977682.1:22;XM_024977684.1:22;XM_024977676.1:22;XM_024977683.1:22;XM_024977686.1:21;XM_024977690.1:22;XM_024977688.1:22;XM_024977689.1:21
chr29	48317155	48317310	156	8	0.3024	0.4818	-0.1794	NADSYN1		XM_005227336.4:5;XM_024987077.1:5;XM_024987078.1:5;XM_024987079.1:4;XM_005227338.4:6;XM_024987082.1:4;XM_024987081.1:5;NM_001034443.2:5	XM_005227336.4:4;XM_024987077.1:4;XM_024987078.1:4;XM_024987079.1:3;XM_005227338.4:5;XM_024987082.1:3;XM_024987081.1:4;NM_001034443.2:4
chr14	3077870	3077967	98	9	0.2702	0.4337	-0.1635
chr22	49131395	49131572	178	9	0.2851	0.4335	-0.1483
chr15	67007294	67007405	112	7	0.128	0.2989	-0.1708	RAG1		XM_024975902.1:1		CGI.chr15.547
chr17	72676463	72676591	129	9	0.5478	0.3928	0.1551	LOC101906870			XM_024977885.1:19;XM_005218309.4:19;XM_024977881.1:19;XM_024977882.1:19;XM_024977883.1:19;XM_024977884.1:19
chr18	5559770	5559886	117	8	0.2646	0.4338	-0.1691	WWOX			XM_024978606.1:8;XM_024978607.1:8;XR_003030202.1:8;NM_001078092.1:8
chr23	41489641	41489785	145	8	0.4788	0.305	0.1738	JARID2			XM_005223837.4:2;XM_005223838.4:2;XM_024984095.1:2;XM_005223839.4:2;XM_002697579.6:2	CGI.chr23.672
chr21	2867354	2867473	120	8	0.3082	0.4837	-0.1755	ATP10A		XM_015459143.2:20;XM_015459144.2:20;XM_010816883.3:20	XM_010816883.3:20;XM_015459143.2:20;XM_015459144.2:20	CGI.chr21.32
chr12	85330153	85330321	169	8	0.3813	0.543	-0.1616	ANKRD10			XM_024999838.1:1;NM_001101921.1:1
chr29	46898074	46898270	197	8	0.2948	0.4761	-0.1813	ORAOV1;CCND1		XM_005227379.4:1;NM_001046273.2:5	XM_024987665.1:1;XM_010821271.3:1;XM_005227378.4:2;NM_001046273.2:4;XM_005227379.4:1
chr29	50191606	50191677	72	7	0.11	0.2793	-0.1692	LOC789503		XM_024987594.1:1
chr5	116428085	116428256	172	8	0.2843	0.1273	0.157
chr20	71478059	71478205	147	7	0.3125	0.5056	-0.1931	LOC104975299;TPPP		XR_003031307.1:4;XR_003031309.1:5;XR_003031303.1:4;XR_003031302.1:3;XR_003031308.1:4	XM_024981198.1:1;XM_024981197.1:1;XM_024981196.1:1;XM_024981200.1:1;XM_024981199.1:1;XR_003031306.1:2
chr3	102073208	102073332	125	8	0.3123	0.49	-0.1777	B4GALT2		XM_024984167.1:2;XM_015465819.2:3;XM_024984165.1:3;XM_024984166.1:3;NM_001105030.2:2;XM_005204631.3:3;XM_005204633.4:3;XM_005204634.4:2	XM_024984167.1:2;XM_015465819.2:3;XM_024984165.1:3;XM_024984166.1:3;NM_001105030.2:2;XM_005204631.3:3;XM_005204633.4:3;XM_005204634.4:2
chr28	34401983	34402081	99	8	0.3449	0.5119	-0.1671	LOC112444769			XR_003033127.1:2;XR_003033126.1:2
chr25	38470602	38470737	136	8	0.378	0.5527	-0.1747	ZNF316		XM_024985143.1:6
chr21	69508793	69508887	95	8	0.2477	0.4084	-0.1607	JAG2		XM_024982220.1:4;XM_024982221.1:4	XM_024982220.1:3;XM_024982221.1:3
chr21	69511001	69511074	74	8	0.2287	0.4129	-0.1841	JAG2		XM_024982220.1:10;XM_024982221.1:10	XM_024982220.1:10;XM_024982221.1:10
chr5	108788903	108789105	203	8	0.171	0.3238	-0.1528	CACNA1C			XM_024992764.1:45;XM_024992753.1:43;XM_024992755.1:43;XM_024992750.1:43;XM_024992752.1:43;XM_024992760.1:42;XM_024992748.1:43;XM_024992756.1:43;XM_024992759.1:42;XM_024992749.1:43;XM_024992758.1:42;XM_024992747.1:43;XM_024992761.1:42;XM_024992754.1:43;XM_024992757.1:42;XM_024992746.1:43;XM_024992763.1:43
chr21	523607	523776	170	8	0.2018	0.3557	-0.1539
chr25	562013	562093	81	7	0.4168	0.6395	-0.2227	WDR90			XM_010819154.3:11;XM_015460235.2:11;XM_010819152.3:11;XM_010819153.3:11;XM_010819151.3:11;XR_815314.3:11
chr15	80809952	80810331	380	8	0.1896	0.3452	-0.1556	SMTNL1			XM_024975930.1:7;XM_024975929.1:7;XM_024975928.1:7;XM_024975927.1:7
chr17	68797895	68798066	172	7	0.2945	0.488	-0.1935	NF2			XM_002694607.6:4;XM_003587173.5:4;XM_005218126.4:4
chr18	52935910	52936064	155	9	0.3184	0.4811	-0.1627	MARK4			NM_001035359.2:8
chr28	2145233	2145420	188	8	0.2702	0.4278	-0.1577	GALNT2			NM_001193103.2:1
chr27	42395380	42395442	63	8	0.2784	0.4437	-0.1653	UBE2E2			XM_024986324.1:2;XM_024986323.1:2;NM_001191190.1:2
chr15	74247037	74247219	183	7	0.05338	0.1947	-0.1413	EXT2			NM_177496.4:7;XM_005216406.4:7;XM_005216407.4:8;XM_015474858.2:7;XM_010812797.3:7
chr29	48675486	48675645	160	7	0.2912	0.4573	-0.1661	NAP1L4			XM_005227332.3:14;XM_005227331.3:14;NM_001038094.2:14;XM_024987072.1:15;XM_005227333.3:15
chr29	48829918	48830063	146	7	0.2545	0.4494	-0.1949	KCNQ1			NM_001205441.1:2
chr13	63696856	63696951	96	8	0.3359	0.4866	-0.1508	AHCY		NM_001034315.1:9
chr3	119978031	119978149	119	7	0.2607	0.4634	-0.2027	CAPN10		XM_024990325.1:4;XM_024990327.1:4;XM_024990332.1:4;XM_024990324.1:4;XM_024990328.1:4;XM_024990334.1:4;XM_024990330.1:4;XM_024990333.1:4;XM_024990326.1:4;XM_024990331.1:4;XM_024990329.1:4	XM_024990325.1:3;XM_024990327.1:3;XM_024990332.1:3;XM_024990324.1:3;XM_024990328.1:3;XM_024990334.1:3;XM_024990330.1:3;XM_024990333.1:3;XM_024990326.1:3;XM_024990331.1:3;XM_024990329.1:3
chr11	99221580	99221683	104	8	0.2808	0.4489	-0.1681	PKN3		XM_015473610.2:16;XR_003037041.1:16;XM_010810394.3:16;NM_001205566.1:16;XM_024998387.1:16;XM_010810393.3:16
chr22	56261450	56261521	72	6	0.2605	0.4834	-0.2229	IFT122			NM_001206592.1:13;XM_024982901.1:13;XM_010817917.3:13;XM_005223076.4:13
chr13	55182453	55182576	124	9	0.3633	0.5195	-0.1562	CDH4		XM_002692260.5:6	XM_002692260.5:5
chr24	893124	893207	84	8	0.2535	0.4188	-0.1653	ATP9B			NM_001080255.1:13;XR_003032348.1:13;XM_024984221.1:10;XM_024984222.1:10	CGI.chr24.66
chr23	50140321	50140415	95	8	0.4632	0.2902	0.173	LOC112443776		XR_003032179.1:6
chr29	42708051	42708138	88	8	0.3532	0.1918	0.1614
chr23	51360653	51360717	65	8	0.1742	0.3306	-0.1565	GMDS			XM_024983737.1:6;XM_024983738.1:6;NM_001080331.1:6;XM_024983739.1:5	CGI.chr23.1077
chr13	54287471	54287553	83	7	0.183	0.3789	-0.1959	ARFGAP1		XM_010811410.3:1;XM_025000408.1:1;XM_005214587.4:1;XM_025000409.1:1;XM_025000410.1:1;XM_005214593.4:1;XM_005214590.4:1;NM_001075264.1:1		CGI.chr13.513
chr5	116516577	116516708	132	8	0.2067	0.3635	-0.1568	CDPF1		NM_001076093.2:2;XM_010805800.3:2;XM_005207485.3:2;XM_005207486.3:2;XR_003034595.1:3;XM_024991952.1:2;XM_024991951.1:2;XM_024991955.1:2;XM_024991954.1:2;XM_024991953.1:2;XM_024991950.1:2	XM_024991951.1:2;NM_001076093.2:2;XM_010805800.3:2;XM_005207485.3:2;XM_024991955.1:2;XM_024991954.1:2;XM_024991953.1:2;XM_005207486.3:2;XM_024991950.1:2;XM_024991952.1:2;XR_003034595.1:3	CGI.chr5.1273
chr7	4542151	4542269	119	8	0.2011	0.3594	-0.1583	KLHL26			XM_024994752.1:2;XM_024994749.1:2;XM_024994748.1:3;XM_024994751.1:3;XM_015471877.2:4;XM_024994750.1:4	CGI.chr7.164
chr29	48261351	48261464	114	8	0.2581	0.4176	-0.1595	LOC528168			XM_015461397.2:7;XM_024987496.1:8
chr7	21224375	21224573	199	8	0.2448	0.3987	-0.1539	LSM7			NM_001143862.1:1	CGI.chr7.930
chr14	19132108	19132255	148	7	0.3087	0.4796	-0.1709	SPIDR			XM_025001818.1:1;XM_025001813.1:1;XM_025001819.1:1;XM_025001820.1:1;XM_025001815.1:1;XM_025001816.1:1;XM_025001817.1:1;XM_025001814.1:1
chr5	113265759	113265937	179	8	0.186	0.3526	-0.1666	TCF20			XM_024991791.1:6
chr23	51570456	51570602	147	7	0.307	0.4875	-0.1805	GMDS			NM_001080331.1:9;XM_024983738.1:10	CGI.chr23.1127
chr22	51011029	51011161	133	8	0.2805	0.4328	-0.1523	ARIH2		XM_024982463.1:10;XM_005222735.4:11;XM_015459544.2:11;XM_024982462.1:10;XR_814549.3:11;XM_005222736.3:11;XM_024982464.1:11;XM_024982461.1:10;XM_005222734.3:11;NM_001206242.1:11	XM_024982463.1:9;XM_005222735.4:10;XM_015459544.2:10;XM_024982462.1:9;XR_814549.3:10;XM_005222736.3:10;XM_024982464.1:10;XM_024982461.1:9;XM_005222734.3:10;NM_001206242.1:10
chr25	40990677	40990796	120	8	0.3409	0.5044	-0.1635	MAD1L1		NM_001102044.1:3;XM_024984865.1:3;XM_024984862.1:3;XM_024984863.1:3	NM_001102044.1:3;XM_024984863.1:3;XM_024984865.1:3;XM_024984862.1:3
chr14	879175	879401	227	8	0.5081	0.3411	0.167	PLEC;MIR2309	MIR2309	XM_025001907.1:16;XM_025001909.1:15;XM_025001908.1:16;XM_025001917.1:14;XM_025001916.1:15;XM_025001920.1:14;XM_025001918.1:15;XM_025001906.1:14;XM_025001905.1:15;XM_025001921.1:14;XM_025001919.1:15;XM_025001923.1:14;XM_025001922.1:15;XM_025001915.1:14;XM_025001913.1:15;XM_025001911.1:14;XM_025001910.1:15;XM_025001914.1:14;XM_025001912.1:15;NR_031044.1:1;XM_025001907.1:17;XM_025001909.1:16;XM_0250…	XM_025001907.1:16;XM_025001909.1:15;XM_025001908.1:16;XM_025001917.1:14;XM_025001916.1:15;XM_025001920.1:14;XM_025001918.1:15;XM_025001906.1:14;XM_025001905.1:15;XM_025001921.1:14;XM_025001919.1:15;XM_025001923.1:14;XM_025001922.1:15;XM_025001915.1:14;XM_025001913.1:15;XM_025001911.1:14;XM_025001910.1:15;XM_025001914.1:14;XM_025001912.1:15;XM_025001907.1:17;XM_025001909.1:16;XM_025001908.1:17;XM_…	CGI.chr14.95
chr22	58529160	58529297	138	7	0.338	0.4942	-0.1562	NUP210			NM_001191461.1:15;XM_024982365.1:15	CGI.chr22.877
chr25	34506245	34506376	132	8	0.3081	0.4779	-0.1699	UPK3B		XM_024984654.1:5;NM_001012672.1:4	XM_024984654.1:5;NM_001012672.1:4
chr6	113484793	113484914	122	8	0.5088	0.3447	0.1641	TBC1D14			XM_005208346.4:12;XM_024993439.1:12;XM_024993441.1:12;XM_024993440.1:12;XR_003035043.1:11;NM_001099176.1:11;XM_024993442.1:11;XM_005208350.4:11;XM_015471785.2:11;XM_005208351.4:10	CGI.chr6.510
chr3	118420004	118420069	66	6	0.2245	0.4621	-0.2377	HDAC4			XM_024990284.1:26;XM_024990283.1:26;XM_024990282.1:26;XM_024990281.1:26	CGI.chr3.1346
chr29	48955019	48955115	97	7	0.2619	0.4345	-0.1726	KCNQ1			NM_001205441.1:6;XM_024987363.1:3
chr5	98868574	98868700	127	6	0.3781	0.592	-0.214	YBX3			XM_010805490.1:5;XM_005207015.1:5;XM_010805489.1:6;NM_001098074.1:6
chr13	69993000	69993101	102	7	0.3169	0.1506	0.1663	EMILIN3		XM_025001251.1:1		CGI.chr13.825
chr14	3087050	3087192	143	7	0.2054	0.3664	-0.161
chrX	138871453	138871629	177	7	0.2056	0.3792	-0.1736	ZBED1;DHRSX		XM_024988798.1:2;XM_024988799.1:2	XM_024988800.1:1;XM_024988803.1:1;XM_024988802.1:1;XM_024988801.1:1
chr21	69658997	69659068	72	7	0.2639	0.453	-0.1892	PACS2			XM_024982233.1:2;XM_024982232.1:2;XR_003031499.1:2;XR_003031498.1:2;XM_024982231.1:2;XM_024982230.1:2;XM_024982229.1:2;XM_024982228.1:2
chr12	86436685	86436735	51	5	0.08967	0.2293	-0.1397	MCF2L			XR_003037593.1:2;XR_003037592.1:2;XM_025000180.1:1;XM_010810997.3:1;XM_010810996.3:1;XR_810407.3:1;XR_810409.3:1;XR_810405.3:1;XR_003037591.1:1;XR_236839.4:1;XR_003037594.1:1;XR_003037595.1:1;XM_025000178.1:1;XR_003037596.1:1;XM_025000179.1:1;XR_810406.3:1	CGI.chr12.805
chr21	21403873	21403951	79	7	0.1998	0.4019	-0.2021	ZNF710		XM_024982316.1:1	XM_024982318.1:1;XM_005221856.4:1	CGI.chr21.228
chr2	125928272	125928401	130	8	0.2871	0.4583	-0.1712	MAP3K6		XM_005203237.4:16;XM_010802602.3:16;NM_001193236.2:16	XM_005203237.4:16;XM_010802602.3:16;NM_001193236.2:16
chr2	135971127	135971265	139	7	0.2847	0.4578	-0.173	EPHA2		NM_001205731.2:17
chr22	60606882	60606980	99	7	0.2993	0.1272	0.1721	LOC101905897		XR_003031913.1:1	XR_001494808.2:1
chr14	4150486	4150553	68	7	0.199	0.387	-0.188	COL22A1			XM_015474404.2:4;XM_025002008.1:4;XR_003038194.1:4;XM_002692600.5:4
chr11	78308443	78308596	154	6	0.1755	0.3723	-0.1968
chr23	50741161	50741345	185	7	0.2629	0.4482	-0.1853	SERPINB6			NM_174789.1:1;XM_024983400.1:1;XM_024983399.1:1;XR_003031980.1:1;XM_024983398.1:1
chr11	102150587	102150705	119	7	0.1523	0.3115	-0.1593	MED27			XM_010810432.3:5;NM_001040546.2:6;XM_005213279.4:5;XM_024998766.1:5
chr15	31115887	31116096	210	7	0.2311	0.3972	-0.1661	ARHGEF12;GRIK4			NM_001123033.1:49;XM_024975299.1:1
chr6	114738171	114738319	149	7	0.1526	0.3206	-0.168	TRMT44			XM_002688423.4:9;XM_024993711.1:9
chr22	59744124	59744191	68	6	0.2795	0.506	-0.2265	MGLL			XM_024982460.1:2;NM_001206681.1:2;XM_005223161.4:2;XM_024982459.1:2
chr12	33041549	33041739	191	7	0.1975	0.3659	-0.1684
chr23	27989179	27989370	192	7	0.4017	0.2396	0.1621	H2B;BOLA;TCF19		XM_015459884.1:1;NM_001083684.1:1
chr3	84591769	84591842	74	7	0.3246	0.4974	-0.1728	NFIA		XM_005204523.4:10;XM_024989709.1:10;XM_024989708.1:10;XM_010803489.3:10;XM_005204525.4:9;XM_015465326.2:10;NM_001038209.2:10;XM_005204524.4:10
chr25	37008133	37008250	118	6	0.2417	0.4488	-0.2071	ARPC1B			NM_001014844.3:5;XM_024984669.1:5
chr13	23689491	23689625	135	7	0.2511	0.4145	-0.1633	PIP4K2A			XM_025000704.1:7;XM_025000703.1:7;NM_001192769.1:7
chr7	5958078	5958202	125	7	0.2667	0.4388	-0.1721	MYO9B			NM_001193096.2:39;XM_024994175.1:39;XM_010806577.3:40;XM_005208501.4:40;XM_010806572.3:39;XM_024994172.1:40;XM_010806570.3:40;XM_024994168.1:39;XM_010806571.3:40;XM_010806575.3:39;XM_024994173.1:39;XM_010806573.3:39;XM_024994170.1:38;XM_024994169.1:39;XM_010806569.3:40;XM_010806574.3:39;XM_024994171.1:38;XM_024994174.1:39;XM_024994176.1:38
chr4	116941602	116941725	124	7	0.4542	0.2938	0.1604	PAXIP1			NM_001077917.1:17
chr17	51354182	51354295	114	6	0.285	0.4727	-0.1877	NCOR2			XM_024977674.1:10;XM_024977671.1:9;XM_024977679.1:10;XM_024977678.1:10;XM_024977677.1:10;XM_024977675.1:10;XM_024977673.1:10;XM_024977670.1:10;XM_024977681.1:11;XM_024977672.1:10;XM_024977680.1:10;XM_024977687.1:10;XM_024977685.1:10;XM_024977682.1:10;XM_024977684.1:10;XM_024977676.1:10;XM_024977683.1:10;XM_024977686.1:10;XM_024977690.1:10;XM_024977688.1:10;XM_024977689.1:10
chr6	116747267	116747363	97	7	0.5078	0.3305	0.1774	LETM1			XM_005208296.4:5;XM_005208294.4:5;NM_001075614.2:5
chr17	70378314	70378482	169	7	0.2942	0.4645	-0.1702	PRR14L		XM_005218189.4:6;XM_005218188.4:6;XM_005218190.4:6;XM_002694639.6:6;XM_015475599.2:6;XM_024977833.1:4;XR_003030091.1:5		CGI.chr17.867
chr28	28324871	28325047	177	7	0.2211	0.3889	-0.1679	DDIT4	DDIT4	NM_001075922.1:3
chr27	37326695	37326801	107	7	0.2777	0.4384	-0.1607	SLC20A2			XM_005226113.4:10;XM_010820335.2:10;XM_024986261.1:10;NM_001080280.1:10;XM_024986264.1:10;XM_005226114.3:10;XM_024986263.1:10;XM_010820337.2:10;XM_010820338.2:10;XM_024986262.1:10
chr28	39169054	39169155	102	7	0.2718	0.444	-0.1722	CDHR1		NM_174823.2:8
chr2	62056479	62056602	124	7	0.2792	0.4607	-0.1815	PTMA;ZRANB3			XM_002685411.6:12;XM_024980935.1:12;XM_024980928.1:11;XM_005202542.4:11
chr23	51435551	51435676	126	6	0.2796	0.4803	-0.2008	GMDS			XM_024983737.1:7;XM_024983738.1:7;NM_001080331.1:7;XM_024983739.1:6
chr26	45306187	45308103	1917	8	0.3045	0.4301	-0.1256	UROS		NM_001191369.1:4;XM_005225857.4:4;XM_024985789.1:4;XR_003032733.1:4;XM_005225856.4:4;XR_003032732.1:5;XM_024985790.1:1	XR_003032735.1:3;XR_003032734.1:2;NM_001191369.1:3;XM_005225857.4:3;XM_024985789.1:3;XR_003032733.1:3;XM_005225856.4:3;XR_003032732.1:4;NM_001191369.1:4;XM_005225857.4:4;XM_024985789.1:4;XR_003032733.1:4;XM_005225856.4:4;XR_003032732.1:5	CGI.chr26.523
chr6	17370657	17370818	162	7	0.3079	0.5036	-0.1956	SGMS2			XM_010805899.3:5;XM_015471496.2:5;XM_015471499.2:5;XM_015471497.2:5;XM_015471498.2:5;XM_005207615.4:5;XM_005207619.4:5;XM_005207612.4:6;XM_005207618.4:6;XM_010805900.3:6
chr13	78256453	78256589	137	6	0.2891	0.4881	-0.199
chr4	113042965	113043027	63	6	0.1864	0.3767	-0.1904	GIMAP7
chr17	63024404	63024558	155	5	0.1822	0.4102	-0.228
chr29	45314010	45314109	100	7	0.3413	0.5135	-0.1723	CARNS1;LOC112444920		XM_024987634.1:4;XM_024987631.1:5;XM_024987630.1:6;XM_024987632.1:6;XM_024987635.1:4;XM_024987629.1:3	XR_003033326.1:2
chr19	55989823	55989966	144	6	0.2539	0.4331	-0.1792	LLGL2			NM_001099098.1:12;XM_024980344.1:12
chr11	82865873	82865980	108	6	0.4749	0.3238	0.1512	NBAS;ODF3			NM_001192550.1:23;XM_024998482.1:6;NM_001080252.2:5	CGI.chr11.692
chr11	6608577	6608711	135	6	0.3063	0.4783	-0.172	MAP4K4			XM_024999327.1:20;XM_024999342.1:20;XM_024999341.1:19;XM_024999340.1:19;XM_024999324.1:20;XM_024999323.1:20;XM_024999322.1:20;XM_024999350.1:18;XM_024999348.1:19;XM_024999351.1:19;XM_024999336.1:20;XM_024999326.1:20;XM_024999353.1:18;XM_024999349.1:18;XM_024999345.1:18;XM_024999344.1:18;XM_024999332.1:19;XM_024999329.1:19;XM_024999328.1:19;XM_024999338.1:19;XM_024999337.1:19;XM_024999334.1:20;XM_…
chr13	78626308	78626427	120	7	0.2696	0.4408	-0.1713	RIPOR3		XM_025001330.1:21;XM_002692501.6:21;XM_010811762.3:21	XM_025001330.1:21;XM_002692501.6:21;XM_010811762.3:21	CGI.chr13.1032
chr14	1701450	1701559	110	5	0.2	0.4408	-0.2408	PSCA		XM_025001982.1:1
chr29	49859618	49859756	139	6	0.2156	0.3969	-0.1813
chr18	10265700	10265759	60	5	0.5387	0.2839	0.2548	OSGIN1			XM_024978616.1:1
chr17	17579941	17580051	111	6	0.14	0.3034	-0.1633	MAML3			XM_015475390.2:1;XM_003587128.5:1;XM_024977576.1:1
chr22	48410906	48411084	179	6	0.2494	0.4429	-0.1935	NISCH		XM_024983242.1:1	XM_024983241.1:8
chr17	72036265	72036406	142	7	0.323	0.4882	-0.1652	MAPK1			NM_175793.2:3
chr9	102361460	102361571	112	6	0.3072	0.5071	-0.1998	AFDN			XM_024997150.1:21;XM_024997154.1:21;XM_024997142.1:20;XM_024997140.1:21;XM_024997137.1:21;XM_024997138.1:21;XM_024997153.1:20;XM_024997146.1:20;XM_024997141.1:20;XM_024997144.1:21;XM_024997143.1:21;XM_024997139.1:21;XM_024997136.1:21;XM_024997149.1:20;XM_024997148.1:20;XM_024997147.1:21;XM_024997145.1:21;XM_024997151.1:21;XM_024997152.1:14
chr17	71755670	71755793	124	7	0.3024	0.4866	-0.1842	BCR		XM_024977858.1:22;XM_024977857.1:22	XM_024977858.1:22;XM_024977857.1:22	CGI.chr17.1022
chr10	12542297	12542456	160	6	0.2245	0.3854	-0.1609	SLC24A1		NM_174655.2:5;XM_010808871.3:5;XM_024997279.1:4	NM_174655.2:5;XM_010808871.3:5;XM_024997279.1:4
chr29	50447609	50447734	126	6	0.2221	0.3876	-0.1655	AP2A2			XM_024987125.1:20;XM_024987124.1:20;XM_024987123.1:20;NM_001075702.1:20
chr3	13759539	13759603	65	6	0.08043	0.2307	-0.1503
chr28	33683167	33683275	109	6	0.3266	0.5133	-0.1867	POLR3A		XM_005226449.4:7;NM_001083750.1:7	XM_005226449.4:7;NM_001083750.1:7
chr16	51372712	51372834	123	6	0.1972	0.3709	-0.1737
chr7	43233842	43233899	58	5	0.2586	0.504	-0.2454	HCN2		XM_024995092.1:8		CGI.chr7.1122
chr16	64270257	64270377	121	7	0.3456	0.5079	-0.1623	LAMC2		XM_010813534.3:12;XM_002694208.5:11;XM_024976879.1:10	XM_024976879.1:9;XM_010813534.3:11;XM_002694208.5:10
chr9	95014692	95014823	132	6	0.2467	0.4152	-0.1684	TMEM181			XM_002707841.6:4
chr13	76869265	76869450	186	7	0.3018	0.469	-0.1672	PREX1		XM_025001304.1:23;XM_025001303.1:23	XM_025001304.1:22;XM_025001303.1:22
chr19	26669468	26669602	135	5	0.3485	0.5795	-0.2311	PELP1;LOC112442630		XM_005220276.4:16;XM_005220275.4:17;XM_010815963.2:17;XM_010815965.2:16;XM_002695777.5:16;XM_005220276.4:17;XM_005220275.4:18;XM_010815963.2:18;XM_010815965.2:17;XM_002695777.5:17	XR_003030836.1:1;XM_005220276.4:16;XM_005220275.4:17;XM_010815963.2:17;XM_010815965.2:16;XM_002695777.5:16
chr21	69517158	69517225	68	7	0.3561	0.5183	-0.1622	JAG2			XM_024982220.1:21;XM_024982221.1:20
chr11	42539103	42539248	146	6	0.3343	0.5379	-0.2035
chr2	130567918	130568064	147	6	0.1501	0.3033	-0.1532
chr10	20758098	20758251	154	6	0.1678	0.3258	-0.158	NYNRIN		NM_001192459.1:1;XM_024997513.1:1
chr18	48594063	48594148	86	6	0.2275	0.4063	-0.1788	RINL	RINL	XM_010814929.3:13;XM_005219102.4:13;NM_001304756.1:12;XM_024978012.1:12
chr9	94511142	94511206	65	6	0.336	0.5182	-0.1821	SNX9		NM_001199026.2:17	NM_001199026.2:17
chr27	42305287	42305453	167	6	0.2945	0.4771	-0.1826					CGI.chr27.528
chr23	51508872	51509011	140	5	0.2043	0.4014	-0.1971	GMDS			XM_024983737.1:7;XM_024983738.1:7;NM_001080331.1:7;XM_024983739.1:6
chr11	25097571	25097769	199	6	0.2523	0.4371	-0.1848	MTA3		XM_024998520.1:17;XR_003037048.1:18;XM_024998519.1:17;XM_024998522.1:17;XM_024998521.1:17
chr5	116780149	116780253	105	6	0.1683	0.3392	-0.1709	CELSR1			XM_024992922.1:34
chr1	134457930	134458107	178	5	0.2448	0.08151	0.1633	EPHB1			NM_001192829.2:15
chr13	77819990	77820110	121	6	0.2596	0.4167	-0.1571
chr11	100792274	100792422	149	6	0.4296	0.2355	0.1942	ASS1			NM_173892.4:6
chr12	86600547	86600603	57	5	0.2822	0.4278	-0.1456	LAMP1			NM_001075124.2:4
chr25	35818460	35818510	51	5	0.2457	0.4611	-0.2154	EPHB4		XM_010819549.3:8;NM_001206268.2:8
chr18	49143115	49143217	103	6	0.3476	0.5161	-0.1685	SUPT5H		XM_024978256.1:7;XM_024978257.1:7;NM_001083439.2:6	XM_024978256.1:6;XM_024978257.1:6;NM_001083439.2:5;XM_024978256.1:7;XM_024978257.1:7;NM_001083439.2:6
chr16	30773768	30773916	149	6	0.5632	0.3677	0.1956	CNST			XM_005216836.4:10;XM_015475049.2:10;XM_024976432.1:10;XM_005216835.4:10
chr23	28817173	28817277	105	6	0.1255	0.2825	-0.157	H2B;TRIM10	TRIM10	NM_001015607.1:2
chr9	91931150	91931281	132	6	0.3174	0.1514	0.166	TFB1M			XM_024996707.1:7;NM_001114610.1:6;NM_001076896.2:5
chr10	102657474	102657720	247	5	0.3024	0.4589	-0.1565	RPS6KA5			NM_001192023.1:16
chr26	46911133	46911300	168	6	0.4864	0.3094	0.1769	DOCK1			XM_005225872.4:43;XM_002698580.5:43
chr2	132825714	132825813	100	5	0.2371	0.4399	-0.2028	OTUD3			XR_233788.4:8;XM_002685731.5:7
chr15	34208513	34208680	168	6	0.2613	0.4204	-0.1591	GRAMD1B			XM_024975268.1:14;XM_010812450.3:14;NM_001191419.2:14;XM_024975269.1:14;XM_024975270.1:13;XM_005215954.3:13;XM_005215956.3:13
chr18	13738163	13738258	96	6	0.2069	0.3694	-0.1626	ZFPM1			XM_024978916.1:1;XM_024978915.1:1
chr29	46398299	46398449	151	6	0.3358	0.5045	-0.1687	TPCN2			XR_003033188.1:12;XM_015461347.2:12;XM_010821240.3:12;XR_003033189.1:12;XM_024987149.1:11;XM_024987147.1:12;XM_024987148.1:12;NM_001192451.1:11;XM_024987150.1:12;XM_024987151.1:7
chr17	60729209	60729329	121	6	0.3545	0.5167	-0.1622	RBM19			XM_024977098.1:23;XM_024977099.1:23;NM_001045955.1:22;XM_024977100.1:19
chr3	119879031	119879081	51	5	0.3147	0.548	-0.2333	GPC1			XM_010803936.2:1
chr6	114733457	114733596	140	6	0.3438	0.5183	-0.1745	TRMT44		XM_024993711.1:7;XM_002688423.4:7	XM_024993711.1:7;XM_002688423.4:7
chr3	113509317	113509444	128	6	0.2803	0.4391	-0.1588
chr29	36296548	36296720	173	5	0.2286	0.4337	-0.2052	APLP2		XM_005226865.4:2;XM_002699235.5:2;XM_005226867.4:2;XM_005226866.4:2	XM_005226865.4:1;XM_002699235.5:1;XM_005226867.4:1;XM_005226866.4:1
chr9	102449841	102449921	81	5	0.2497	0.4413	-0.1916	FRMD1		XM_015472949.2:1;XM_010808763.3:1;XM_010808765.3:1;XM_010808762.3:1;XM_005211161.4:1
chr19	58115014	58115158	145	6	0.2939	0.4576	-0.1637
chr17	72992380	72992467	88	6	0.3734	0.5528	-0.1793	TRMT2A		XM_024977889.1:5
chr19	50636386	50636455	70	5	0.266	0.4173	-0.1513	SLC16A3		NM_001109980.2:2;XM_005221027.4:2;XM_024979889.1:2;XM_010816462.3:2;XM_024979888.1:2;XM_010816461.3:2;XM_024979890.1:2
chr18	10394580	10394703	124	6	0.2221	0.3895	-0.1674	MBTPS1		NM_001025330.2:3;XM_005218389.4:3;XM_005218390.4:3	NM_001025330.2:3;XM_005218389.4:3;XM_005218390.4:3
chr5	103789176	103789268	93	5	0.2759	0.501	-0.2251	ACRBP		XM_010805598.3:5;XM_010805597.3:5;XM_002687869.5:5
chr2	132950801	132950943	143	6	0.4498	0.2846	0.1652	TMCO4			XM_003585798.5:5;XM_024983181.1:5;XM_010802681.3:5;XM_010802680.3:4;XM_024983177.1:5;XM_024983166.1:5;XM_005203351.4:4;XM_005203348.4:6;XM_024983142.1:5;XM_024983150.1:5
chr11	104621381	104621455	75	5	0.3493	0.1629	0.1864	VAV2			XM_024999667.1:19;XM_024999656.1:19;XM_024999657.1:19;XM_024999662.1:18;XM_024999663.1:18;XM_024999658.1:18;XM_024999664.1:17;XM_024999660.1:18;XM_024999661.1:18;XM_024999659.1:19;XM_024999668.1:19;XM_024999666.1:19;XM_024999665.1:17
chr19	36128838	36128900	63	4	0.5822	0.2927	0.2895	CACNA1G			NM_001193140.2:22;XM_024979635.1:22;XM_005220499.4:19;XM_005220501.4:19;XM_005220505.4:19;XM_005220502.4:20;XM_005220507.4:19;XM_005220497.4:20;XM_024979634.1:21;XM_005220494.4:21;XM_015458771.2:21;XM_005220488.4:21;XM_005220487.4:21;XM_010816118.3:21;XM_015458770.2:22;XR_001494320.2:20;XR_001494321.2:19;XR_001494319.2:20
chr22	53668525	53668666	142	5	0.5351	0.3309	0.2042	LIMD1			NM_001193163.1:6
chr13	75100485	75100540	56	5	0.1791	0.3224	-0.1432	ELMO2			XM_025000450.1:9;XM_025000452.1:9;XM_025000451.1:9;XM_005214627.4:9;XM_025000453.1:9;NM_001083391.1:9
chr22	59575143	59575202	60	5	0.2515	0.4415	-0.19
chr29	46718618	46718706	89	5	0.2657	0.4638	-0.1981
chr23	40996505	40996560	56	5	0.3395	0.5299	-0.1904	MYLIP		NM_001102253.1:2;XM_024983698.1:2;XM_005223783.3:2	NM_001102253.1:2;XM_024983698.1:2;XM_005223783.3:2
chr18	64495919	64496089	171	5	0.2759	0.4786	-0.2028	ZNF543			XM_005219811.4:2;XR_003030505.1:2;XR_003030504.1:2;XR_001494252.2:2
chr23	50734066	50734181	116	6	0.3084	0.4735	-0.1651
chr2	125882790	125882958	169	5	0.2259	0.4239	-0.198	WASF2		NM_001081511.1:9;XM_005203087.4:9;XM_010802529.3:9
chr25	2118858	2118975	118	5	0.5277	0.3376	0.1901	KCTD5			NM_001103341.1:5;XR_003032509.1:6;XM_005224377.4:6
chr11	106055090	106055147	58	6	0.4345	0.5969	-0.1625	ABCA2		XM_024999722.1:30;XM_024999723.1:30;XM_024999725.1:30;XM_024999724.1:30
chr18	55298637	55298724	88	5	0.2566	0.4703	-0.2137	SEC1;NTN5			XM_005219159.4:2;XM_024977936.1:2;NM_001206872.1:5;XM_015458181.2:4;XM_015458182.2:5
chr19	55544823	55544880	58	5	0.4965	0.3021	0.1944	FOXJ1		XM_005221165.4:3;NM_001192076.1:2		CGI.chr19.1540
chr20	67765179	67765296	118	5	0.2398	0.4223	-0.1826
chr2	75118687	75118745	59	5	0.1249	0.2899	-0.165	PTMA
chr13	44765286	44765485	200	5	0.2164	0.382	-0.1656
chr5	112890177	112890227	51	5	0.329	0.5228	-0.1938	SREBF2		NM_001205600.1:19
chr3	99716981	99717080	100	5	0.331	0.4925	-0.1614	FAAH		XM_005204820.4:1;XM_010803683.3:1;XM_005204818.4:1;XM_010803684.3:1;XM_024989629.1:1;NM_001099102.2:1	NM_001099102.2:1;XM_005204820.4:1;XM_010803683.3:1;XM_005204818.4:1;XM_010803684.3:1;XM_024989629.1:1
chr24	1147234	1147322	89	5	0.1811	0.3418	-0.1607
chr13	71187785	71187857	73	5	0.2538	0.08809	0.1657	PTPRT			XM_025001261.1:24;XM_025001258.1:24;XM_025001262.1:23;XM_025001257.1:25;XM_025001253.1:26;XM_025001254.1:25;XM_025001259.1:24;XM_025001256.1:25;XM_025001260.1:24;XM_025001252.1:26
chr11	99482960	99483012	53	5	0.3204	0.4876	-0.1672	NUP188		XM_005213192.4:31;XM_024998382.1:32;NM_001101838.2:31
chr11	100444294	100444348	55	4	0.1478	0.377	-0.2292	GPR107			NM_001099164.1:14
chr11	97801220	97801378	159	5	0.2663	0.4475	-0.1812	RALGPS1			XM_024999171.1:8;XM_024999175.1:8;XM_024999166.1:8;XM_024999169.1:7;XM_024999179.1:7;XM_024999170.1:7;XM_024999178.1:8;XM_024999181.1:8;XM_024999177.1:8;XM_024999180.1:8;XM_024999168.1:8;XM_024999174.1:8;XM_024999163.1:8;XM_024999172.1:8;XM_024999173.1:8;XM_024999164.1:8;NM_001193100.1:8;XM_024999165.1:8;XM_024999167.1:8;XM_024999176.1:6
chr17	68274356	68274440	85	4	0.2353	0.4792	-0.2439	ZNRF3			XM_024977815.1:1
chr5	108823927	108824112	186	5	0.1044	0.2898	-0.1853
chr19	55928259	55928378	120	5	0.222	0.407	-0.185	RECQL5;SMIM6	SMIM6	XM_024979517.1:2;XM_024979516.1:4;XM_010816502.3:4	XM_024979982.1:8;XM_005221208.4:8;NM_001192326.1:7;XM_015458968.2:7
chr13	65302936	65303052	117	5	0.2149	0.3814	-0.1665	EPB41L1		XM_025001216.1:5;XM_025001212.1:6;XM_025001217.1:4;XM_025001213.1:5;XM_025001232.1:5;XM_025001230.1:4;XM_025001233.1:4;XM_025001229.1:4;XM_025001220.1:4;XM_025001211.1:4;XM_025001210.1:4;XM_015474289.2:4;XM_025001224.1:4;XM_025001215.1:4;XM_025001228.1:4;XM_025001223.1:4;XM_025001221.1:4;XM_025001226.1:4;XM_010811695.2:3;XM_010811697.2:3;XM_010811694.2:3;XM_025001218.1:3;XM_010811696.2:3;XM_01081…	XM_025001216.1:4;XM_025001212.1:5;XM_025001217.1:3;XM_025001213.1:4;XM_025001232.1:4;XM_025001230.1:3;XM_025001233.1:3;XM_025001229.1:3;XM_025001220.1:3;XM_025001211.1:3;XM_025001210.1:3;XM_015474289.2:3;XM_025001224.1:3;XM_025001215.1:3;XM_025001228.1:3;XM_025001223.1:3;XM_025001221.1:3;XM_025001226.1:3;XM_010811695.2:2;XM_010811697.2:2;XM_010811694.2:2;XM_025001218.1:2;XM_010811696.2:2;XM_01081…
chr17	68819356	68819504	149	5	0.186	0.3448	-0.1588	NF2			XM_002694607.6:15;XM_005218126.4:15;XM_003587173.5:15
chr6	113317342	113317468	127	5	0.1893	0.3507	-0.1614	KIAA0232			XM_024993667.1:1;XM_024993669.1:1;XM_024993668.1:1;XM_024993665.1:1;XM_024993670.1:1;XM_024993666.1:2
chr7	109001173	109001244	72	5	0.1824	0.3426	-0.1602	MAN2A1		XM_024994255.1:20;NM_001205886.2:21;XM_024994256.1:19	XM_024994255.1:19;NM_001205886.2:20;XM_024994256.1:18
chr14	12797372	12797516	145	5	0.3053	0.4815	-0.1761
chr16	59898993	59899102	110	5	0.2951	0.4616	-0.1665
chr29	17126457	17126605	149	4	0.1211	0.3185	-0.1975	TENM4			XM_024987531.1:5;XM_024987532.1:6;XM_015461146.2:6;XM_024987530.1:6;XM_024987528.1:6;XM_015461143.2:6;XM_024987529.1:7;XM_024987527.1:5
chr11	103512779	103512929	151	5	0.2647	0.4448	-0.1801	LOC112448853			XR_003037307.1:1
chr8	110568616	110568738	123	5	0.4576	0.2901	0.1675	CNTRL		XM_024996365.1:26;XM_010808331.3:26;XM_024996367.1:26;XM_024996366.1:26;XM_024996369.1:26;XM_010808330.3:26;XM_024996370.1:26;XM_024996363.1:26;XM_024996364.1:26	XM_024996365.1:26;XM_010808331.3:26;XM_024996367.1:26;XM_024996366.1:26;XM_024996369.1:26;XM_010808330.3:26;XM_024996370.1:26;XM_024996363.1:26;XM_024996364.1:26
chr7	61172637	61172723	87	4	0.3333	0.5076	-0.1744	PPARGC1B		XM_003586328.5:5;XM_005209630.4:6;XM_024995257.1:6
chr10	67016732	67016856	125	5	0.2731	0.4647	-0.1916	CGRRF1			NM_001192807.1:1
chrX	44669342	44669401	60	5	0.2136	0.4137	-0.2001
chr11	105993555	105993628	74	5	0.3953	0.2298	0.1655	LCN12			XM_024999743.1:2;XM_024999742.1:2	CGI.chr11.1683
chr18	2729204	2729371	168	5	0.3197	0.4941	-0.1743
chr23	7957740	7957929	190	5	0.2927	0.4603	-0.1676	H2B
chr21	67036472	67036537	66	5	0.322	0.4933	-0.1713	WDR20			XM_024981773.1:1;XM_024981775.1:1;XM_024981782.1:1;XR_003031379.1:2;XM_024981772.1:2;NM_001191156.2:2;XM_024981776.1:2;XM_024981774.1:2;XM_024981781.1:2;XM_024981779.1:2;XM_024981780.1:2;XR_003031380.1:3;XM_024981778.1:3;XM_024981777.1:1;XM_024981783.1:3
chr6	113826967	113827124	158	5	0.3703	0.1761	0.1942	SORCS2			XM_024993672.1:2;XM_024993671.1:2
chr25	2909537	2909607	71	5	0.3068	0.4904	-0.1837	CLUAP1			XM_005224555.4:5;XM_005224557.4:5;XM_005224556.4:5;NM_001105450.1:5	CGI.chr25.402
chr25	26890198	26890249	52	5	0.2833	0.4491	-0.1658	RNF40			XM_015460380.2:15;NM_001206452.1:15
chr14	3474833	3474935	103	5	0.1995	0.3751	-0.1756	TRAPPC9			XM_005215216.3:19;NM_001037474.3:18;XM_025001629.1:20;XM_010811858.2:19;XM_010811856.2:20;XM_025001630.1:20
chr7	43959965	43960217	253	4	0.273	0.5192	-0.2462	MBD3		NM_001128505.2:1;XM_024994611.1:1;XM_024994612.1:1
chr19	54640336	54640399	64	4	0.2975	0.5398	-0.2424	2009-09-01			XM_010816598.2:10;XM_003587484.5:10;XM_010816599.3:10
chr1	148322226	148322339	114	5	0.3374	0.5049	-0.1675	SETD4			XM_024991300.1:2;XM_024991303.1:2;XM_024991294.1:3;XM_010801703.3:2;NM_001205824.2:2	CGI.chr1.838
chr17	6505390	6505516	127	5	0.384	0.554	-0.17	SH3D19			XM_005217479.4:1;XM_002694316.6:1;XM_024977531.1:1;XM_024977532.1:1
chr29	17795628	17795702	75	5	0.2669	0.4316	-0.1647
chr17	69379414	69379489	76	5	0.2847	0.4538	-0.1691	RNF215		XM_002707703.5:2	XM_002707703.5:1	CGI.chr17.794
chr5	119225485	119225542	58	4	0.2608	0.4162	-0.1554	BRD1			XM_024992835.1:10;XR_003034911.1:11;XM_024992836.1:10;XM_024992837.1:9;XM_024992838.1:6;XM_024992839.1:7
chr29	49734834	49734974	141	5	0.2402	0.4187	-0.1785	IFITM10			XM_015461374.2:2
chr26	44108007	44108060	54	5	0.4467	0.2731	0.1736	LHPP			XM_024985715.1:1;XM_024985716.1:1;XR_003032731.1:1;XM_024985714.1:1;NM_001080912.1:1
chr10	82369017	82369105	89	4	0.2187	0.4464	-0.2277	MAP3K9		XM_005212015.4:1;XM_024997710.1:1;XM_024997709.1:1
chr8	77401956	77402045	90	4	0.5141	0.2721	0.242
chr7	16354296	16354372	77	5	0.3017	0.4702	-0.1685	PEX11G			XM_010806799.3:3;XM_024993966.1:3;NM_001193256.1:3;XM_010806804.3:3;XM_010806798.3:3;XM_024993965.1:3;XM_010806803.3:3;XM_010806800.2:3;XM_010806801.3:3;XM_024993964.1:3;XM_024993967.1:3;XM_015472001.2:3;XM_010806805.3:3
chr15	36885860	36885942	83	5	0.271	0.4476	-0.1766
chr2	118678148	118678246	99	4	0.414	0.2572	0.1568	PTMA;ITM2C		NM_001081538.1:5	NM_001081538.1:4
chr11	100157084	100157148	65	5	0.4093	0.2426	0.1668
chr16	17095571	17095742	172	4	0.06492	0.2194	-0.1545
chr19	62294929	62294992	64	4	0.3833	0.1721	0.2112	CEP112			XM_024981129.1:3;XM_015459032.2:3;XM_024981120.1:3;XM_024981127.1:3;XM_024981123.1:3;XM_024981125.1:3;XM_024981126.1:3;XM_024981124.1:3;XM_024981122.1:3
chr25	7714179	7714258	80	5	0.2374	0.4138	-0.1765
chr11	101638958	101639012	55	4	0.2852	0.5092	-0.224	POMT1		XR_001501416.2:21;NM_001080330.3:20;XM_024999204.1:19;XM_010810488.3:20;XM_005213405.4:19;XM_024999203.1:20;XM_005213403.4:20;XM_005213406.3:19;XM_005213407.3:19;XM_024999205.1:16	XM_010810489.3:19
chr17	68596287	68596375	89	5	0.3171	0.4906	-0.1735
chr13	46296606	46296747	142	4	0.3025	0.5157	-0.2132	WDR37			XM_005214461.4:4;XM_005214462.4:4;XM_005214459.4:4;XM_025000673.1:4;XM_005214460.4:4;NM_001205968.1:4
chr21	64965937	64966077	141	4	0.3414	0.549	-0.2076	EVL			XM_024981645.1:1
chr19	62955499	62955553	55	4	0.2474	0.405	-0.1575	PRKCA			XM_024979613.1:15;NM_174435.1:15;XM_024979614.1:15;XM_024979615.1:14
chr18	48664665	48664837	173	4	0.3432	0.5281	-0.185	FBXO17			XM_010814749.3:6;NM_001103239.2:6;XM_005218933.4:6;XM_005218932.4:6
chr23	51034062	51034141	80	4	0.4919	0.2817	0.2102					CGI.chr23.1044
chr17	62575521	62575590	70	4	0.1622	0.3561	-0.1939	PXN		XM_024977787.1:8;XM_024977782.1:8;XM_024977786.1:8;XM_024977778.1:8;XM_024977783.1:7;XM_024977785.1:8;XM_024977788.1:7;XM_024977784.1:7;XM_024977777.1:7;XM_024977781.1:7;XM_024977780.1:7
chr3	91583298	91583358	61	4	0.2527	0.08746	0.1652	MROH7		NM_001077949.2:10;XM_024989285.1:10;XM_024989266.1:10;XM_024989274.1:10;XM_024989290.1:9
chr23	50042903	50043042	140	4	0.2058	0.3652	-0.1594	ECI2		XM_024983435.1:2;XM_024983434.1:2	XM_024983435.1:1;NM_001034242.2:1;XM_024983434.1:1;XM_024983432.1:1;XM_024983433.1:1;XM_024983435.1:2
chr3	118611516	118611596	81	4	0.2992	0.115	0.1843
chr11	102256663	102256798	136	4	0.1075	0.2733	-0.1657	NTNG2			XM_005213276.4:2;XM_005213277.4:2;XR_809995.3:2;XM_005213273.4:3;XM_010810426.3:2;XM_005213269.4:3;XM_005213267.4:4;XM_005213270.4:3;XM_005213275.3:2;NM_001099025.1:1
chr22	47753978	47754063	86	4	0.3429	0.5455	-0.2026	PRKCD		XM_024982477.1:3;XM_024982480.1:3;XM_024982481.1:3;XM_024982476.1:3;XM_024982479.1:3;XM_024982478.1:3;NM_001077855.2:3
chr23	50811682	50811803	122	4	0.271	0.4757	-0.2047
chr1	96351947	96352096	150	4	0.3749	0.5754	-0.2005	TNIK			XM_024995475.1:13;XM_003585674.4:13;XM_024995482.1:13;XM_002684922.5:13;XM_003585675.4:13;XM_003585673.4:13
chr19	36177330	36177460	131	4	0.2255	0.3948	-0.1693	SPATA20		NM_001083407.1:13;XM_024979934.1:13	NM_001083407.1:13;XM_024979934.1:13
chr19	20237421	20237496	76	4	0.1964	0.3623	-0.1658	ERAL1		XM_015458572.1:8;NM_001099022.2:8	XM_015458572.1:8;NM_001099022.2:8
chr7	14862394	14862502	109	4	0.4921	0.2791	0.213	ICAM3		NM_174349.1:5	NM_174349.1:5
chr16	80243517	80243569	53	4	0.3342	0.4982	-0.164	PPP1R12B			XM_024976582.1:15;XM_024976579.1:17;XM_024976581.1:16;XM_024976580.1:17;XR_003029633.1:16;XM_024976583.1:12;XM_024976585.1:7;XM_024976589.1:6;XM_024976584.1:7;XM_024976588.1:6;XM_024976587.1:5
chr27	40201866	40201916	51	4	0.2668	0.4532	-0.1865	RARB			XM_024986392.1:3;XM_024986389.1:3;XM_024986394.1:3;XM_024986390.1:3;XM_024986393.1:3;XM_024986395.1:3;XM_024986388.1:3;XM_024986387.1:3	CGI.chr27.478
chr21	34075626	34075707	82	4	0.3017	0.4859	-0.1843
chr3	106123165	106123336	172	4	0.1476	0.3161	-0.1685	MFSD2A		XM_024987804.1:1;NM_001101959.1:1;XM_024987806.1:1;XM_005204713.4:1;XM_005204714.4:1
chr16	44310754	44310873	120	4	0.09926	0.2702	-0.1709
chr17	69240200	69240324	125	4	0.2069	0.3785	-0.1715
chr6	102286839	102286962	124	4	0.312	0.4888	-0.1768
chr29	43707635	43707691	57	4	0.3322	0.4963	-0.164	SCYL1			XM_015461270.2:6;XM_005227078.3:6;NM_001102021.2:6
chr28	15748607	15748690	84	4	0.2706	0.4436	-0.173	ANK3		XM_024986626.1:12	XM_010820489.3:12;XM_024986632.1:8;XM_024986629.1:12;XM_024986631.1:8;XM_024986627.1:8;XM_024986628.1:8;NM_001105620.1:7;XM_024986630.1:8
chr13	79276454	79276543	90	4	0.2978	0.5007	-0.2029	NFATC2			XM_005215067.4:1;XM_002692357.5:1;XM_005215066.4:1;XM_005215064.4:2
chr18	52769971	52770043	73	4	0.3837	0.2044	0.1793	PPP1R37			NM_001105379.1:1
chr5	112917072	112917170	99	4	0.2547	0.4598	-0.2051	CENPM		XM_015471417.2:1;NM_001038686.2:1
chr9	94596567	94596641	75	4	0.1956	0.3783	-0.1827	SYNJ2			XM_024997113.1:3;XM_024997112.1:3;XM_024997111.1:3;XM_010808720.3:3;XM_010808721.3:3
chr7	50725619	50725753	135	4	0.2622	0.4392	-0.1769	ECSCR			XM_015472242.2:7;NM_001046099.2:7;XM_015472241.2:8;NM_001244446.1:8;XM_005209435.4:9;NM_001244445.1:9
chr18	57345983	57346059	77	4	0.3007	0.489	-0.1883
chr23	7300964	7301098	135	4	0.1917	0.3678	-0.1761	H2B
chr19	55936067	55936167	101	4	0.2134	0.3804	-0.167	RECQL5;SMIM5		XM_005221129.2:3	XM_005221208.4:8;NM_001192326.1:7;XM_015458968.2:7;XM_005221130.2:2;NM_001163000.1:2;XM_015458953.2:2;XM_024979515.1:2
chr10	76885482	76885641	160	4	0.3246	0.5203	-0.1957
chr19	54039810	54039864	55	4	0.2417	0.4162	-0.1744	TMC6			XM_024979767.1:20;XM_010816518.3:19;XM_010816516.3:19;XM_024979771.1:19;XM_024979770.1:19;XM_024979773.1:18;XM_024979769.1:19;XM_024979766.1:19;XM_024979768.1:19;XM_005221163.4:19;XM_024979772.1:19;NM_001075208.1:18
chr27	15056280	15056353	74	4	0.2846	0.4625	-0.1779	CASP3			XM_010820245.3:4;NM_001077840.1:4
chr3	108084311	108084379	69	4	0.4964	0.3137	0.1827	MTF1		XM_005204693.4:5;NM_001035080.2:5	XM_005204693.4:5;NM_001035080.2:5
chr17	72635065	72635130	66	4	0.1943	0.3825	-0.1882					CGI.chr17.1193
chr11	104034689	104034774	86	4	0.2738	0.4582	-0.1844
chr14	21922455	21922531	77	4	0.176	0.3505	-0.1745	ATP6V1H			XM_015474432.2:13
chr14	23093529	23093658	130	4	0.2654	0.4456	-0.1802	TGS1			NM_001205698.1:12;XM_005215408.2:12;XM_010811993.2:12;XM_015474434.2:12;XM_010811994.3:12
chr3	102461284	102461954	671	8	0.4501	0.4506	-0.0004757	PTPRF			NM_001101079.1:27;XM_024987577.1:27;XM_024987591.1:26;XM_024987579.1:26;XM_024987593.1:25;XM_024987574.1:28;XM_024987584.1:27	CGI.chr3.901
