# Supplementary material for: Maternal Melatonin Supplementation Modulates Placental DNA Methylation and Gene Expression in Nutrient-Restricted Cattle
Source: Int J Mol Sci. 2025 Nov 25;26(23):11387. doi: 10.3390/ijms262311387 (PMC12691978; doi:10.3390/ijms262311387)
Supplement: Supplementary file 1 [file ijms-26-11387-s001.zip › Table S9.xlsx]

## Sheet: Sheet1
Group	Gene ID	Gene Name	baseMean	log2FoldChange	pvalue	padj	Gene Expression
CON vs. MEL	ENSBTAG00000042358	SnoRNA	174.29	3.27051	1.14152e-08	0.000273223	Upregulated
	ENSBTAG00000054516	CYP17A1	35.966	-2.73751	4.16746e-06	0.0498741	Downregulated
	ENSBTAG00000049347	snRNPs	9.88857	-2.83473	9.8915e-06	0.0789177	Downregulated
RES-MEL vs. RES-CON	ENSBTAG00000015379	UBOX5	223.363	0.334699	1.4934e-06	0.0357446	Upregulated
RES-MEL vs. ADQ-MEL	ENSBTAG00000004796	GRP	72.4436	-3.85346	1.79263e-06	0.0429066	Downregulated
MALE vs. FEMALE	ENSBTAG00000054758	ncRNAs	233.141	-4.13781	3.06377e-20	4.77366e-16	Downregulated
	ENSBTAG00000003740	KDM6A	1903.1	-0.644883	5.39686e-14	4.20442e-10	Downregulated
	ENSBTAG00000050495	GREM1	24.9858	2.66257	1.43999e-06	0.00530724	Upregulated
	ENSBTAG00000054516	CYP17A1	35.966	2.94264	1.62238e-06	0.00530724	Upregulated
	ENSBTAG00000016764	UBA1	4753.69	-0.186755	1.70311e-06	0.00530724	Downregulated
	ENSBTAG00000007730	ZFX	1717.09	-0.236915	3.00822e-06	0.00749874	Downregulated
	ENSBTAG00000050359	Zinc finger proteins (ZFPs)	626.353	-0.876483	3.58432e-06	0.00749874	Downregulated
	ENSBTAG00000003316	SYAP1	1103.2	-0.18178	3.8502e-06	0.00749874	Downregulated
	ENSBTAG00000020717	DIPK2B	165.309	-0.856486	6.38168e-06	0.0110481	Downregulated
	ENSBTAG00000040367	RPL15	72.968	3.73383	7.68434e-06	0.011802	Upregulated
	ENSBTAG00000013341	GYG2	569.321	0.41884	8.3321e-06	0.011802	Upregulated
	ENSBTAG00000014337	EIF2S3	5574.34	-0.290563	1.13243e-05	0.0147036	Downregulated
	ENSBTAG00000047432	H3 histone 3A like	13.6329	-1.00082	2.71743e-05	0.0325694	Downregulated
	ENSBTAG00000020750	AFF2	46.0612	1.65505	4.40379e-05	0.049011	Upregulated
	ENSBTAG00000003600	CAPN8	1421.78	-0.546181	5.68e-05	0.0500009	Downregulated
MEL-MALE vs. CON-MALE	ENSBTAG00000054516	CYP17A1	35.966	-3.32335	2.61839e-09	5.04407e-05	Downregulated
	ENSBTAG00000029283	5S_rRNA	21.4429	1.27848	6.84707e-07	0.00659509	Upregulated
	ENSBTAG00000015366	SFRP4	22.7334	-3.08592	4.45176e-06	0.0284552	Downregulated
	ENSBTAG00000049165	PIGX	85.319	0.499777	5.90847e-06	0.0284552	Upregulated
	ENSBTAG00000016484	ATP11C	423.171	0.527126	1.26386e-05	0.0415144	Upregulated
	ENSBTAG00000042358	small nucleolar RNA	174.29	3.35142	1.31081e-05	0.0415144	Upregulated
	ENSBTAG00000022837	ZNF82 gene	65.2508	3.01159	1.50852e-05	0.0415144	Upregulated
	ENSBTAG00000012858	NT5C2	503.81	-0.412839	2.27979e-05	0.0499424	Downregulated
	ENSBTAG00000007602	ITGA8	43.6049	-2.33427	2.33327e-05	0.0499424	Downregulated
	ENSBTAG00000052473	CNTNAP2	25.5451	-1.74072	2.84408e-05	0.0547883	Downregulated
